# Supplementary material for: Interactions with bacteria shape diatom adaptation to carbon concentration changes
Source: Nat Commun. 2025 Dec 27;17:1289. doi: 10.1038/s41467-025-68050-3 (PMC12868695; doi:10.1038/s41467-025-68050-3)
Supplement: Supplementary file 3 — Supplementary Data 1-6 [file 41467_2025_68050_MOESM3_ESM.xlsx]

## Sheet: Supplementary Data 1
Supplementary Data 1. Estimation of operational taxonomic unit (OTU) abundance in associated bacteria of 13 P. tricornutum strains together with C. muelleri and T. pseudonana. Pt1-sterile, Pt1 with intensified antibiotic treatment.
Phylum	Class	Order	Family	Genus	Species	Pt1	Pt2	Pt3	Pt4	Pt5	Pt6	Pt7	Pt8	Pt9	Pt10	PtCr	UTEX640	Pt1-sterile	C. muelleri	T. pseudonana
Aenigmarchaeota	Euryarchaeotic	uncultured_archaeon	uncultured_archaeon	uncultured_archaeon	uncultured_archaeon	0	0	0	0	0	0	0	2	0	0	6	0	0	0	0
Nanoarchaeota	Nanoarchaeia	Woesearchaeales	unclassified_Woesearchaeales	unclassified_Woesearchaeales	unclassified_Woesearchaeales	2	0	0	0	0	0	0	0	8	2	0	0	0	0	0
Actinobacteriota	Actinobacteria	Corynebacteriales	Nocardiaceae	Rhodococcus	Rhodococcus_fascians	13	0	0	0	0	0	0	0	0	0	0	0	0	0	0
Actinobacteriota	Actinobacteria	Micrococcales	Intrasporangiaceae	Janibacter	Janibacter_sp.	71	0	0	0	0	0	0	0	0	0	0	0	0	0	0
Actinobacteriota	Actinobacteria	Micrococcales	Micrococcaceae	Nesterenkonia	Nesterenkonia_sp._MCCC_1A11231	0	5	0	3	0	0	0	0	0	0	0	0	0	0	0
Actinobacteriota	Actinobacteria	Nitriliruptorales	Nitriliruptoraceae	Nitriliruptor	Nitriliruptor_alkaliphilus	0	0	0	7	0	0	0	0	0	0	0	0	0	0	0
Actinobacteriota	Actinobacteria	Pseudonocardiales	Pseudonocardiaceae	Actinophytocola	Actinophytocola_xinjiangensis	0	0	0	0	0	0	0	0	0	0	0	5	0	0	0
Actinobacteriota	Actinobacteria	unclassified_Actinobacteriota	unclassified_Actinobacteriota	unclassified_Actinobacteriota	unclassified_Actinobacteriota	0	4	0	2	0	0	0	0	0	0	0	0	0	0	0
Bacteroidota	Bacteroidia	Bacteroidales	Muribaculaceae	Muribaculum	Muribaculum_intestinale	2	0	0	2	1	0	0	0	0	0	0	0	0	0	0
Bacteroidota	Bacteroidia	Bacteroidales	Muribaculaceae	unclassified_Muribaculaceae	unclassified_Muribaculaceae	0	0	8	1	0	2	0	0	0	0	5	2	0	6	0
Bacteroidota	Bacteroidia	Bacteroidales	Prevotellaceae	Prevotellaceae	unclassified_Prevotellaceae_UCG_001	1	0	0	1	0	1	0	0	1	0	0	0	0	2	0
Bacteroidota	Bacteroidia	Flavobacteriales	Flavobacteriaceae	Muricauda	Flavobacterium_sp._7BT	0	0	0	0	0	0	0	0	0	0	0	0	0	23676	0
Bacteroidota	Bacteroidia	Flavobacteriales	Flavobacteriaceae	Muricauda	Muricauda_aequoris	0	0	0	0	0	0	10	0	0	0	0	0	0	0	0
Bacteroidota	Bacteroidia	Flavobacteriales	Flavobacteriaceae	Muricauda	Muricauda_antarctica	0	1025	388	0	0	0	1347	0	289	489	0	0	0	0	0
Bacteroidota	Bacteroidia	Flavobacteriales	Flavobacteriaceae	Muricauda	Muricauda_aquimarina	0	867	1741	0	2851	0	983	624	1264	329	0	1	0	0	0
Bacteroidota	Bacteroidia	Flavobacteriales	Flavobacteriaceae	Muricauda	Muricauda_sp._Ar_22B	0	0	0	0	0	0	0	0	12	0	0	0	0	0	0
Bacteroidota	Bacteroidia	Flavobacteriales	Flavobacteriaceae	Muricauda	unclassified_Muricauda	0	0	2	0	0	0	3	0	0	0	0	0	0	0	0
Bacteroidota	Bacteroidia	unclassified_Bacteroidia	unclassified_Bacteroidia	unclassified_Bacteroidia	unclassified_Bacteroidia	0	0	5	0	4	0	0	0	0	0	0	0	0	0	0
Bacteroidota	Rhodothermia	Balneolales	Balneolaceae	Balneola	Balneola_vulgaris	0	0	0	0	0	0	0	0	0	0	0	0	0	0	3326
Firmicutes	Bacilli	Erysipelotrichales	Erysipelotrichaceae	Faecalibaculum	Faecalibaculum_rodentium	0	0	2	0	0	0	1	1	0	0	0	1	0	0	0
Firmicutes	Bacilli	Lactobacillales	Lactobacillaceae	Ligilactobacillus	Ligilactobacillus_murinus	7	0	3	0	0	0	0	0	0	0	0	0	0	2	0
Firmicutes	Clostridia	Lachnospirales	Lachnospiraceae	Lachnospiraceae	Lachnospiraceae_bacterium_G11	0	0	0	0	0	0	0	0	0	0	0	0	0	6	0
Planctomycetota	Phycisphaerae	Phycisphaerales	Phycisphaeraceae	Gambierdiscus	Gambierdiscus_polynesiensis	0	0	0	0	0	0	0	0	0	0	838	0	0	0	0
Proteobacteria	Alphaproteobacteria	Acetobacterales	Acetobacteraceae	Acetobacter	Acetobacter_pomorum	0	0	0	7	0	0	0	0	0	6	0	0	3	0	0
Proteobacteria	Alphaproteobacteria	Caulobacterales	Caulobacteraceae	Brevundimonas	Brevundimonas_vesicularis	0	0	0	0	0	152	0	0	0	0	0	0	0	0	0
Proteobacteria	Alphaproteobacteria	Caulobacterales	Caulobacteraceae	Caulobacter	Caulobacter_bacterium_PT02	0	0	0	0	0	0	0	0	0	0	0	0	0	0	15
Proteobacteria	Alphaproteobacteria	Caulobacterales	Caulobacteraceae	Caulobacter	Caulobacter_sp.	248	360	453	353	165	232	161	297	269	185	191	534	75	187	152
Proteobacteria	Alphaproteobacteria	Caulobacterales	Caulobacteraceae	Caulobacter	unclassified_Caulobacter	4	0	0	0	0	0	0	0	0	0	2	0	0	0	0
Proteobacteria	Alphaproteobacteria	Caulobacterales	Hyphomonadaceae	Maricaulis	Maricaulis_maris	0	0	0	0	0	0	0	0	0	0	0	0	0	0	102
Proteobacteria	Alphaproteobacteria	Caulobacterales	Hyphomonadaceae	Oceanicaulis	Oceanicaulis_alexandrii	0	0	0	0	0	0	0	0	0	0	0	5552	0	24512	15979
Proteobacteria	Alphaproteobacteria	Rhizobiales	Beijerinckiaceae	Bosea	Bosea_sp._TSA6w	6	7	0	0	0	4	0	4	0	0	5	0	1	15	0
Proteobacteria	Alphaproteobacteria	Rhizobiales	Devosiaceae	Devosia	Devosia_riboflavina	0	0	0	0	0	0	0	0	0	0	0	0	0	0	18
Proteobacteria	Alphaproteobacteria	Rhizobiales	Devosiaceae	Devosia	Devosia_subaequoris	0	0	0	0	0	0	0	0	0	0	0	0	0	0	265
Proteobacteria	Alphaproteobacteria	Rhizobiales	Devosiaceae	Pelagibacterium	Pelagibacterium_halotolerans	0	0	0	0	0	0	0	0	0	0	0	0	0	0	3557
Proteobacteria	Alphaproteobacteria	Rhizobiales	Rhizobiaceae	Allorhizobium	Agrobacterium_tumefaciens	3	9	6	9	4	7	3	0	0	0	3	14	0	0	0
Proteobacteria	Alphaproteobacteria	Rhizobiales	Rhizobiaceae	Allorhizobium	Beijerinckia_fluminensis	0	0	5	0	0	0	0	0	0	0	0	0	0	0	0
Proteobacteria	Alphaproteobacteria	Rhizobiales	Rhizobiaceae	Aurantimonas	Aurantimonas_coralicida	0	0	0	0	0	0	0	0	0	0	0	0	0	0	8
Proteobacteria	Alphaproteobacteria	Rhizobiales	Rhizobiaceae	Mesorhizobium	Mesorhizobium_huakuii	0	0	0	0	0	4	0	0	0	0	0	0	2	0	0
Proteobacteria	Alphaproteobacteria	Rhizobiales	Rhizobiaceae	Mesorhizobium	Nitratireductor_sp.	0	0	0	0	0	0	0	0	0	0	0	0	0	0	241
Proteobacteria	Alphaproteobacteria	Rhizobiales	Rhizobiaceae	Nitratireductor	Nitratireductor_kimnyeongensis	0	86	131	0	112	0	63	0	100	87	0	0	0	0	0
Proteobacteria	Alphaproteobacteria	Rhizobiales	Rhizobiaceae	Nitratireductor	Nitratireductor_sp._AI_1	0	0	0	0	0	0	0	0	5	0	0	0	0	0	0
Proteobacteria	Alphaproteobacteria	Rhizobiales	Rhizobiaceae	Roseitalea	Oceaniradius_stylonematis	0	0	0	0	0	0	0	0	0	0	983	0	0	0	0
Proteobacteria	Alphaproteobacteria	Rhizobiales	Rhizobiaceae	Tianweitania	Mesorhizobium_sp._S6_271	0	0	0	0	0	0	0	0	0	0	0	0	0	0	5
Proteobacteria	Alphaproteobacteria	Rhizobiales	Stappiaceae	Stappia	Stappia_indica	0	1980	2929	0	1719	0	2137	1323	2199	2071	0	0	0	0	0
Proteobacteria	Alphaproteobacteria	Rhizobiales	Stappiaceae	Stappia	Stappia_sp.	0	0	0	0	11	0	0	7	15	0	0	0	0	0	0
Proteobacteria	Alphaproteobacteria	Rhizobiales	Xanthobacteraceae	Bradyrhizobium	Bradyrhizobium_elkanii	5	0	0	0	0	5	0	2	0	0	0	0	0	0	0
Proteobacteria	Alphaproteobacteria	Rhodobacterales	Rhodobacteraceae	Loktanella	Loktanella_vestfoldensis	0	0	0	0	0	0	0	0	0	0	17200	0	0	0	0
Proteobacteria	Alphaproteobacteria	Sphingomonadales	Sphingomonadaceae	Erythrobacter	Qipengyuania_citrea	0	0	0	0	0	0	0	0	0	0	0	0	0	0	40
Proteobacteria	Alphaproteobacteria	Sphingomonadales	Sphingomonadaceae	Porphyrobacter	Erythrobacter_sanguineus	0	0	0	0	0	0	0	0	0	0	8647	0	0	0	0
Proteobacteria	Alphaproteobacteria	Sphingomonadales	Sphingomonadaceae	Sphingomonas	Sphingomonas_leidyi	4	0	23	0	0	4	0	2	12	8	0	8	0	0	0
Proteobacteria	Alphaproteobacteria	Sphingomonadales	Sphingomonadaceae	Sphingomonas	Sphingomonas_naasensis	0	5	0	0	0	0	0	0	0	0	0	0	0	0	0
Proteobacteria	Alphaproteobacteria	Sphingomonadales	Sphingomonadaceae	Sphingomonas	Sphingomonas_sanxanigenens	0	0	0	1181	0	0	0	0	0	0	0	0	0	0	0
Proteobacteria	Alphaproteobacteria	Sphingomonadales	Sphingomonadaceae	Sphingorhabdus	Sphingorhabdus_flavimaris	0	0	0	0	0	0	0	0	0	0	0	0	0	0	10
Proteobacteria	Alphaproteobacteria	unclassified_Alphaproteobacteria	unclassified_Alphaproteobacteria	unclassified_Alphaproteobacteria	unclassified_Alphaproteobacteria	0	0	7	0	0	0	0	0	0	0	0	0	0	0	2
Proteobacteria	Gammaproteobacteria	Burkholderiales	Burkholderiaceae	Limnobacter	Limnobacter_thiooxidans	0	0	0	0	0	0	0	0	0	0	0	0	0	0	144
Proteobacteria	Gammaproteobacteria	Burkholderiales	Comamonadaceae	Delftia	Delftia_sp.	0	0	0	0	0	0	0	0	0	6	0	1	0	0	0
Proteobacteria	Gammaproteobacteria	Burkholderiales	Comamonadaceae	Hylemonella	Acidovorax_cattleyae	0	0	0	5	0	0	0	0	0	0	0	0	0	0	0
Proteobacteria	Gammaproteobacteria	Burkholderiales	Comamonadaceae	Paucibacter	unclassified_Paucibacter	10	6	8	9	5	5	4	5	9	1	4	4	7	11	3
Proteobacteria	Gammaproteobacteria	Pseudomonadales	Alcanivoracaceae1	Alcanivorax	Alcanivorax_venustensis	0	0	0	0	0	0	0	0	0	0	0	0	0	0	363
Proteobacteria	Gammaproteobacteria	Pseudomonadales	Marinobacteraceae	Marinobacter	Marinobacter_algicola	0	0	0	0	0	0	0	0	0	0	0	0	0	0	15935
Proteobacteria	Gammaproteobacteria	Pseudomonadales	Marinobacteraceae	Marinobacter	Marinobacter_sp._MOLA_126	0	0	0	0	0	0	0	0	0	0	0	0	0	0	5
Proteobacteria	Gammaproteobacteria	Pseudomonadales	Moraxellaceae	Acinetobacter	Acinetobacter_modestus	0	0	0	5	0	0	0	0	0	0	0	0	0	0	0
Verrucomicrobiota	Omnitrophia	Omnitrophales	Omnitrophaceae	Candidatus	unclassified_Candidatus_Omnitrophus	4	0	6	0	2	0	0	0	0	8	0	3	0	0	0

## Sheet: Supplementary Data 2
Supplementary Data 2. Distribution and OTU abundance of diatoms and epiphytic bacterium of P. tricornutum in the Tara Oceans Database.
The data file link is: https://www.ebi.ac.uk/biostudies/files/S-BSST297/OM-RGC_v2_taxonomic_profiles.tar.gz.
Site	Latitude	Longitude	Loktanella	Janibacter	Diatoms
TARA_X000000368	36.5533	-6.5669	13	0	5
TARA_Y200000002	36.5533	-6.5669	2	0	1
TARA_A200000159	37.0541	1.9478	17	0	6
TARA_A200000113	37.051	1.9378	2	0	2
TARA_X000001036	39.0609	5.9422	14	0	0
TARA_X000000950	39.1633	5.916	12	0	14
TARA_S200000501	35.7528	14.2765	0	0	4
TARA_A100000164	35.759	14.2574	1	0	1
TARA_E500000081	42.1735	17.7252	1	0	0
TARA_E500000075	42.2038	17.715	0	0	2
TARA_E500000331	39.3991	19.3997	0	0	0
TARA_E500000178	39.3888	19.3905	2	0	0
TARA_A100001011	33.9235	32.8118	1	0	1
TARA_A100001015	33.9179	32.898	0	0	2
TARA_A100001388	27.16	34.835	2	0	0
TARA_A100001037	23.4183	37.245	4	0	0
TARA_A100001035	23.36	37.2183	1	0	0
TARA_A100001234	21.9467	38.2517	5	0	1
TARA_B100000029	18.4417	39.8567	7	0	4
TARA_B100000003	18.3967	39.875	12	0	4
TARA_B100000035	20.8222	63.5133	8	0	2
TARA_Y100000022	20.8183	63.5047	2	0	1
TARA_B100000315	20.8457	63.5851	0	0	0
TARA_B100000073	19.0284	64.5126	12	0	8
TARA_Y100000294	19.0351	64.5638	0	0	0
TARA_Y100000287	19.0393	64.4913	2	0	0
TARA_B100000085	18.5839	66.4727	7	0	0
TARA_Y100000031	18.7341	66.3896	0	0	0
TARA_B100000287	14.5536	70.0128	27	0	1
TARA_B100000282	14.6059	69.9776	0	0	5
TARA_B100000131	5.9998	73.9067	10	0	1
TARA_B100000123	6.0001	73.8955	1	0	3
TARA_B100000161	0.0033	71.6428	0	0	3
TARA_B100000242	-9.3921	66.4228	0	0	6
TARA_B100000214	-16.9534	53.9601	0	0	1
TARA_B100000212	-16.957	53.9801	0	0	2
TARA_B100000378	-15.3379	43.2948	4	0	0
TARA_B000000609	-15.3424	43.2965	0	0	0
TARA_B000000565	-17.0248	42.7401	4	0	4
TARA_B000000557	-17.2855	42.2866	1	0	0
TARA_B000000532	-22.3368	40.3412	0	0	4
TARA_B100000405	-29.5333	37.9117	9	0	19
TARA_B100000408	-29.5046	37.9599	1	0	2
TARA_B100000401	-29.5019	37.9889	3	0	16
TARA_B000000441	-35.2421	26.3048	11	0	14
TARA_B000000460	-35.1889	26.2905	0	0	76
TARA_B000000437	-35.1728	26.2868	8	0	11
TARA_B000000477	-34.8901	18.0459	127	0	9
TARA_B000000475	-34.9449	17.9189	254	0	7
TARA_B100000497	-32.2401	17.7103	53	0	41
TARA_B100000482	-31.027	4.6802	1	0	37
TARA_B100000470	-31.0198	4.6685	0	0	4
TARA_B100000475	-31.0266	4.665	0	0	45
TARA_B100000446	-20.4075	-3.1641	1	1	0
TARA_B100000459	-20.4091	-3.1759	1	0	10
TARA_B100000427	-8.7296	-17.9604	0	0	1
TARA_B100000508	-8.7986	-17.9034	0	0	1
TARA_B100000424	-8.7789	-17.9099	0	0	3
TARA_B100000519	-21.0292	-35.3498	0	0	11
TARA_B100000749	-20.9315	-35.1794	1	0	0
TARA_B100000513	-20.9354	-35.1803	0	0	7
TARA_B100000530	-30.1484	-43.2705	1	0	8
TARA_B100000745	-30.1471	-43.2915	1	0	1
TARA_B100000524	-30.1367	-43.2899	1	0	5
TARA_B100000767	-47.2007	-57.9446	6	0	128
TARA_B100000768	-47.1863	-58.2902	5	0	122
TARA_B100000780	-60.2287	-60.6476	16	0	685
TARA_B100000795	-62.2231	-49.2139	0	0	76
TARA_B100000809	-61.9689	-49.5017	19	2	242
TARA_B100000787	-62.0385	-49.529	1	0	182
TARA_B100001059	-33.9116	-73.0537	104	0	0
TARA_B100001063	-34.0614	-73.1066	3	0	0
TARA_B100001057	-32.7971	-87.0693	1	0	1
TARA_B100000989	-29.7238	-101.16	0	0	4
TARA_B100001029	-25.826	-111.729	0	0	0
TARA_B100001013	-25.8076	-111.691	1	0	0
TARA_B100001027	-25.8051	-111.72	0	0	1
TARA_B100000886	-21.146	-104.787	0	0	1
TARA_B100000965	-12.9723	-96.0122	0	0	1
TARA_B100000959	-12.9794	-96.0232	1	0	0
TARA_B100000963	-13.0023	-95.9759	2	0	1
TARA_B100000902	-5.2669	-85.2732	3	0	1
TARA_B100000953	-5.261	-85.1678	0	0	1
TARA_B100000900	-5.2529	-85.1545	0	0	1
TARA_B100000927	2.0299	-84.5546	0	0	5
TARA_B100000929	2.0649	-84.5546	2	0	1
TARA_B100000925	1.9928	-84.5766	3	0	1
TARA_B100001113	-1.9002	-84.6265	30	0	6
TARA_B100001079	-1.8902	-84.6141	2	0	3
TARA_B100001109	-2.0133	-84.589	1	0	3
TARA_B100000579	-16.9587	-100.675	0	0	1
TARA_B100000586	-16.9486	-100.671	1	0	1
TARA_B100000575	-16.9601	-100.633	0	0	2
TARA_B100000945	-23.2189	-129.5	0	0	0
TARA_B100000949	-23.2232	-129.599	7	0	0
TARA_B100000941	-23.2811	-129.395	3	0	2
TARA_B100000700	-9.0063	-139.139	2	0	1
TARA_B100000678	-8.9729	-139.239	3	0	2
TARA_B100001115	-8.9971	-139.196	0	0	1
TARA_B100000686	-8.9109	-140.285	0	0	3
TARA_B100000683	-8.9068	-140.283	46	0	33
TARA_B100000676	-9.0714	-140.597	1	0	1
TARA_B100000674	-9.1504	-140.522	23	0	7
TARA_B100001123	-8.8999	-142.546	1	0	0
TARA_B100001121	-8.9111	-142.557	0	0	3
TARA_B100000614	0.0222	-153.686	1	0	3
TARA_B100000609	0.0003	-153.676	0	0	3
TARA_B100001250	31.5168	-159.046	2	0	4
TARA_B100001245	31.528	-159.022	6	0	0
TARA_B100001248	31.5213	-158.996	0	0	4
TARA_B100001094	35.4002	-127.75	0	0	31
TARA_B100001105	35.2698	-127.727	16	2	4
TARA_B100001093	35.3671	-127.742	1	0	10
TARA_B100001964	14.2075	-116.647	0	0	0
TARA_B100001971	14.2025	-116.643	1	0	1
TARA_B100001287	14.2035	-116.626	0	0	6
TARA_B100001996	6.3378	-102.954	6	0	1
TARA_B100002003	6.3559	-103.06	0	0	0
TARA_B100001989	6.3332	-102.943	0	0	4
TARA_B100002019	7.4122	-79.3017	1	0	3
TARA_B100001939	9.8481	-80.0454	1	0	4
TARA_B100002052	25.6168	-88.4532	1	0	8
TARA_B100002049	25.6236	-88.45	38	0	4
TARA_B100002051	25.5264	-88.394	0	0	5
TARA_B100001146	39.2392	-70.0343	2	1	6
TARA_B100001142	39.2305	-70.0377	53	0	53
TARA_B100001167	34.6663	-71.2907	1	1	1
TARA_B100001540	34.6712	-71.3093	21	0	3
TARA_B100001741	31.6948	-64.2489	5	0	1
TARA_B100001750	34.1504	-56.9684	2	0	1
TARA_B100001765	34.0771	-49.8233	4	0	5
TARA_B100001758	34.1132	-49.9181	44	0	25
TARA_B100001778	35.8427	-37.1526	17	0	4
TARA_B100001769	35.9346	-37.3032	15	0	6
TARA_B100001559	36.1811	-28.9373	3	0	10
TARA_B100001564	36.1715	-29.023	4	0	0
TARA_B100001179	43.7182	-16.8714	4	0	1
TARA_B100001175	43.7056	-16.8794	3	0	6
TARA_B100001173	43.6792	-16.8344	1	0	3
TARA_B110000008	54.5451	-16.7943	487	0	46
TARA_B110000014	54.5742	-16.8345	2	0	8
TARA_B110000003	54.5305	-16.9377	2151	2	81
TARA_B110001452	67.161	0.3964	2	0	21
TARA_B110001454	67.1675	0.2177	1	0	17
TARA_B110001450	67.141	0.2355	4	0	31
TARA_B110000196	76.1246	1.3648	0	0	68
TARA_B110001469	76.1825	1.3918	0	0	63
TARA_B110000046	72.5432	44.102	5	0	204
TARA_B110000037	72.5199	44.0552	1	0	64
TARA_B110000027	72.5128	44.0775	0	0	47
TARA_B110000093	79.3349	66.2954	1	0	478
TARA_B110000091	78.9354	79.0604	1	0	157
TARA_B110000090	78.9564	79.4201	2	0	57
TARA_B110000114	79.2233	66.3435	2	0	392
TARA_B110000116	79.2026	66.4827	1	0	1236
TARA_B110000208	77.1604	73.2057	0	0	18
TARA_B110000503	74.8023	76.1478	58	0	79
TARA_B110000211	74.8283	76.2096	2	0	303
TARA_B110000240	78.3555	91.6084	7	0	208
TARA_B110000238	78.2518	91.8557	3	0	295
TARA_B110000261	77.9668	116.656	0	0	325
TARA_B110000263	78.0391	116.41	0	0	37
TARA_B110000259	77.9028	117.154	37	0	134
TARA_B110000285	71.5955	160.938	5	0	666
TARA_B110000977	71.0704	174.992	24	0	432
TARA_B110000967	73.3275	-168.814	2	0	401
TARA_B110000971	73.3833	-168.133	10	1	356
TARA_B110000305	71.8895	-154.91	5	0	139
TARA_B110000908	74.3386	-85.6208	35	0	901
TARA_B110000914	74.305	-85.6552	5	0	110
TARA_B110000902	74.2987	-85.7806	40	0	1117
TARA_B110000881	72.4456	-71.8814	15	0	238
TARA_B110000879	72.4693	-71.892	7	0	135
TARA_B110000495	70.9433	-53.5127	7	0	21
TARA_B110000483	70.9574	-53.5989	0	0	37
TARA_B110000858	69.1136	-51.5086	0	0	1
TARA_B110000467	64.7	-52.996	2	0	14
TARA_B110000459	64.7127	-53.0106	3	0	103
TARA_B110000438	61.5754	-55.9846	3	0	8
TARA_B110000444	61.5427	-55.9869	15	0	16

## Sheet: Supplementary Data 3
Supplementary Data 3. Expression levels of reads counts in the transcriptome of P. tricornutum.
Control, initial control; Monoculture, monoculture of P. tricornutum; Co-culture, co-culture of P. tricornutum and L. vestfoldensis. 0, 12, 24, 48, and 96h, incubation time. Each group has three biological replicates (n = 3).
Gene id	0h_Control_1	0h_Control_2	0h_Control_3	12h_Co-culture_1	12h_Co-culture_2	12h_Co-culture_3	12h_Monoculture_1	12h_Monoculture_2	12h_Monoculture_3	24h_Co-culture_1	24h_Co-culture_2	24h_Co-culture_3	24h_Monoculture_1	24h_Monoculture_2	24h_Monoculture_3	48h_Co-culture_1	48h_Co-culture_2	48h_Co-culture_3	48h_Monoculture_1	48h_Monoculture_2	48h_Monoculture_3	96h_Co-culture_1	96h_Co-culture_2	96h_Co-culture_3	96h_Monoculture_1	96h_Monoculture_2	96h_Monoculture_3
Phatr3_J31400	2	6	3	16	6	2	9	2	5	2	0	0	9	3	12	5	0	9	0	2	4	2	0	0	3	7	8
Phatr3_J42422	255	208	261	321	311	294	317	341	355	286	236	239	343	266	200	475	393	353	445	557	499	334	413	344	349	311	334
Phatr3_J31402	0	0	0	0	0	1	0	0	0	2	0	2	0	0	0	1	0	0	0	0	1	0	0	0	0	0	0
Phatr3_J42423	103	98	110	197	237	271	364	351	303	321	306	314	151	182	184	266	260	215	224	211	193	267	247	271	379	362	363
Phatr3_J42424	3259	3301	3113	1483	1521	1529	1451	1464	1580	648	640	638	332	374	443	804	814	860	820	928	875	1188	1044	1224	835	828	814
Phatr3_J7430	821	902	931	1318	1263	1277	1330	1417	1451	604	672	571	631	574	644	774	557	665	698	826	818	1051	848	963	1097	1081	1018
Phatr3_J42426	12027	12158	11872	11816	12675	11013	11954	13096	12787	6373	6037	5741	6580	6405	6753	8753	8365	8354	7572	7327	7124	7142	6791	7317	6126	6082	6448
Phatr3_EG02408	1663	1691	1655	818	862	790	561	671	652	263	208	320	171	144	140	159	199	119	104	93	92	342	352	333	92	118	108
Phatr3_J31409	3686	3565	3527	3121	3298	2963	2043	2190	2343	3761	3404	3399	1874	1796	1807	2094	2016	1889	1395	1498	1398	2313	2213	2192	2074	1997	2045
Phatr3_J42428	801	762	753	603	620	540	589	619	578	192	154	179	124	141	134	247	227	245	369	336	342	458	408	420	292	288	226
Phatr3_J42429	2446	2491	2324	2141	2414	1856	2064	2155	2319	1181	1299	1243	1093	968	936	1765	1699	1543	2011	2069	1960	2495	2119	2238	2002	1953	1957
Phatr3_EG01843	768	708	785	749	766	723	1004	1102	966	733	767	778	857	744	815	1137	1104	1122	2566	2348	2532	1527	1398	1488	1309	1396	1318
Phatr3_J42431	605	631	567	842	866	799	860	944	875	356	346	339	790	697	795	545	501	531	784	705	728	517	483	465	509	523	510
Phatr3_J42432	935	828	928	824	934	870	898	983	903	510	445	444	630	574	716	645	480	579	474	564	538	865	769	849	447	431	471
Phatr3_J4937	6435	6424	6167	11372	11470	11211	12454	12677	12834	2491	2090	2141	1922	1826	2005	4893	4296	4530	2572	2592	2607	4856	4399	5132	3402	3266	3228
Phatr3_J42434	4793	4635	4768	10722	10611	9651	11270	11799	12220	2048	2041	2086	1144	952	1095	4226	4273	3991	891	904	970	3939	3367	3835	687	753	721
Phatr3_J9344	1202	1165	1268	28	37	62	12	10	17	28	32	29	19	18	10	38	22	30	14	9	4	83	77	126	62	40	44
Phatr3_J8866	1994	2016	2168	1851	1975	1826	1880	1981	2016	379	363	375	251	219	289	658	625	660	843	735	709	618	478	566	436	399	423
Phatr3_J42437	119	105	101	90	115	57	70	129	87	116	96	91	97	113	72	199	192	179	302	245	228	364	329	422	198	138	217
Phatr3_J31420	611	519	534	705	686	658	745	927	861	1101	1033	985	866	855	896	1152	1060	1057	1760	1780	1692	2032	1625	1796	1137	1066	1180
Phatr3_J9252	2243	2291	2113	1650	1548	1302	1549	1733	1807	778	752	725	544	489	466	683	521	764	641	669	592	747	699	717	549	591	537
Phatr3_J42439	2857	2814	2584	922	937	851	863	942	901	261	241	246	154	123	170	505	435	408	364	341	356	564	570	586	169	187	184
Phatr3_J31423	304	261	208	172	162	134	160	174	157	56	47	53	54	81	46	51	81	50	153	165	145	114	141	148	129	164	155
Phatr3_J42440	1205	1154	1185	429	432	356	494	487	520	132	200	148	135	109	114	283	217	236	275	284	249	564	463	586	206	252	225
Phatr3_J42441	11968	11681	11125	3798	4133	3482	3142	3455	3188	6127	6143	5782	2646	2493	2737	5187	4672	5005	5218	5168	5004	10322	9636	10493	8827	8521	8658
Phatr3_J42442	10512	10408	10604	10378	10447	10122	9339	9894	10506	2812	2774	2803	1928	1816	1792	4210	4144	4002	3573	3345	3355	5421	4683	5717	4191	3997	4481
Phatr3_J6387	1635	1599	1579	1576	1592	1377	1280	1381	1439	2713	2673	2639	1463	1369	1588	2821	2554	2605	1860	1765	1791	4229	3484	4322	3819	4050	4157
Phatr3_J42443	3726	3544	3747	2602	2523	2464	2359	2450	2402	1261	1075	1108	931	977	991	984	949	856	1676	1686	1578	1326	1079	1362	1145	1013	1242
Phatr3_J31429	396	354	359	216	195	242	252	258	274	56	64	40	76	69	66	95	86	51	144	148	98	136	104	122	121	114	159
Phatr3_EG01838	4	2	3	5	4	9	5	2	8	1	1	3	2	3	7	4	2	4	4	1	2	6	3	4	1	0	3
Phatr3_J53929	859	912	897	694	612	694	731	775	771	402	394	328	433	380	344	479	518	516	456	457	398	979	937	1042	265	289	236
Phatr3_EG01882	10161	10629	9988	4674	4677	4136	4212	4736	4453	5937	5923	5972	6869	6455	6694	7380	7047	7282	8776	9107	8430	9298	8525	9452	12278	12005	12489
Phatr3_J31431	12	0	0	2	6	6	4	0	2	0	4	0	0	17	11	10	6	2	6	6	2	1	4	4	2	16	8
Phatr3_EG01820	44	66	43	49	35	26	38	39	54	10	11	6	16	11	11	24	26	13	36	34	18	29	19	20	27	29	29
Phatr3_J31432	86	81	81	45	50	38	63	74	48	30	16	16	49	35	36	30	33	18	53	69	64	65	43	49	35	50	50
Phatr3_J31433	32579	32211	32014	41287	43486	38402	28372	31292	31290	8418	8451	8089	15825	15365	16130	5185	4799	5155	6757	6568	6583	4219	3500	4126	2176	2115	2330
Phatr3_EG01782	0	0	0	0	0	0	0	0	0	0	0	0	0	0	0	0	0	0	0	0	0	0	0	0	0	0	0
Phatr3_J31434	1082	1209	1122	2649	2766	2558	3167	3307	3528	3808	3462	3605	4802	4423	4863	4944	4635	4825	4094	4012	3977	4726	4115	4608	1233	1195	1358
Phatr3_EG02461	1235	1370	1314	905	973	895	860	930	957	477	397	395	439	367	423	580	497	511	564	418	507	905	844	970	305	317	307
Phatr3_J31436	394	384	335	826	833	872	709	849	809	421	313	377	669	650	806	245	284	310	515	528	429	403	359	405	93	79	108
Phatr3_J31437	969	976	933	1266	1427	1103	1509	1777	1880	1241	1181	1228	2026	1878	1821	1439	1457	1567	2311	2290	2431	1433	1308	1499	718	783	817
Phatr3_J42447	2021	1930	2048	21242	22864	19761	28453	30665	31186	29048	28058	27156	65707	62469	63274	50550	46390	47653	53781	53466	51850	22841	20321	22967	12284	12254	12375
Phatr3_EG01815	1837	1779	1636	1252	1314	1166	1336	1396	1406	326	329	311	429	392	397	489	448	542	699	797	842	553	458	460	209	238	248
Phatr3_J31440	3742	3705	3456	5206	5598	5003	4984	4989	5177	1944	1850	1840	1381	1247	1309	2374	2175	2175	1681	1529	1576	3679	3368	3879	1228	1221	1270
Phatr3_J17166	2745	2766	2669	1858	1795	1733	1742	1893	1954	347	378	365	646	524	627	654	593	653	746	780	705	820	795	771	286	298	228
Phatr3_J31442	959	992	1044	5248	5569	4612	3794	4269	4358	3194	3166	3005	4141	3879	4126	2758	2618	2584	1742	1805	1595	1501	1187	1523	1138	944	1075
Phatr3_J42451	1177	1176	1229	236	309	356	602	688	608	1776	1817	1650	1577	1667	1602	4484	4299	4362	2304	2061	2311	663	539	683	1108	1024	1093
Phatr3_J42452	1244	1325	1277	412	388	358	329	393	410	248	233	212	268	235	263	540	499	476	728	690	612	804	667	747	531	571	630
Phatr3_EG02462	4383	4936	4620	12507	13579	11686	16718	18177	18793	1880	1697	1742	5183	4930	4935	2880	2792	2774	1600	1651	1585	3352	3099	3490	1085	1026	1111
Phatr3_EG02453	3033	2876	2898	2275	2229	2131	1810	1842	1955	1339	1256	1381	2024	1890	1811	3618	3193	3443	3439	3373	3311	4104	3619	4164	6292	5873	6221
Phatr3_J31447	1709	1910	1703	2604	2715	2374	2449	2645	2523	2048	2069	1940	4244	3683	3923	3036	2797	2850	3489	3288	3609	3369	2752	3235	2881	2713	2641
Phatr3_J17172	5285	5288	5129	4024	4208	3477	3455	3570	3499	2779	2931	2911	2841	2616	2702	5820	5352	5574	5200	5055	4820	7302	6278	6930	4541	4421	4516
Phatr3_EG02409	3081	3174	3044	2470	2579	2433	2537	2748	2754	1341	1487	1290	1112	1134	1081	2223	1973	2148	2347	2269	2439	3260	2840	3152	1221	1235	1369
Phatr3_J9359	1596	1587	1522	1324	1542	1351	1482	1578	1493	929	838	807	785	737	888	1180	1044	1122	1243	1248	1111	1421	1303	1334	664	692	776
Phatr3_J42457	4134	4150	4361	18607	19356	17742	15507	17128	16437	11868	11665	11175	17451	16755	17492	15452	14464	15085	6159	5949	5941	10905	9780	10949	2536	2406	2354
Phatr3_J31453	19	27	16	76	69	74	112	120	139	17	14	11	16	7	10	3	5	13	0	0	0	4	8	7	0	0	0
Phatr3_J42458	5933	5727	5806	5104	5331	4876	4006	4192	4395	464	434	474	443	356	514	1008	913	898	493	540	425	1351	1089	1201	411	463	330
Phatr3_J42459	1133	1153	992	1202	1246	1192	1176	1385	1336	314	229	247	400	427	372	387	364	375	605	574	604	497	422	429	241	243	231
Phatr3_J8760	3903	4011	4006	7335	7089	7098	4946	5042	5354	5482	5468	5247	1923	1768	1872	3678	3334	3518	750	772	780	6609	5630	6710	953	1009	940
Phatr3_J42461	407	395	411	376	364	354	406	350	381	376	405	399	363	284	339	497	448	444	615	588	650	415	395	377	649	734	629
Phatr3_J31458	665	449	441	385	496	352	550	525	631	233	266	227	386	382	425	394	312	356	679	650	574	432	422	404	534	616	518
Phatr3_EG01752	3118	2922	2961	2434	2394	2203	1899	2045	2050	3174	3330	3223	2225	2083	2185	2468	2387	2559	1711	1908	1926	3322	3000	3417	2081	2007	1956
Phatr3_J53933	4009	4070	3876	1924	1888	1817	1137	1155	1358	1379	1354	1225	1514	1382	1480	1271	1169	1245	1394	1371	1456	1804	1480	1654	1047	1006	1036
Phatr3_J42464	1520	1515	1621	689	737	581	870	826	862	190	238	189	280	280	283	386	341	330	686	850	797	476	390	458	961	851	802
Phatr3_J17184	1534	1535	1377	1752	1756	1738	1398	1509	1568	285	260	241	355	364	362	239	272	278	282	218	237	626	643	654	467	425	472
Phatr3_J42466	2305	2350	2549	2496	2363	2368	2747	2834	2814	1715	1534	1610	1609	1569	1558	1703	1689	1595	4044	3750	3881	1858	1704	1936	1394	1526	1406
Phatr3_EG02454	17052	17002	16877	13678	13604	12745	14597	15310	15128	22450	21700	21601	20307	19444	19918	11008	10583	10329	12723	12368	11985	8026	7434	8089	10966	11399	11379
Phatr3_J31465	4146	3966	3853	1438	1392	1419	1194	1322	1361	308	276	298	192	152	173	517	485	567	727	672	713	1274	1092	1290	640	584	567
Phatr3_EG02455	367	380	298	568	718	589	963	1171	1152	1312	1306	1264	4223	3896	4095	2262	2243	2410	9139	9204	8990	900	873	915	3725	3862	3815
Phatr3_EG02451	734	676	671	716	719	753	978	1142	1137	623	584	529	919	773	763	733	675	686	1158	1142	1196	687	776	753	128	135	142
Phatr3_J8934	1902	2110	1892	1931	2179	1711	1935	2076	1973	3107	3038	2956	2239	2220	2300	3096	2909	2997	3219	3126	3107	3244	2753	3100	3013	3232	3177
Phatr3_J31469	566	586	534	349	379	298	332	360	394	31	38	40	53	17	30	42	68	46	62	37	48	91	72	95	62	70	49
Phatr3_EG02456	6612	6581	6456	6291	6673	6001	6293	6493	6563	3513	3458	3240	2722	2758	2785	5690	5127	5457	5320	5136	5079	5742	5490	5800	5063	5012	5155
Phatr3_J42473	1087	1059	1139	863	827	780	728	746	753	324	329	304	438	398	427	423	352	417	358	395	367	806	832	880	189	194	254
Phatr3_J42474	1082	1145	1011	1354	1313	1287	1035	1113	1062	970	1125	998	1715	1542	1577	858	811	717	585	568	524	1046	848	955	158	201	238
Phatr3_J17198	11458	11572	11000	4739	5076	4347	3055	3464	3428	1908	1998	1740	959	939	927	2233	2144	2201	2172	1951	1855	4381	3895	4184	2013	2057	2152
Phatr3_J31474	4895	4926	4959	969	898	894	1453	1664	1581	96	98	76	108	121	150	116	108	104	220	211	206	172	147	140	35	25	48
Phatr3_EG02407	2700	2577	2691	2587	2760	2692	2947	3115	3316	1211	1122	1202	1764	1546	1728	1593	1548	1546	2481	2563	2445	2159	1896	2147	944	817	888
Phatr3_J42479	5944	5737	5982	6802	7222	6403	5295	5646	5505	11655	11203	10809	14981	14238	14904	16766	15837	15715	12914	12811	12906	8889	8036	9304	7587	8041	7945
Phatr3_J42481	1285	1286	1303	1009	1110	974	1177	1450	1379	697	626	630	706	687	733	946	778	791	2072	2265	2062	1053	871	924	657	693	687
Phatr3_J17199	30482	30276	30388	10129	10395	9509	9938	10996	10312	32550	31534	31674	8954	8400	8940	18669	17449	17885	22019	22624	22187	24598	22243	23976	81082	79036	81183
Phatr3_J42483	756	881	773	302	372	338	607	555	628	612	583	531	495	436	463	265	273	226	329	240	298	165	243	214	484	450	465
Phatr3_J42484	1151	1337	1287	1284	1245	1055	1340	1298	1344	1067	1103	1104	1006	1045	1108	1191	1123	1363	1875	1906	1876	1616	1356	1553	1087	1039	1100
Phatr3_J53935	1900	1783	1928	2829	3069	2645	1084	1199	1118	1462	1433	1420	557	522	513	699	661	668	207	167	150	920	919	1008	108	91	103
Phatr3_J9462	14045	13932	14141	42256	44336	40435	56795	57189	61693	54187	51247	51767	65854	64677	64403	79161	72784	74896	53148	50257	50361	47902	42320	47047	35448	36343	38488
Phatr3_J42487	5038	5207	5173	6305	7325	6036	5923	6658	6540	3591	3616	3316	2545	2347	2424	4462	4217	4178	2947	2938	3137	6514	5511	6524	2749	2721	2699
Phatr3_J31486	1828	1907	1974	1511	1255	1403	1021	943	1069	557	613	572	639	561	641	863	858	891	1255	1192	1135	950	821	941	712	707	762
Phatr3_J42488	7903	8110	8008	6641	6885	6247	3911	4197	4745	7044	7258	7217	1662	1366	1487	3735	3291	3543	2199	2193	2214	5250	4689	5357	5529	5290	5512
Phatr3_J9007	508	476	495	346	305	284	360	288	366	221	265	255	241	255	256	223	273	266	325	365	320	366	320	343	320	284	328
Phatr3_J9033	1870	1867	1898	1544	1757	1509	1636	1687	1871	1434	1451	1526	2088	2182	2066	2567	2273	2418	3342	3248	3289	2594	2120	2504	2564	2720	2656
Phatr3_J3311	2195	2233	2155	2085	2022	2045	2488	2481	2680	1035	1031	1031	1475	1485	1599	1149	990	1099	2390	2202	2121	1548	1378	1457	991	931	1032
Phatr3_J9319	2556	2313	2643	1576	1682	1610	1240	1358	1377	830	808	770	617	572	526	1071	1008	1018	1049	901	1026	2392	2022	2334	1901	1967	1969
Phatr3_J31492	1813	1711	1661	89	137	121	88	73	85	59	74	59	27	18	27	127	126	114	39	51	45	204	152	229	100	97	109
Phatr3_J17215	1166	1188	1228	663	735	590	715	858	802	220	299	222	292	214	234	530	459	483	726	708	726	681	657	762	533	516	537
Phatr3_J31494	384	366	310	458	543	459	688	761	808	47	55	26	262	197	224	100	99	65	42	55	59	51	61	74	32	47	33
Phatr3_J42494	8119	7814	7785	6022	5887	5410	5370	5923	5726	1982	2066	1919	1236	1219	1181	910	907	889	1786	1730	1670	1081	953	1145	406	414	457
Phatr3_EG01836	5	0	0	0	3	1	1	1	3	0	0	0	0	0	1	1	0	0	0	0	0	0	0	0	0	0	0
Phatr3_J42495	3192	3180	3048	1103	985	1012	1075	1003	1087	450	486	478	348	352	313	568	524	545	986	981	1008	1137	1011	1156	2021	2010	1891
Phatr3_J42496	2422	2498	2587	1403	1285	1381	1186	1144	1079	651	656	549	489	539	570	1143	1066	1024	1883	1678	1632	1531	1311	1454	909	1053	1088
Phatr3_J42497	5627	5367	5562	2858	2952	2730	1969	2044	2009	1265	1232	1332	577	528	601	1086	1141	1170	1029	1017	1058	2547	2366	2713	1853	1828	1799
Phatr3_EG01753	68	51	45	36	45	43	40	25	36	14	13	11	20	18	13	26	19	13	18	7	20	22	5	25	4	7	4
Phatr3_J42498	5984	6062	5733	4850	4965	4983	3656	3769	3980	3497	3057	3343	1943	1913	1912	2343	2170	2064	1832	1547	1696	3279	2941	3235	4243	4510	4460
Phatr3_EG01826	3711	3574	3703	3681	3807	3580	2326	2443	2561	2254	2409	2344	1917	1670	1768	1500	1337	1394	2743	2695	2584	2113	1929	2061	5963	5701	5887
Phatr3_J42500	3547	3598	3489	2029	1984	2063	1333	1371	1370	2467	2641	2439	1033	968	972	1485	1298	1264	1583	1543	1596	2145	1866	2145	5223	5660	5803
Phatr3_J42501	9506	9712	9412	4793	5007	4562	2839	3218	2881	2847	2547	2621	1304	1188	1301	1773	1612	1653	3314	3121	3222	1737	1529	1742	4164	4154	4270
Phatr3_EG01854	0	0	0	0	0	0	0	0	0	0	0	0	0	0	0	0	0	0	0	0	0	0	0	0	0	0	0
Phatr3_EG01855	0	0	0	0	0	0	0	0	0	0	0	0	0	0	0	0	0	0	0	0	0	0	0	0	0	0	0
Phatr3_J42502	188	185	215	145	129	138	234	203	214	146	126	99	106	98	132	189	160	152	202	197	214	250	182	173	299	278	306
Phatr3_J42503	1644	1931	1694	660	625	774	506	579	562	116	130	119	104	106	142	143	120	114	219	158	185	367	284	365	152	103	119
Phatr3_J8683	2651	2505	2545	1086	1082	920	2455	2716	2625	1940	1896	1920	1094	975	1017	816	768	770	925	960	945	546	521	533	2534	2449	2306
Phatr3_J42504	6380	6414	6045	1712	1793	1784	2153	2310	2416	5840	5771	5486	1595	1525	1510	5137	5017	5030	3944	3756	3896	6034	5165	5994	18571	18616	19553
Phatr3_EG01833	0	0	0	0	0	0	0	0	0	0	0	0	0	0	0	0	0	0	0	0	0	0	0	0	0	0	0
Phatr3_J42505	3663	3653	3879	2044	2100	1946	1828	2019	2115	1348	1280	1164	725	634	696	1180	1024	1132	1123	1284	1197	2714	2382	2597	1690	1631	1713
Phatr3_J31508	315	319	379	316	284	283	344	409	427	252	298	252	261	330	321	410	392	375	812	803	778	450	388	437	421	492	425
Phatr3_EG02200	4	2	1	0	1	2	2	0	0	1	0	6	0	0	0	0	2	0	2	0	0	0	4	0	0	0	0
Phatr3_EG02192	17787	18884	17825	20124	19629	18074	15014	15154	16531	13349	12960	12761	8508	8022	8382	10917	9970	10284	4447	4137	4082	13015	12424	12546	3249	3228	3161
Phatr3_J42507	3306	3332	3173	3955	4290	3832	4653	5332	5027	3319	3046	3220	4800	4453	4445	5724	5401	5541	4660	4620	4626	1941	1617	1805	1921	2004	2008
Phatr3_J31511	362	303	331	353	429	319	364	354	376	139	180	172	187	239	298	233	215	212	401	375	402	321	257	308	166	161	155
Phatr3_J1598	2456	2610	2511	913	1009	927	898	894	903	540	538	533	810	763	809	461	379	451	1083	940	1027	924	791	873	463	563	520
Phatr3_J42510	10214	10081	9879	7931	8037	7547	8295	8799	9102	37851	36139	35402	21888	20746	21698	29871	27721	28056	22600	22166	22018	42682	38077	42596	62795	63403	66915
Phatr3_EG01794	363	289	345	437	410	387	330	303	317	621	625	533	437	485	576	451	350	387	584	578	587	490	393	441	812	624	680
Phatr3_EG01884	0	0	0	0	0	0	0	0	0	0	0	0	0	0	0	0	0	0	0	0	0	0	0	0	0	0	0
Phatr3_J42512	7484	7980	7664	10170	11053	9632	9707	10751	11050	3986	4021	3959	4366	4386	4195	3140	2873	3156	3781	3785	3711	3119	2866	3201	4838	5250	5153
Phatr3_EG01811	0	0	0	0	0	0	0	0	0	0	0	0	0	0	0	0	0	0	0	0	0	0	0	0	0	0	0
Phatr3_EG01762	0	0	0	0	0	2	0	0	0	0	0	0	0	0	0	0	0	0	0	0	0	0	1	0	0	0	0
Phatr3_J42513	3032	3442	3260	1705	1838	1632	1486	1438	1370	434	451	442	359	340	337	535	537	474	699	697	626	1398	1249	1479	977	1010	1074
Phatr3_J42514	6069	6207	5842	11543	11935	10466	12434	13898	13981	4782	4410	4809	17698	17306	17173	11790	10751	10789	20039	20180	19178	6175	5696	6068	7332	7291	7596
Phatr3_J31518	2	0	0	0	2	0	0	0	2	0	0	1	0	0	0	0	0	0	0	2	2	0	0	0	0	0	2
Phatr3_J42515	1150	1136	1135	768	903	842	1004	1164	1059	474	538	466	501	542	508	766	729	737	1304	1216	1240	889	884	919	713	687	623
Phatr3_J53939	2772	2629	2628	3761	3959	3590	5097	5532	5781	361	348	365	486	499	396	562	546	548	234	280	298	1004	949	1018	194	174	177
Phatr3_J24353	45884	45028	45204	15370	15482	14974	11034	11760	11595	6383	6122	6124	4147	3919	4305	9036	8146	8411	8149	8718	7765	13078	11808	13370	6742	6528	6288
Phatr3_J42518	983	979	926	1296	1313	1094	1259	1185	1187	1321	1260	1133	1823	1727	1721	1158	1063	1019	1582	1489	1507	1037	957	1080	1527	1492	1494
Phatr3_J42519	861	820	911	478	570	423	496	614	546	205	162	180	149	106	166	113	140	177	249	239	264	432	338	434	115	153	175
Phatr3_J17226	1936	1927	1811	1245	1306	1267	1209	1373	1314	647	676	628	726	681	781	594	629	492	883	871	971	1049	1006	1012	573	650	638
Phatr3_J31525	3418	3550	3563	1577	1716	1476	1288	1475	1511	1494	1433	1420	850	757	843	1439	1482	1574	1629	1675	1602	2538	2222	2350	1484	1457	1477
Phatr3_J42521	298	309	241	115	147	172	182	217	160	93	87	76	70	82	95	96	89	82	201	185	189	150	103	110	124	137	127
Phatr3_J17228	3709	3694	3616	1574	1771	1690	1477	1646	1709	997	760	749	744	762	822	1241	1121	1168	2030	2002	2086	1688	1538	1630	1321	1295	1507
Phatr3_J42523	2932	2950	2967	4567	4648	4154	4847	5245	5170	2885	3032	2706	4736	4747	4626	5136	4891	5033	6200	5618	5675	4895	4332	4789	2638	2600	2586
Phatr3_J31529	286	291	258	256	232	213	292	299	300	184	211	222	134	96	114	340	345	335	323	343	292	387	299	333	360	402	362
Phatr3_J24362	462	460	494	271	258	284	315	356	332	110	71	106	130	119	131	128	149	151	263	201	241	271	230	311	283	310	335
Phatr3_J6528	1242	1207	1196	444	497	392	364	435	443	112	128	99	60	112	113	156	120	129	150	191	164	316	270	254	101	61	82
Phatr3_J17238	7796	7988	7739	3216	3645	3218	3032	3527	3335	1430	1497	1520	985	887	889	2102	1944	1971	2332	2458	2162	2809	2746	2978	1451	1318	1411
Phatr3_EG02195	0	0	0	3	0	0	0	0	0	0	2	0	0	0	0	0	2	0	0	0	0	0	0	2	0	0	0
Phatr3_EG02474	0	3	1	2	0	1	0	0	4	4	4	0	1	0	2	3	0	0	0	0	1	0	0	0	2	0	0
Phatr3_EG01778	0	0	0	0	0	0	0	0	0	0	0	0	0	0	0	0	0	0	0	0	0	0	0	0	0	0	0
Phatr3_J31535	2	0	0	8	0	0	2	2	2	4	2	0	2	4	0	11	12	12	10	6	6	10	8	16	10	0	7
Phatr3_J42527	1234	1284	1183	861	859	680	886	962	910	771	619	693	435	478	459	789	778	862	1145	1084	1052	1525	1369	1474	800	782	782
Phatr3_J31537	11	12	23	7	0	2	3	0	0	4	5	6	1	6	2	4	3	4	2	0	1	0	4	2	12	1	5
Phatr3_J31539	496	552	544	197	225	192	223	193	207	203	147	151	77	92	110	341	260	308	240	289	249	317	305	296	245	254	260
Phatr3_J42528	39	71	48	106	124	96	171	194	191	124	95	110	432	397	415	137	116	126	361	349	350	35	34	45	62	48	51
Phatr3_EG01769	9	16	4	14	19	10	19	26	26	4	11	8	24	4	6	19	30	10	12	20	15	12	6	14	6	13	7
Phatr3_J42529	943	1025	1026	615	613	503	563	599	762	542	510	550	351	359	296	740	658	715	647	636	622	863	681	810	617	612	575
Phatr3_J42530	107	98	61	229	227	203	295	375	376	171	161	144	892	808	804	216	260	231	683	766	794	68	54	66	73	99	103
Phatr3_J42531	1743	1868	1780	1378	1589	1357	1504	1633	1764	1017	1062	1118	971	903	920	1538	1376	1514	1491	1467	1659	1667	1383	1646	2332	2298	2523
Phatr3_J31544	7475	7397	7468	4294	4637	4248	3509	3807	3770	3548	3477	3458	2696	2525	2751	5608	5222	5391	6513	6599	6433	6040	5255	6001	3842	3923	4041
Phatr3_J9386	53	58	98	39	26	22	25	24	29	14	25	12	14	8	8	17	16	17	38	43	30	51	36	32	16	25	28
Phatr3_EG01806	72	59	66	8	12	12	13	23	15	14	26	16	6	9	20	23	6	30	15	24	25	31	31	15	32	28	43
Phatr3_EG01807	1152	1209	1107	508	477	528	684	701	703	376	350	336	582	545	508	642	565	507	1136	1102	1081	764	621	803	363	364	235
Phatr3_J9180	3243	3295	3273	855	885	788	276	330	328	152	165	129	77	85	55	103	105	98	62	55	40	122	127	106	87	94	87
Phatr3_J42534	174	196	215	114	207	113	108	129	105	12	18	12	2	0	1	28	63	32	15	28	31	74	52	57	10	12	20
Phatr3_J42535	443	436	432	710	749	685	960	1072	1135	689	599	645	1125	1052	1169	942	970	1030	1861	1834	1765	868	642	856	793	665	784
Phatr3_J9538	34696	35416	34680	12994	13789	12595	12643	13484	13716	5492	5563	5660	4364	4246	4263	12220	11549	11603	16007	15879	15378	15633	13316	15304	9542	9788	9532
Phatr3_EG01766	0	0	0	0	0	0	0	0	0	0	0	0	0	0	0	0	0	0	0	0	0	0	0	0	0	0	0
Phatr3_EG01776	0	0	2	0	0	0	0	0	0	0	0	0	0	0	0	0	0	0	0	0	0	0	0	0	0	0	0
Phatr3_EG01784	0	0	2	0	0	0	0	0	0	0	1	0	0	0	0	0	0	0	0	0	0	0	0	0	0	0	1
Phatr3_J42537	32	25	20	26	15	9	28	24	17	3	16	11	15	17	37	12	11	16	33	22	24	24	16	8	26	22	39
Phatr3_J51345	915	925	767	635	737	578	673	810	919	432	386	307	293	349	315	897	662	767	889	1033	993	1086	984	1003	489	477	476
Phatr3_J42538	321	260	338	62	77	71	103	86	78	85	97	94	86	95	57	38	62	74	180	190	145	85	101	103	242	277	238
Phatr3_J42539	482	496	453	292	344	279	341	352	322	70	68	67	101	69	58	92	79	109	241	243	246	186	114	144	146	78	95
Phatr3_J9342	7173	6600	6851	2595	2757	2469	3083	3478	3430	5064	4710	4684	2844	2414	2724	5640	5098	5362	7108	7231	6568	6461	5629	6409	4768	5072	4798
Phatr3_J31556	4384	4323	4328	3482	3572	3181	2749	3262	2800	2517	2460	2461	2859	2655	2992	3193	2910	3019	5051	4720	4547	2551	2399	2702	3121	3256	3385
Phatr3_EG02412	2922	3400	2864	2722	3127	2458	2752	2986	2948	3767	3566	3691	3250	3140	3188	2901	2723	2876	3816	3591	3534	4104	3599	4048	7124	7005	6814
Phatr3_J31559	735	740	658	731	841	794	778	844	849	730	736	696	677	708	757	705	702	604	1025	1036	954	855	777	889	979	953	1030
Phatr3_J42543	8646	8791	8611	10459	11148	9739	6602	7316	7299	6261	6290	6234	7117	6750	7070	4951	4519	4589	4749	4931	4780	4996	4407	4688	4667	4668	4748
Phatr3_J9185	5382	5400	5232	8291	9102	7994	5316	5737	5616	4989	4933	4787	5953	5733	5750	3190	3042	3139	3017	3182	2852	3566	3144	3443	2397	2421	2572
Phatr3_EG02183	1409	1381	1435	256	243	217	150	152	177	31	47	55	9	15	16	63	61	32	16	22	30	178	153	156	41	40	22
Phatr3_EG02182	1581	1499	1562	2368	2504	2050	2636	2778	2856	1286	1368	1168	1180	1044	1191	1486	1397	1571	1251	1374	1148	1766	1536	1794	904	935	876
Phatr3_J42546	1351	1458	1499	745	662	706	499	584	573	53	72	85	26	37	36	114	95	170	92	96	92	179	164	178	87	95	90
Phatr3_J42547	10715	10697	10356	3924	3930	3644	3153	3280	3301	2273	2345	2304	2245	2205	2031	3111	2764	3028	4436	4453	4263	3470	3063	3316	3035	2912	3183
Phatr3_J42548	926	963	855	330	278	270	376	348	364	96	104	79	194	164	153	221	243	238	496	549	496	534	425	539	174	271	187
Phatr3_J17259	2501	2637	2510	5825	5757	5307	7508	7994	7946	475	495	419	982	874	929	711	707	793	333	381	416	1243	1174	1324	260	261	272
Phatr3_J3062	3202	3169	2896	2001	2364	2012	2071	2345	2450	1432	1297	1190	963	899	937	1912	1729	1775	2250	2345	2276	2143	1923	2253	1828	1847	1781
Phatr3_J17265	8340	8262	7918	12393	12534	11272	5768	6481	6351	22313	22190	21876	19494	18765	19235	24486	23281	23903	17652	18070	17775	12467	11100	12479	16854	17007	17504
Phatr3_J9546	539	583	657	558	584	639	740	722	804	457	400	491	615	591	560	640	537	581	908	1037	934	646	643	610	389	468	350
Phatr3_J42552	946	929	970	990	1136	974	1245	1353	1372	336	309	365	492	448	404	390	348	317	591	537	608	425	334	446	324	338	282
Phatr3_EG01787	478	484	494	103	123	75	94	158	108	214	224	222	26	27	24	103	89	85	75	67	85	275	248	241	436	356	510
Phatr3_J83	5331	5444	5728	2768	2846	2432	2795	2886	2809	2427	2524	2339	1055	1075	1007	1790	1645	1697	2516	2432	2495	3429	3139	3402	5127	4854	4831
Phatr3_J31571	1496	1492	1445	703	762	760	941	993	1188	470	529	533	451	450	431	447	403	476	782	765	696	706	579	708	679	631	710
Phatr3_J42555	2119	2313	2126	1583	1627	1492	1579	1844	1764	452	437	509	557	541	514	326	352	349	511	455	427	653	520	676	547	585	640
Phatr3_J42556	1357	1301	1439	160	228	208	205	218	189	167	195	159	53	47	51	200	257	244	247	251	221	610	625	650	399	360	426
Phatr3_J42557	1278	1300	1244	1696	1702	1620	2499	2516	2684	244	247	222	759	772	821	125	145	120	159	151	153	64	83	91	103	79	142
Phatr3_J5762	1413	1388	1235	933	932	922	1145	1305	1249	200	156	173	269	251	232	233	221	198	617	636	623	144	128	135	41	44	60
Phatr3_J42559	2475	2384	2383	1697	1858	1508	1818	1908	1926	647	611	666	508	530	568	1088	918	994	1285	1292	1223	1441	1363	1741	863	855	892
Phatr3_J42560	6384	6218	6279	5124	5223	4618	4215	4414	4603	6359	6110	5665	7284	6746	7141	7760	7246	7318	7436	7298	7171	6973	6176	7001	14312	14457	14717
Phatr3_J31578	861	900	743	880	934	811	1119	1269	1157	1470	1486	1477	2196	2312	2228	1924	1834	1927	3824	3530	3408	3642	2957	3303	3060	2986	3158
Phatr3_J42561	698	756	732	213	270	179	234	261	228	322	362	281	473	484	465	516	361	413	882	890	849	563	415	512	682	672	677
Phatr3_J17276	4004	4202	4155	3929	4233	3560	4059	4629	4716	2992	3004	2842	3355	3399	3350	4590	4246	4554	5144	5452	5237	4971	4516	4886	3485	3383	3182
Phatr3_J42563	1068	1053	1028	630	650	570	672	803	802	217	242	227	228	220	227	431	438	462	615	517	538	845	805	785	272	317	276
Phatr3_J42564	1425	1389	1352	3310	3605	3051	4917	4917	5094	24031	24100	24015	27493	25652	25259	17515	16178	16534	18100	18054	17563	16254	14460	15894	7752	7662	7919
Phatr3_J42565	2206	2136	2256	1269	1347	1304	1360	1588	1559	322	354	321	1629	1635	1655	1072	874	967	2247	2187	2091	982	871	1025	548	503	439
Phatr3_J31584	274	277	220	2243	2492	2149	3132	3370	3435	620	598	627	2476	2542	2439	395	438	371	453	507	470	206	153	163	277	273	283
Phatr3_J42566	29996	30505	29734	74322	80336	69164	75242	79645	81514	30930	28963	28685	65917	62252	64946	50502	45809	46922	25223	24594	24195	31120	27441	30483	17307	16569	17565
Phatr3_J42567	9759	9868	9614	5407	5900	5283	4332	5049	4947	5904	5867	5538	4286	4185	4336	6984	6257	6138	4274	4648	4171	9961	8830	9550	5129	5107	5332
Phatr3_EG02435	302	342	299	3318	3572	3510	3670	3871	3829	2199	2184	2125	1247	1113	1084	1819	1667	1699	1195	1159	1085	2959	2552	2668	1250	1429	1287
Phatr3_EG02436	6	8	8	344	293	334	367	452	474	319	354	365	615	513	602	329	388	359	226	280	236	188	127	145	220	230	201
Phatr3_J42570	3960	4261	3993	715	866	693	921	999	1075	371	349	342	709	669	717	1045	910	898	1730	1931	1964	1283	1113	1373	3056	3123	3137
Phatr3_EG02165	478	525	482	1224	1043	1046	1466	1535	1528	363	359	278	918	850	828	382	377	415	268	386	317	329	280	294	180	194	121
Phatr3_EG02170	402	385	345	109	129	111	94	137	118	30	6	18	4	8	8	63	63	66	8	8	14	77	68	85	14	8	7
Phatr3_EG02437	1458	1446	1485	806	857	707	831	1087	1048	676	605	501	430	432	419	835	647	807	1408	1330	1272	1387	1219	1504	621	672	724
Phatr3_J9444	2212	1974	2140	483	507	477	475	570	553	151	167	151	40	41	51	334	268	271	447	449	467	530	372	418	325	304	292
Phatr3_J42574	11729	11811	11891	6173	6545	5622	6096	6536	6638	1555	1451	1401	271	303	257	3639	3330	3464	85	127	91	4221	3840	4129	74	83	93
Phatr3_J31594	563	544	588	291	295	212	272	299	337	145	137	205	197	142	170	267	179	329	539	434	483	359	337	302	449	496	450
Phatr3_J3211	2164	2181	2067	1151	1132	1146	1103	1285	1165	755	795	737	704	741	618	1003	1068	927	1372	1356	1411	1589	1406	1559	848	806	857
Phatr3_J42576	327	318	267	77	61	52	123	104	111	83	114	92	234	202	222	158	147	147	482	474	408	178	106	125	218	214	305
Phatr3_J42577	1394	1278	1320	7625	8184	7011	8425	9761	8885	16365	16280	16017	11849	10979	11268	8439	8142	8313	12658	12287	12131	8669	7326	8534	3862	4156	4040
Phatr3_J42578	589	558	559	752	753	654	688	809	656	476	433	484	935	947	815	974	943	974	1127	1173	1065	855	789	822	540	546	528
Phatr3_J31599	1162	1281	1129	1173	1353	1131	1335	1325	1375	758	777	856	949	964	911	1282	1195	1212	1792	1635	1675	1536	1416	1564	963	869	976
Phatr3_J9321	1893	1915	1799	833	837	717	862	941	885	332	321	227	201	180	191	486	431	523	859	823	770	779	703	755	2517	2737	2781
Phatr3_EG01858	899	882	885	468	445	367	242	277	380	61	40	45	23	34	19	64	81	49	9	14	13	223	173	212	44	16	24
Phatr3_J51305	4513	4827	4638	42059	46075	40273	18059	19747	19918	69401	68173	66962	28940	27245	27969	27278	24940	25895	10691	10254	10206	44541	39318	42936	6162	6274	6369
Phatr3_J42584	2200	2069	1942	623	641	606	830	806	747	485	542	511	547	542	541	649	638	674	1204	1235	1122	885	782	850	978	948	904
Phatr3_EG02197	1091	1091	1075	365	475	297	311	315	337	78	42	90	85	89	56	107	120	129	284	286	343	226	229	203	152	119	142
Phatr3_EG02191	710	705	648	533	584	588	652	644	781	620	598	621	1076	896	945	1229	1013	1149	1604	1479	1622	1174	1082	1336	1430	1624	1529
Phatr3_J42585	732	738	702	293	301	316	264	311	290	37	51	40	261	176	180	99	105	77	381	436	466	64	69	92	198	218	183
Phatr3_J42586	6317	6617	6322	11625	11907	10163	14157	15938	15618	4248	4155	4108	19570	18136	19004	15211	14353	14765	36519	35873	35467	8181	7023	7946	22995	23142	22995
Phatr3_J42587	7749	7790	7675	4910	5051	4989	3646	3905	4069	8869	9015	8829	4127	3875	4169	7197	6341	6576	5521	5597	5607	11815	10839	11923	25750	26022	25590
Phatr3_J42588	3880	4027	3975	3287	3393	3028	3608	3892	3916	669	643	586	736	664	660	966	832	794	701	749	634	884	819	1024	915	916	941
Phatr3_J17300	1492	1604	1580	1507	1384	1399	1220	1283	1376	1452	1379	1313	2061	1852	1872	1181	1249	1202	2536	2537	2426	1374	1210	1498	3049	3028	3070
Phatr3_J42590	8760	8935	8851	4409	4725	4184	3184	3514	3541	1835	1922	1953	1209	1089	1174	2477	2408	2553	1912	2026	1950	3378	3138	3237	2219	2177	2251
Phatr3_J42591	2833	2958	2999	1070	1036	1004	1198	1236	1409	298	310	275	281	272	279	307	331	322	399	533	405	522	528	557	486	440	442
Phatr3_J42592	3511	3235	3300	3485	3585	3426	3110	3287	3264	678	587	669	624	586	804	1299	1147	1190	1343	1329	1309	1399	1193	1551	1108	1053	1064
Phatr3_J42593	1867	1935	1905	1674	1724	1554	1861	2119	2218	1585	1414	1391	1362	1101	1240	1758	1522	1630	2158	2065	2072	2022	1687	1984	1877	1876	1850
Phatr3_J42594	270	249	248	367	311	276	215	203	192	129	145	149	142	144	141	285	298	283	285	307	271	313	248	358	280	279	212
Phatr3_J42595	868	684	769	751	881	751	1099	1350	1365	2070	2144	1847	1754	1615	1794	3484	3203	3420	2581	2703	2552	3747	3581	3751	2052	1935	1986
Phatr3_J31617	838	858	715	220	218	247	324	316	339	83	84	69	102	74	72	151	129	118	355	347	470	209	203	203	158	99	151
Phatr3_J42596	1520	1505	1440	884	1002	824	1024	1310	1234	401	447	410	593	571	603	895	896	833	1196	1353	1217	894	955	1069	1534	1488	1483
Phatr3_J31619	1757	1906	1711	2044	2234	1994	3082	3740	3591	469	462	399	471	582	445	287	247	287	531	554	540	455	336	380	160	201	181
Phatr3_J31620	1448	1426	1470	947	1066	861	718	883	776	39	43	68	15	22	9	37	33	30	44	41	40	187	146	178	10	14	14
Phatr3_EG01797	816	838	894	1006	1155	890	1110	1316	1145	194	207	216	135	116	128	347	299	335	222	238	258	415	431	418	176	177	193
Phatr3_J974	2752	2666	2457	8117	9224	8036	8363	9106	8807	4699	4640	4283	7151	7038	7184	3993	3499	3761	1848	1858	1832	3310	2889	3227	1680	1470	1512
Phatr3_J17304	3285	3578	3403	3663	4092	3583	3318	3335	3411	1615	1560	1628	2418	2206	2274	2550	2352	2415	2751	2824	2849	3019	2681	2913	3556	3476	3610
Phatr3_J9283	2082	2038	2070	816	844	690	669	831	826	248	231	225	191	202	185	342	411	362	389	405	340	777	683	692	528	518	524
Phatr3_J42600	3649	3773	3677	4239	4384	3789	3827	4166	4325	5096	5199	5013	9657	9110	9117	5927	5341	5712	10342	10145	9660	4717	4135	4511	4975	5051	5113
Phatr3_J31625	1499	1583	1451	1134	1146	1140	1094	1232	1240	879	927	871	1270	1270	1426	1446	1334	1195	1916	1719	1736	1707	1558	1655	1347	1391	1485
Phatr3_J9653	6010	6107	5672	4461	4582	3902	2679	3144	2912	2299	2259	2211	2682	2612	2778	3585	3107	3258	5055	5030	4942	4001	3377	3592	3305	3525	3350
Phatr3_J24439	3421	3456	3171	3108	3444	3032	3145	3332	3566	2755	2681	2793	4504	4353	4699	4508	4067	4119	5554	5449	5334	3965	3357	3786	4313	4207	4087
Phatr3_J42603	40	37	43	1167	1302	1082	1203	1359	1274	1356	1374	1324	1224	1241	1315	824	792	869	621	660	560	597	551	558	800	749	715
Phatr3_J42604	1466	1470	1470	5508	5217	4962	6933	7534	7543	22670	22872	22358	22824	22360	22604	26722	24924	26194	15541	15565	14777	25133	22916	25120	12415	12252	11864
Phatr3_J42605	937	961	925	1414	1346	1157	1218	1492	1452	2527	2346	2382	3353	3379	3448	2748	2529	2562	3997	3818	3722	3098	2709	3021	3817	3970	3777
Phatr3_EG01879	790	865	940	606	634	556	515	651	615	313	290	340	332	295	298	473	360	459	443	440	422	786	616	715	497	530	533
Phatr3_J42606	4025	4360	4361	1422	1494	1176	1144	1199	1146	497	521	461	384	373	413	978	935	990	1212	1207	1192	1772	1501	1743	471	540	557
Phatr3_J8167	221	221	255	330	396	350	492	488	502	157	197	193	225	266	237	175	184	200	291	246	273	210	232	256	72	63	46
Phatr3_J31632	658	638	688	608	605	522	982	985	990	429	364	351	945	912	959	315	311	354	871	751	911	376	413	469	316	375	418
Phatr3_J9123	2595	2604	2425	706	755	626	629	744	767	189	215	166	115	132	115	229	181	192	319	277	310	346	336	376	434	371	391
Phatr3_J42608	224	263	231	552	553	540	921	980	1064	1161	1253	1140	3970	3823	4147	2588	2306	2521	1888	1691	1795	1254	1140	1193	1410	1522	1557
Phatr3_J42609	597	624	690	498	402	457	600	648	587	98	99	83	225	217	198	322	346	315	554	482	510	298	331	288	255	361	297
Phatr3_EG02202	0	4	0	0	0	0	0	2	2	0	0	0	0	2	0	0	0	0	1	0	0	0	0	0	0	0	0
Phatr3_EG02185	0	0	0	0	0	0	0	0	0	0	0	0	0	0	0	0	0	0	0	0	0	0	0	0	0	0	0
Phatr3_J8835	5213	5249	5013	2493	2464	2337	2064	2207	2214	650	632	609	331	362	312	910	805	737	748	845	792	1761	1468	1664	451	416	471
Phatr3_J42611	675	745	690	150	176	140	180	169	125	96	70	112	92	53	93	91	80	80	258	183	246	174	145	165	202	211	201
Phatr3_J42612	16610	15987	16506	5173	5046	4703	4525	4238	4591	2997	3023	2778	1540	1613	1406	4185	3846	3977	1415	1378	1420	7754	7024	7679	1434	1388	1566
Phatr3_J42613	231	268	218	187	137	102	169	213	217	61	40	30	32	32	27	23	39	62	21	55	40	80	90	76	23	22	16
Phatr3_J42614	3285	3253	3403	1198	1377	1068	1121	1255	1112	700	667	663	324	273	325	560	503	642	824	970	817	1088	1029	1333	1441	1378	1374
Phatr3_J3241	7476	7595	7481	6132	6899	5656	6920	7400	7010	1325	1461	1328	998	880	1008	2296	2041	2010	2266	2190	2105	2745	2374	2590	1157	1292	1114
Phatr3_J42616	2836	2982	2758	1246	1411	1241	1019	1147	1075	1067	1141	1125	336	359	348	894	804	879	580	731	681	2321	2023	2134	1217	1234	1434
Phatr3_J9327	3027	3109	3220	2352	2168	2109	1708	1881	1890	1998	2052	1954	1107	956	1061	1874	1847	1942	1906	1919	2022	3166	2753	3067	2043	1955	2077
Phatr3_EG01793	129	75	85	22	34	28	25	25	28	3	2	5	6	11	8	19	8	14	22	23	11	37	30	24	68	53	68
Phatr3_J17324	0	0	0	0	0	0	0	0	0	0	0	0	0	0	0	0	0	0	0	0	0	0	0	0	0	0	0
Phatr3_J9199	9864	10146	10195	5262	5357	4853	4611	5018	4888	1543	1422	1403	1717	1552	1495	3111	2914	3196	3579	3376	3458	3898	3442	3681	3743	3708	3638
Phatr3_J42619	1179	1048	1127	1027	1098	958	1557	1555	1640	319	235	275	411	389	485	458	496	421	301	347	296	1041	845	931	169	163	192
Phatr3_J17326	330	326	324	144	202	178	217	229	223	98	126	121	77	61	84	79	93	93	81	66	56	124	140	131	37	23	30
Phatr3_EG01749	18	19	19	35	32	30	31	27	32	12	13	3	5	6	5	2	4	4	15	13	2	1	6	0	4	0	0
Phatr3_J31649	995	987	981	630	735	579	911	1110	1072	644	575	571	706	662	696	923	785	851	1546	1408	1489	1026	933	1011	549	560	517
Phatr3_J31650	2021	2240	2056	4338	4139	4058	5296	5805	5493	1546	1530	1561	2767	2487	2761	3366	3028	3110	4951	4836	4697	3241	2911	3322	2656	2492	2591
Phatr3_J41659	1558	1751	1630	547	595	585	716	792	764	221	203	190	558	568	545	416	403	500	965	986	904	526	527	570	2160	2227	2353
Phatr3_J31652	293	370	269	205	187	208	291	223	260	24	18	49	28	16	60	14	4	0	13	12	4	10	6	4	0	2	2
Phatr3_J17332	3701	3857	3734	3447	3605	2979	3888	3871	4302	1515	1465	1367	1660	1640	1601	2342	2321	2371	2695	2536	2601	2852	2812	2989	1545	1405	1438
Phatr3_J4761	259	192	214	1063	1175	1029	1422	1457	1470	100	132	118	95	56	68	248	303	265	16	11	15	116	79	114	6	13	6
Phatr3_J42624	5411	5372	5230	6130	6320	5307	6445	7258	6763	3912	3912	3952	3667	3102	3449	3894	3438	4024	4152	4044	4069	4834	4515	4983	3658	3900	3745
Phatr3_J42625	1345	1562	1552	3398	3357	3447	4677	4873	5055	1854	1761	1669	2320	2144	2238	1862	1524	1668	1831	1739	1701	2182	1854	2006	2276	2258	2314
Phatr3_J31657	0	4	6	6	20	34	14	24	19	6	8	8	1	6	6	2	3	8	8	10	13	6	2	5	0	2	0
Phatr3_J31658	72	103	112	256	187	248	312	289	335	76	107	76	108	138	158	158	128	108	382	374	379	127	116	151	196	196	209
Phatr3_J42626	2499	2539	2562	892	993	875	911	978	940	443	455	442	453	499	506	793	728	848	1467	1395	1321	1191	1096	1131	1552	1617	1584
Phatr3_J17335	742	683	733	922	846	777	692	729	696	73	47	84	104	76	55	48	71	61	52	40	37	214	186	160	56	50	71
Phatr3_J3851	4555	4751	4476	10942	10413	9831	7739	8623	8433	9975	9725	9913	10716	10145	10628	5619	5005	5034	3072	3157	2777	5281	4837	5348	2473	2427	2342
Phatr3_J31662	753	894	797	191	185	203	158	235	230	26	54	36	34	33	18	70	76	70	238	188	179	149	163	152	160	133	143
Phatr3_J31663	774	847	769	479	623	521	610	695	678	207	199	227	161	198	172	418	413	346	687	676	616	552	493	521	362	367	383
Phatr3_J8877	226	241	238	659	726	650	1136	1110	1039	637	635	521	374	291	289	573	471	487	1307	1321	1308	459	425	396	756	742	890
Phatr3_J31665	670	707	714	529	542	534	455	529	545	181	146	139	225	220	189	241	220	294	333	314	231	535	407	577	311	302	262
Phatr3_J3171	2385	2296	2656	1883	1942	2069	2015	2122	2021	1339	1095	1339	1021	858	913	2043	1860	1956	1983	1918	1873	2770	2296	2453	1005	895	944
Phatr3_J17344	718	734	764	3093	3162	2903	5045	5391	5237	1632	1456	1508	1299	1349	1184	2048	1852	1996	4269	4437	4431	2427	2082	2273	2372	2340	2391
Phatr3_J24474	2319	2284	2298	5492	5480	4969	7378	7609	7493	2092	2149	2099	3092	3088	3201	3866	3320	3600	2700	2611	2679	4038	3839	4128	1606	1586	1691
Phatr3_J9278	606	601	500	237	244	175	190	193	210	85	58	84	97	102	90	80	74	61	114	74	77	197	122	179	42	52	34
Phatr3_J42635	1195	1262	1169	941	905	738	673	638	717	256	227	211	386	336	382	391	387	319	896	878	853	292	340	355	635	619	688
Phatr3_J42636	1127	1116	1171	703	776	734	651	666	672	121	147	134	170	148	188	137	130	158	165	176	144	420	406	455	335	223	287
Phatr3_EG01869	11224	11379	11099	48536	50174	45217	60145	62138	63877	36368	34477	33839	47569	45645	46686	35627	33243	33859	12115	11704	11523	20808	19267	21508	9759	9694	10456
Phatr3_J42638	4877	5074	4890	5014	4665	4151	3981	4096	4294	2146	1866	1892	3540	3401	3514	2750	2518	2670	3941	3753	3698	2775	2240	2795	2249	2254	2472
Phatr3_EG01841	4817	4889	4857	6499	6488	6287	9820	10266	9979	4482	4320	4047	16249	14856	15497	8415	7994	8191	24289	24281	23413	3905	3550	3754	6402	6496	6562
Phatr3_EG01822	4666	4428	4253	2400	2615	2299	2431	2783	2625	1485	1582	1396	2543	2247	2391	2491	2403	2398	5102	4816	5069	2395	2139	2386	6005	5763	5947
Phatr3_J53961	714	700	674	344	357	296	432	454	420	103	124	77	142	103	132	114	109	106	104	89	103	193	143	222	90	115	117
Phatr3_J8407	3375	3118	3156	4510	4989	4114	4249	4947	4638	3555	3517	3322	3183	3076	3334	3164	2856	3087	2515	2545	2210	4547	4313	4442	4498	4746	4579
Phatr3_J42642	1970	1812	1939	3636	3839	3635	2486	2574	2712	1882	1963	1895	1472	1438	1547	594	580	613	190	189	225	745	688	748	1201	1173	1108
Phatr3_J42643	5874	5489	5698	9088	9564	8342	6964	7490	7547	9278	9120	8882	6810	6509	6554	4933	4618	4671	4549	4485	4550	6266	5677	6243	11332	11432	11241
Phatr3_J42644	57	66	52	48	57	55	65	74	58	26	23	14	79	46	64	23	26	42	60	82	52	10	23	17	29	30	37
Phatr3_J42645	646	627	555	735	790	684	691	812	755	430	473	467	501	441	449	432	427	466	1018	903	924	344	315	346	1219	1229	1184
Phatr3_J42646	972	892	919	909	1080	755	707	822	886	488	477	375	397	356	346	718	663	713	1173	1102	1141	828	694	747	2247	2361	2245
Phatr3_J42647	876	738	1034	2646	2635	2363	2333	2676	2770	493	436	388	1022	840	976	553	616	638	491	440	447	475	427	429	239	196	212
Phatr3_J31683	116188	115133	114036	36298	37266	34390	27664	29600	30148	25440	24338	24804	9929	9241	9613	8286	7524	8207	5151	5204	5252	15985	13749	15289	6261	6061	6353
Phatr3_J31684	515	603	575	586	490	474	503	555	534	230	181	214	373	295	310	394	369	410	839	739	719	501	417	445	406	322	401
Phatr3_EG01814	505	545	553	391	418	354	399	402	405	105	91	106	180	178	201	190	159	172	448	491	431	224	213	169	189	181	211
Phatr3_J42649	1228	1328	1217	4105	4487	4024	4756	5027	5348	3409	3402	2970	4201	3956	3961	3565	3335	3455	2795	2845	2783	2990	2598	3007	1877	1763	1973
Phatr3_J42650	1473	1355	1365	3174	3108	2905	2781	2998	3062	553	592	558	1391	1204	1173	624	615	656	236	216	240	737	657	752	189	236	303
Phatr3_J17362	1437	1572	1317	7971	8705	7452	11885	13055	13428	3309	3181	2914	6336	6088	6217	4589	4262	4259	2844	2885	2733	3826	3423	3519	701	748	807
Phatr3_J24493	6767	7005	6894	11062	11875	10249	7043	7994	7932	14080	14218	13526	13089	11776	12185	12094	11195	11731	3858	3881	3844	11572	10391	11694	6032	6124	6022
Phatr3_EG02175	10	16	19	26	32	18	16	31	28	19	11	12	12	11	18	7	11	10	2	8	6	5	5	5	3	2	6
Phatr3_EG02169	2082	2136	2184	3269	3709	3098	3007	3578	3278	5843	5551	5718	9198	8606	8797	8586	7995	8399	5663	5515	5499	8188	7407	8088	2170	1948	2006
Phatr3_EG02171	1670	1691	1721	2625	3005	2543	2577	2773	2778	2382	2144	2284	2524	2400	2451	2350	2118	1989	3106	3122	3062	2465	2411	2602	3506	3466	3370
Phatr3_J42654	2078	2118	2089	1543	1732	1275	1716	1951	1960	1117	1047	934	761	781	877	1608	1615	1609	1673	1749	1765	2286	1972	2099	1607	1718	1802
Phatr3_EG01818	1945	1815	1784	1842	1792	1563	1599	1774	1764	1578	1811	1508	1459	1365	1327	2173	2006	2030	2875	2891	2663	2717	2506	2719	1988	2025	1902
Phatr3_J9639	1083	998	1046	578	683	611	670	665	598	1362	1378	1215	338	330	335	1031	958	990	900	933	840	1621	1655	1764	1281	1310	1385
Phatr3_J42656	1558	1581	1465	2092	2209	2002	1195	1248	1154	448	477	425	701	588	691	280	307	284	509	561	448	345	358	345	756	709	799
Phatr3_J31693	1481	1549	1499	1002	1084	1048	1041	1137	1026	1219	1302	1226	749	741	664	879	811	723	1023	985	845	1387	1341	1423	7134	7341	7027
Phatr3_J8663	3766	3584	3572	2377	2355	2153	1748	1669	1786	767	825	862	836	868	832	1191	1250	1206	2159	2161	2181	1710	1611	1753	3723	3900	3810
Phatr3_J9197	1673	1771	1808	1287	1199	1218	1103	1193	1328	857	893	862	780	867	781	1613	1442	1668	1779	1582	1564	2021	1737	1974	1698	1666	1517
Phatr3_J9168	463	453	426	541	559	494	603	549	577	220	213	210	302	381	296	495	471	442	663	672	617	418	519	500	468	421	356
Phatr3_J17372	924	828	871	1072	1241	1012	1194	1297	1309	739	745	743	882	1104	882	1365	1132	1184	1122	1213	1169	1428	1237	1280	568	403	514
Phatr3_J42658	1117	1151	1187	1050	1144	1049	1163	1351	1362	676	760	741	879	855	883	1051	1024	1020	1431	1500	1442	1363	1256	1352	846	899	964
Phatr3_J42659	3543	3549	3293	4025	4332	3497	3998	4307	4473	601	580	532	788	750	763	910	800	777	919	894	808	1102	1026	1214	502	432	507
Phatr3_J5466	4355	4388	4215	21142	21441	19833	13204	14414	13947	5473	5594	5654	8941	8502	8951	7996	7321	7480	2359	2371	2163	5213	4623	4882	1537	1662	1674
Phatr3_J42660	922	968	1004	1766	1868	1649	1597	1607	1510	1040	1030	970	1780	1659	1763	1351	1170	1146	1339	1181	1273	1104	798	1021	1427	1395	1360
Phatr3_EG01774	269	324	258	124	103	107	138	143	171	63	38	66	66	54	36	118	117	112	237	293	279	180	126	152	374	305	356
Phatr3_J53964	3598	3736	3449	1720	1994	1636	1496	1750	1673	407	604	495	410	432	395	511	456	516	815	846	874	1871	1837	1677	883	813	894
Phatr3_J42663	3846	3945	3507	2121	2164	1976	1778	2046	2046	819	867	860	1342	1272	1292	1434	1216	1404	2624	2638	2615	1408	1382	1548	1977	2201	1944
Phatr3_EG02403	3788	3856	3446	2972	2999	2592	2912	2915	2814	1162	1069	1051	1536	1408	1510	1781	1641	1597	2620	2904	2691	2001	1593	1930	2480	2432	2514
Phatr3_EG01821	16	10	9	22	22	8	25	17	19	5	7	3	18	20	16	6	8	12	23	13	22	3	4	0	7	6	0
Phatr3_J31704	805	780	679	2261	2380	2087	2190	2265	2122	704	689	693	1491	1511	1475	1136	1118	1199	874	868	765	1089	865	1029	649	665	695
Phatr3_EG01809	141	133	130	57	64	53	70	87	87	20	34	38	19	14	9	32	22	33	11	15	17	39	44	57	59	97	63
Phatr3_EG02479	0	0	0	0	0	0	0	0	0	0	0	0	0	0	0	0	0	0	0	0	0	0	0	0	0	0	0
Phatr3_EG02434	1390	1334	1435	1112	1142	1006	829	982	941	518	533	550	428	377	406	675	671	735	688	733	659	1047	972	1193	811	769	740
Phatr3_J42668	1010	927	862	1317	1440	1303	1530	1682	1672	732	703	573	947	796	840	1066	971	888	1758	1483	1461	1120	1047	1037	433	417	461
Phatr3_J5889	2863	2682	2942	1658	1599	1481	1711	1969	1971	966	865	829	1126	1138	1153	2043	1709	1916	2433	2341	2418	2121	1703	2013	3276	3267	3192
Phatr3_J42670	747	758	749	512	632	544	648	742	746	296	294	335	470	431	435	488	461	381	1257	1236	1246	455	426	475	729	669	750
Phatr3_J42671	505	486	446	629	779	623	1042	1150	1061	464	517	438	695	641	678	853	810	803	1633	1591	1713	762	676	704	500	490	509
Phatr3_J42672	2277	2253	2282	557	680	539	470	548	545	175	161	161	166	207	166	178	161	235	540	517	533	168	185	189	69	68	77
Phatr3_J42673	2775	2961	2691	4818	4742	4527	5333	5764	5571	1719	1754	1672	1909	1885	1750	2693	2570	2594	1476	1611	1673	2600	2194	2478	1459	1613	1574
Phatr3_J31713	328	363	414	216	230	280	241	305	320	24	45	21	71	55	102	77	57	60	125	120	111	48	52	62	117	83	87
Phatr3_J8658	1498	1479	1510	1865	1955	1830	2205	2559	2378	503	537	515	601	632	599	1085	1032	1092	1535	1431	1447	1161	1051	1117	1358	1281	1359
Phatr3_J42675	3281	3375	3374	2386	2535	2256	2254	2546	2531	1676	1671	1723	1656	1499	1592	2128	2096	2063	2881	2830	2779	2298	1934	2206	2591	2665	2702
Phatr3_J42676	489	572	539	420	395	311	290	401	372	330	340	392	417	385	422	580	441	500	762	685	785	718	583	665	794	767	808
Phatr3_J42677	3034	3212	2822	919	1050	940	728	725	778	166	128	155	125	137	171	283	248	240	268	305	329	403	361	372	384	438	407
Phatr3_J31718	3321	3180	3170	663	761	603	643	763	735	123	131	170	219	238	236	517	565	482	1084	1389	1190	1096	985	1152	2980	3031	3103
Phatr3_J53967	488	433	529	524	558	517	677	754	784	1422	1396	1277	1964	1990	1796	2056	1964	1839	1772	1756	1837	1439	1136	1469	1126	1136	963
Phatr3_J9164	809	988	927	1180	1233	1013	1191	1239	1343	1435	1237	1245	1212	1113	1117	2224	2118	2124	1664	1632	1666	2431	2168	2430	1454	1580	1426
Phatr3_J42680	94	123	123	68	50	93	76	105	77	17	10	0	3	4	2	9	25	16	9	18	4	44	25	65	4	3	8
Phatr3_J31722	735	786	730	619	697	644	340	412	358	105	97	110	69	66	76	100	83	90	108	108	118	283	259	380	172	163	111
Phatr3_J9251	795	718	702	539	493	482	606	681	711	252	293	233	207	297	224	364	257	298	557	507	514	384	399	432	442	434	434
Phatr3_J17401	3435	3619	3247	1680	1753	1626	1787	1960	2004	394	314	363	155	109	146	428	362	388	325	270	218	1059	1033	1180	151	100	137
Phatr3_J31725	2359	2499	2335	582	513	541	504	766	597	165	177	140	228	245	160	416	385	429	969	934	885	775	732	845	1223	1265	1397
Phatr3_J42683	1362	1385	1425	1461	1359	1334	1337	1671	1521	1039	1005	936	1032	945	996	1109	1168	1111	2097	2014	2034	1159	1011	1221	1949	1834	1879
Phatr3_J1550	1262	1310	1440	465	433	466	482	578	660	185	138	203	107	76	101	238	192	229	425	412	410	480	425	497	385	329	402
Phatr3_J42685	232	285	281	122	127	136	161	120	134	84	67	73	35	42	46	104	99	116	81	96	114	131	112	129	92	87	98
Phatr3_J42686	58	37	64	32	33	48	50	68	85	49	14	26	22	41	23	32	30	34	12	11	19	34	33	52	46	38	39
Phatr3_J42687	2021	1968	2006	2427	2375	2362	2869	2978	2795	1986	1965	2082	2102	1945	1997	2059	1929	2130	2606	2575	2470	2382	2167	2442	2511	2510	2541
Phatr3_J31731	948	1055	996	162	144	106	89	116	133	40	19	22	23	9	9	28	27	30	19	35	36	94	89	96	35	33	36
Phatr3_EG02466	2664	2816	2632	1286	1387	1064	1497	1778	1473	309	286	309	139	166	161	512	520	471	839	883	903	530	551	535	320	328	333
Phatr3_J42689	13582	12912	13107	18361	19524	17029	15451	16977	16674	4980	5007	4766	1391	1308	1419	6894	6647	6685	1553	1640	1571	7216	6354	7089	1947	1831	1825
Phatr3_J42690	815	768	864	691	643	665	744	742	830	96	76	93	258	209	212	196	202	248	406	375	378	375	300	422	342	347	452
Phatr3_J53969	3540	3222	3367	467	668	720	727	723	816	350	246	337	181	128	139	351	320	347	253	231	230	624	548	654	1028	1127	1055
Phatr3_J17408	3360	2933	2945	2357	2560	2332	1891	1968	2000	1877	1716	1715	963	916	866	1678	1590	1814	1848	1873	1691	2855	2641	2829	4205	3953	4150
Phatr3_J6915	1243	1467	1375	666	679	537	905	901	918	717	634	646	403	347	428	690	583	690	1542	1494	1496	833	757	819	2175	2293	2473
Phatr3_J42694	1900	1944	2067	1507	1575	1397	1787	2046	1991	1326	1243	1258	1346	1141	1221	2160	2036	2010	3836	3674	3586	2514	2414	2447	1476	1364	1405
Phatr3_J41667	784	791	743	601	701	618	821	845	954	287	284	311	555	467	506	590	588	627	1057	915	1087	607	616	681	503	518	563
Phatr3_J31740	513	511	500	466	505	393	721	777	758	177	142	157	218	252	235	235	307	283	251	251	225	448	408	397	72	56	50
Phatr3_J31741	451	481	487	1165	1208	1151	1018	1108	1051	614	564	589	1090	864	1007	817	904	790	1015	1097	1030	856	718	797	553	514	532
Phatr3_J8976	3710	3754	3728	2873	3060	2661	2883	3245	3260	1168	1197	1138	1725	1971	1902	2075	1987	2056	2911	2714	2804	2331	2215	2420	1767	1702	1757
Phatr3_EG02477	44524	46130	44470	18241	17682	16670	15826	16536	16867	5206	5098	5008	7264	6898	7006	11313	10778	11098	13917	13093	13329	14258	12326	13943	15019	15152	15712
Phatr3_J42697	3645	3561	3560	912	878	778	751	925	916	137	124	145	52	69	60	284	259	195	62	85	76	460	380	489	59	46	48
Phatr3_J42698	992	1012	1026	417	526	409	538	614	536	207	148	254	194	155	189	226	137	184	278	329	292	359	352	341	385	344	244
Phatr3_J42699	1898	1769	1821	1413	1483	1366	962	1140	1040	1398	1437	1386	1528	1518	1523	2256	2092	2078	1556	1534	1573	2361	2116	2208	1336	1356	1397
Phatr3_J24547	3574	3773	3452	2472	2680	2309	2077	2081	2283	1256	1195	1189	1890	1693	1796	1886	1661	1703	2329	2146	2203	1995	1847	1985	1773	1734	1929
Phatr3_J31748	1307	1332	1180	290	330	328	213	244	191	103	69	88	28	23	38	107	83	51	58	44	45	207	222	263	105	83	83
Phatr3_J42701	804	784	741	1444	1468	1360	1699	1947	1980	675	708	663	1308	1106	1247	1295	1130	1291	1704	1749	1628	1071	1097	1083	854	757	724
Phatr3_EG02470	1109	1109	1048	6148	6028	5356	5834	6628	6405	2496	2581	2317	6163	5759	6142	3755	3800	3720	2050	1836	1953	1898	1612	1943	666	612	649
Phatr3_J9200	3436	3358	3469	5838	6282	5607	4827	5396	5455	7455	7976	7407	6317	5762	6017	8588	7717	7993	5948	6164	5659	8073	7094	7833	5022	4697	5029
Phatr3_EG02473	640	536	619	930	1038	1001	931	1087	930	1066	941	858	1299	1160	1158	1250	1172	1225	1350	1299	1466	1014	1034	1180	1485	1496	1389
Phatr3_J31753	100	120	83	122	113	117	99	166	105	45	60	51	56	67	44	82	56	40	146	153	90	87	70	70	48	70	54
Phatr3_EG02172	6919	6669	6404	4968	5551	4979	4377	4659	4864	3735	3732	3437	3029	2840	3150	5273	4785	5029	5697	5552	5160	6104	5336	6177	3770	3903	3861
Phatr3_EG02178	4840	4778	4708	5216	5217	4860	4259	4602	4345	2185	2214	2135	3528	3136	3591	4208	4154	4211	5412	5383	5110	4287	3929	4068	2198	2426	2357
Phatr3_J9277	425	460	394	382	451	352	348	312	401	814	798	841	849	752	871	1970	1729	1869	1044	922	978	2198	1927	2096	987	1004	1028
Phatr3_J42708	302	287	394	233	287	248	254	245	278	396	382	343	120	132	158	448	346	450	83	91	114	869	786	801	140	171	207
Phatr3_J9547	1321	1303	1284	402	519	508	604	655	652	215	176	140	124	116	125	246	243	273	387	495	406	542	527	480	188	158	198
Phatr3_J8720	5983	6056	5899	3746	3562	3529	2541	2812	2691	1313	1369	1440	1756	1793	1863	1928	1791	2012	3607	3925	3850	2610	2334	2582	2349	2365	2428
Phatr3_EG01773	5165	5144	4905	3782	4845	3716	3209	3513	3316	2823	2775	2655	4171	3748	4129	3196	3022	2940	4725	4693	4622	3726	3388	3707	2689	2656	2741
Phatr3_J9427	270	252	229	112	106	111	99	134	160	88	112	108	69	104	114	167	160	157	328	288	306	235	189	189	168	189	145
Phatr3_J9490	906	915	959	667	790	683	966	1063	1046	939	926	864	861	840	884	1451	1307	1442	1304	1248	1262	2052	1746	1932	1933	2130	2097
Phatr3_J42712	4890	5194	4760	2756	2969	2330	2790	3067	2991	1634	1612	1561	2210	2064	2273	2109	2076	2034	3194	3221	3072	2417	2105	2319	1966	2085	2036
Phatr3_J31763	821	857	877	363	418	378	367	386	404	87	63	58	53	65	52	127	114	62	249	214	239	163	202	248	303	344	359
Phatr3_J31764	440	415	474	464	509	431	495	566	596	310	375	360	271	284	265	147	218	133	377	348	361	240	160	195	533	451	528
Phatr3_J8686	51347	53203	51071	15164	16570	13910	12430	13585	13872	6811	6837	6682	7306	7368	7286	11734	10996	11306	12169	11469	11525	14124	12803	14079	11877	11235	11419
Phatr3_EG02471	2808	2735	2802	3599	3638	3401	3101	3261	3282	4235	4009	4210	4294	4241	4344	4210	3625	3832	4474	4303	4466	3865	3350	3484	6625	6684	6745
Phatr3_J6927	3572	3410	3435	2671	3076	2625	1879	2186	2059	2295	2308	2176	1722	1675	1724	2336	2243	2298	4010	4075	3897	2862	2724	2977	3842	3666	3593
Phatr3_J31768	1413	1380	1207	718	1005	728	921	943	967	246	239	225	327	327	415	563	623	540	1203	1284	1275	710	628	671	821	1013	803
Phatr3_J6258	3531	3497	3653	1228	1368	1197	1817	1870	1885	77	116	94	178	169	185	260	223	227	665	660	724	347	308	397	1012	1186	1249
Phatr3_J8940	1281	1203	1226	1066	1208	991	1268	1389	1322	1841	1803	1863	1601	1770	1661	2420	2359	2266	2675	2482	2621	2427	2295	2454	1054	1090	973
Phatr3_J9011	1053	1125	1178	1040	1155	1031	1214	1319	1398	542	482	517	849	843	865	889	877	870	1450	1346	1494	897	787	917	583	624	598
Phatr3_J31772	264	363	235	559	729	461	607	749	827	1171	1182	1088	1178	935	1217	1511	1308	1544	1435	1601	1543	1719	1466	1729	4005	4476	4249
Phatr3_J42720	1341	1256	1377	1292	1451	1387	1232	1450	1368	651	733	613	520	510	483	831	777	717	1097	1042	989	821	781	871	2447	2517	2642
Phatr3_J42721	6397	6516	6369	3784	3884	3375	3022	3638	3539	1055	1024	1078	387	428	439	1432	1297	1440	1102	1001	1101	1779	1433	1624	2371	2351	2583
Phatr3_J42722	3550	3120	3158	2128	2471	2097	3528	3873	3787	1498	1501	1549	2417	2325	2339	3119	2988	2895	3863	4034	3690	2660	2383	2664	2851	3055	2756
Phatr3_EG02478	393	384	367	215	236	201	271	248	292	68	75	85	45	52	55	81	80	79	121	130	141	186	194	172	50	88	73
Phatr3_EG02480	70	86	71	51	40	49	58	87	69	5	10	3	9	8	22	8	19	5	23	17	17	22	15	24	6	2	7
Phatr3_EG02433	2311	2224	2358	3200	3130	2892	3662	3894	3928	265	275	276	501	622	589	370	428	403	428	422	464	585	510	604	291	276	257
Phatr3_J1784	3700	3798	3897	4943	5557	4939	3404	3623	3728	3021	3007	2814	3527	3132	3407	5160	4476	4755	3531	3454	3416	4655	4424	4635	2807	2699	2798
Phatr3_J31778	1840	1754	1501	3138	3056	2836	2575	2974	2562	2839	2606	2412	3593	3545	3156	2676	2587	2645	2349	2438	2033	2433	2246	2368	1274	1397	1336
Phatr3_J8717	2434	2364	2255	1700	1776	1527	1428	1616	1481	1137	1222	1029	1454	1373	1577	2187	1969	2002	2478	2375	2627	2159	1838	2116	2390	2325	2467
Phatr3_J42726	2860	3048	2974	222	199	204	206	153	181	162	169	136	24	21	18	323	308	265	33	26	16	696	623	645	62	60	59
Phatr3_J31781	58	45	46	34	47	18	36	31	38	71	45	46	12	6	19	22	21	18	16	8	9	21	25	26	15	6	16
Phatr3_J3362	3532	3378	3550	7583	7865	7116	5264	5673	5736	7211	6818	6734	8246	7558	7781	4814	4238	4371	6113	6044	5779	2834	2409	2898	4641	4653	4756
Phatr3_J8950	12564	13048	12799	22468	23420	20974	15174	16697	16274	8811	8523	8792	8565	8156	8351	7794	7304	7745	5785	5352	5377	9233	8217	9238	2712	2716	2869
Phatr3_EG01868	0	0	1	0	0	0	1	4	0	0	0	0	0	0	0	0	0	0	0	0	0	0	1	0	0	0	0
Phatr3_J42729	1985	1984	1912	1121	1274	1126	1100	1085	1143	467	447	504	313	375	383	566	484	521	761	861	783	1030	922	943	923	1062	1006
Phatr3_EG02463	2529	2497	2563	4063	4211	3741	4179	4851	4457	4851	4902	4507	4955	4660	4581	6196	5583	5772	5305	5238	4821	5404	4680	5448	4339	4383	4275
Phatr3_J8657	1190	1287	1295	970	896	865	1252	1392	1205	814	803	680	719	674	668	1132	1044	1038	1294	1127	1188	1667	1309	1490	941	956	1043
Phatr3_J42732	184	261	216	165	141	114	198	218	217	75	83	70	54	89	62	86	89	66	217	217	194	141	127	177	186	139	135
Phatr3_J9040	6467	6286	6492	9950	10008	9424	7325	7646	8009	11559	11303	10753	12068	11453	11612	11592	11141	11201	10875	10913	10584	10774	9074	10583	5788	5827	5774
Phatr3_J9255	3306	3182	3187	693	699	664	545	596	550	97	90	109	94	94	102	258	257	268	201	184	141	378	310	316	227	258	250
Phatr3_J42734	2109	2099	2149	1808	1883	1598	1429	1558	1574	1682	1620	1662	1880	1651	1840	3404	3159	3228	4306	4093	3868	4022	3616	3909	1749	1678	1667
Phatr3_J42735	2292	2176	2136	2616	2989	2320	3185	3674	3479	1011	1067	967	1463	1241	1407	1621	1314	1472	2275	2220	2207	2030	1721	1889	4676	4871	4664
Phatr3_EG02467	2227	2280	2091	1365	1554	1258	1778	1784	1798	223	219	207	763	709	781	719	675	657	1235	1115	1111	735	777	740	140	134	128
Phatr3_J3527	713	715	703	663	674	656	882	869	962	219	142	139	516	461	529	395	330	320	984	966	915	327	268	327	401	405	395
Phatr3_EG02468	2010	2268	2034	2126	2241	1891	2245	2515	2572	1362	1322	1311	2822	2675	2920	2603	2470	2555	4636	4871	4655	1717	1547	1752	3209	3115	3020
Phatr3_EG02476	1374	1302	1317	2966	3139	2765	2901	3170	2952	478	438	542	850	771	707	863	698	812	1085	1103	969	822	717	719	256	301	255
Phatr3_J42740	877	942	895	892	941	754	976	1005	1013	591	566	520	630	524	745	755	731	826	1414	1529	1539	911	732	903	878	969	865
Phatr3_EG02469	2132	2176	2058	677	707	656	618	663	661	570	545	469	421	461	415	618	553	595	1002	1007	976	1166	1082	1252	892	966	914
Phatr3_J42742	6730	6954	6295	7487	8126	6928	8041	8646	8833	7867	7641	7400	10170	9383	9879	10044	9123	9473	11648	11188	10872	11090	10453	10582	5300	5170	5198
Phatr3_J42743	1936	2074	1984	532	570	496	597	543	646	1997	1831	1947	457	420	448	2368	2358	2314	1273	1386	1301	4034	3538	4056	7124	7422	7386
Phatr3_EG01876	0	0	0	0	0	0	0	0	0	0	0	0	0	0	0	0	0	0	0	0	0	0	0	0	0	0	0
Phatr3_J42744	392	402	347	336	425	341	489	538	550	245	215	237	122	126	138	493	519	491	854	779	674	526	429	456	88	155	158
Phatr3_J8917	1075	954	1046	1297	1391	1217	1696	1865	1902	2099	2084	1987	1677	1479	1601	1956	2076	1991	3502	3482	3255	2131	1880	2019	1521	1519	1510
Phatr3_J42746	560	542	518	1967	2055	1702	1991	2200	2389	2728	2618	2719	2819	2534	2730	3675	3301	3344	3568	3225	3467	1566	1333	1506	1649	1609	1481
Phatr3_J24610	54450	53906	52925	40469	42071	38324	30845	34495	33784	11863	12036	11756	6652	6642	7004	10037	8999	9294	4123	4022	3993	19236	16716	18432	1205	1194	1195
Phatr3_EG01852	7538	7841	7833	4959	5587	4865	5140	5298	5572	1607	1693	1665	1439	1479	1609	3188	2905	3065	2228	2313	2081	3231	2980	3158	1481	1362	1519
Phatr3_J9266	128	145	165	868	1015	829	1514	1642	1716	892	903	903	4512	4022	4601	678	600	711	698	654	675	130	111	152	63	122	75
Phatr3_J42749	3048	2879	2884	1870	1952	1791	1744	1773	1784	964	844	972	702	577	642	1709	1627	1470	1826	1813	1722	2431	2262	2437	1368	1361	1302
Phatr3_J42750	655	665	622	125	124	126	132	141	109	69	28	36	25	13	32	66	57	51	89	93	84	122	114	146	130	99	82
Phatr3_EG02465	2508	2362	2547	2203	2215	2058	1944	2084	2138	2130	1932	1897	1511	1443	1578	1955	1844	1874	1821	1802	1815	2396	2317	2448	3344	3314	3357
Phatr3_EG02475	1890	1859	1931	1371	1431	1351	1150	1294	1287	494	531	446	442	454	448	760	616	708	1185	1135	1102	1211	1171	1203	770	783	818
Phatr3_EG02481	2952	2957	2737	2208	2349	2062	2834	2827	2864	1897	1841	1532	493	371	409	1823	1629	1686	1032	1132	1040	3423	3235	3462	1979	1722	1965
Phatr3_EG02472	3996	3850	3741	4003	4122	3781	4571	5211	4743	1662	1656	1482	1237	1166	1157	2435	2365	2357	2843	2844	2619	4245	3697	4156	2137	2127	2033
Phatr3_J31810	625	593	527	1504	1382	1128	1497	1765	1681	750	717	748	1452	1335	1436	1358	1133	1293	1484	1452	1244	1190	1112	1197	655	723	699
Phatr3_J31811	3011	3011	3057	2013	2039	2064	2529	2402	2368	725	697	627	996	967	829	939	946	939	1966	1895	1782	1182	1168	1213	490	468	576
Phatr3_J41676	2884	3004	2859	2324	2452	2273	1435	1716	1617	634	530	611	343	288	352	343	384	419	133	114	136	853	681	681	197	237	159
Phatr3_J42754	3773	4182	3956	1937	2095	1818	2013	2134	1962	876	903	868	504	482	543	1228	1131	984	1027	982	948	2164	1990	2117	968	815	886
Phatr3_J42755	3994	3946	3818	5019	5488	4600	8278	9102	8952	1477	1473	1446	2019	1850	2107	2871	2513	2516	3402	3414	3290	2439	2171	2493	1220	1217	1153
Phatr3_EG01783	0	0	0	2	0	0	0	0	0	0	0	0	0	0	2	0	0	0	0	0	0	0	0	0	0	0	0
Phatr3_J31815	4	0	1	0	2	0	0	0	0	1	2	0	0	2	2	2	0	0	0	0	9	2	0	4	0	1	0
Phatr3_EG01861	0	0	0	0	0	0	0	0	0	0	0	0	0	0	0	0	0	0	0	0	2	0	0	0	0	0	0
Phatr3_J31816	972	967	925	673	721	719	668	714	710	678	634	565	285	248	303	614	650	710	569	523	511	1010	924	1046	774	794	833
Phatr3_J42756	3842	3934	3737	4285	4742	3837	3368	3719	3663	2510	2558	2378	2923	2695	2747	3114	3037	3016	4252	4427	4141	2902	2694	3221	3833	4074	3915
Phatr3_J42757	8934	8906	8723	7615	8169	6887	8148	9493	9380	2215	2356	2181	2935	3001	2929	2854	2429	2535	2509	2723	2537	3386	3188	3142	2205	2251	2055
Phatr3_J31819	1031	781	991	777	645	768	640	667	693	78	108	45	222	194	223	316	277	302	478	431	479	381	322	421	550	591	659
Phatr3_J42758	9515	9461	8998	7930	9067	7571	6625	7031	7053	4839	4858	4485	2861	2681	2818	5754	5428	5354	3647	3519	3801	7226	6507	7102	5236	5227	5225
Phatr3_J8772	1085	939	924	1673	1883	1497	1938	2365	2237	881	885	798	416	324	407	195	185	207	389	460	456	265	255	280	373	357	410
Phatr3_EG01875	1	0	0	0	0	4	0	0	0	0	0	0	0	0	0	0	0	0	0	0	0	0	0	0	0	0	0
Phatr3_J31822	1191	1232	1174	347	314	291	487	513	570	337	287	350	728	642	816	258	224	268	1373	1258	1294	135	143	145	783	737	757
Phatr3_J17487	6015	5965	6087	3118	3259	2531	3518	3686	3689	1684	1618	1551	2933	2883	2718	2801	2423	2669	2546	2501	2556	3636	3108	3672	1785	1696	1544
Phatr3_J8993	1747	1807	1735	1049	1091	1029	1010	1072	1233	318	334	336	479	413	373	492	451	347	881	727	749	798	693	745	565	608	513
Phatr3_EG01853	1010	1012	962	3198	3469	3160	2519	2841	2527	136	106	123	139	143	175	135	142	115	128	147	125	287	229	208	148	182	212
Phatr3_J42762	2768	2827	2874	3336	3347	3188	2276	2521	2540	2139	2003	2015	1562	1489	1651	1072	977	948	1930	1930	1710	1075	1013	1043	2441	2380	2735
Phatr3_J6580	808	798	895	452	505	530	451	434	465	145	121	111	114	74	120	270	265	192	198	220	251	469	491	509	158	222	149
Phatr3_J31827	824	849	815	1160	1244	1107	1285	1330	1400	503	519	540	613	660	519	1004	916	920	1641	1653	1493	1070	982	1183	781	761	749
Phatr3_J42763	1634	1656	1643	936	754	928	756	804	778	468	520	462	192	210	233	912	926	909	745	667	653	1800	1607	1683	454	466	516
Phatr3_J6934	3506	3256	3398	2242	2167	2277	1756	1820	1930	732	644	698	530	552	492	659	606	590	568	623	614	1560	1445	1547	1262	1407	1504
Phatr3_J9609	13292	13750	13409	9464	9316	8448	7908	8291	8981	1789	1630	1703	1452	1489	1577	3325	2931	3095	2338	2165	2160	3643	3304	3612	3893	3856	4077
Phatr3_J9078	7012	6712	6962	17412	17180	16938	15426	15865	16692	11650	11107	11376	16554	16320	16108	15753	14752	14768	22114	21097	20637	12047	10569	11701	4784	4739	4961
Phatr3_J31831	482	411	489	1017	948	817	890	844	809	649	619	661	1330	1258	1310	1007	924	872	1366	1358	1209	802	762	833	365	400	405
Phatr3_J8670	6534	6314	6217	24579	25211	22832	24111	26188	25919	4635	4922	4490	6262	6054	6256	5734	5427	5550	1599	1405	1415	4642	4096	4741	803	874	775
Phatr3_J42767	2159	2164	2072	12407	13209	11584	9456	10115	10121	4592	4619	4357	7676	7145	7600	5624	5408	5535	1002	1252	1118	3361	2836	3169	900	935	929
Phatr3_J31834	411	408	382	227	265	163	197	193	159	99	88	126	168	221	182	54	75	26	31	28	19	73	76	71	9	12	12
Phatr3_J31835	30	39	12	29	38	26	53	38	70	27	37	31	62	68	79	20	21	24	17	7	12	28	7	19	6	2	3
Phatr3_J42768	1849	1800	1737	325	346	350	231	354	292	196	167	155	96	78	90	131	155	171	87	123	92	469	407	496	126	152	118
Phatr3_EG01817	3	0	0	3	0	0	0	2	0	2	2	8	1	0	3	2	0	1	4	0	2	0	1	0	3	0	5
Phatr3_EG01764	480	444	352	1635	1621	1197	1680	1819	1708	296	215	243	170	131	140	579	570	561	62	73	68	391	361	336	53	44	60
Phatr3_J42770	4512	4564	4580	4399	4244	3842	3807	3800	3858	5777	5570	5641	4903	4767	4947	6428	6144	6131	5561	5805	5419	7579	6354	7149	5236	5757	5648
Phatr3_J17495	4430	4442	4520	4727	4367	4350	4085	4535	4354	8071	7810	7986	7470	7473	7551	11939	10900	10728	9556	9053	9114	13095	11409	13082	6401	6609	6641
Phatr3_J31840	674	672	619	1008	1113	913	1170	1253	1200	937	930	891	1491	1501	1431	1156	1085	1093	1920	1901	1881	791	688	793	736	693	724
Phatr3_J31841	268	336	323	74	63	63	38	41	55	12	6	10	21	6	2	15	12	15	20	14	6	5	10	11	5	12	10
Phatr3_J7349	4308	4323	4354	1022	1108	1049	799	672	885	228	311	219	188	171	166	438	372	449	641	648	616	988	735	896	322	358	396
Phatr3_J8945	1152	1123	1239	3632	3929	3488	3292	3420	3344	5832	5517	5288	1824	1674	1721	1257	1116	1263	784	851	705	1399	1172	1300	2073	2092	2046
Phatr3_J42774	2438	2457	2504	1662	1692	1464	1208	1199	1318	374	357	388	268	292	238	550	452	435	314	222	241	912	851	954	254	283	245
Phatr3_J17504	17841	17186	17473	25896	26996	24745	22431	23593	23901	17184	16125	16507	17038	16559	16865	12667	11798	11895	12795	12694	12151	18413	16516	18271	12304	12558	12874
Phatr3_J31846	3964	3913	3997	9463	9319	9215	8229	8994	8733	1591	1529	1454	2791	2492	2610	2890	2360	2547	1067	1054	1022	1924	1650	1848	319	313	375
Phatr3_EG01835	0	2	0	4	0	0	0	0	1	3	2	7	0	0	0	0	0	1	2	0	0	0	4	0	0	0	0
Phatr3_J42776	3518	3726	3532	6372	6531	5860	6047	6832	6514	11367	11151	11072	7576	6871	7609	8696	8356	8406	5925	6216	5914	8935	7649	8517	11522	11908	11935
Phatr3_J1358	4796	4962	4837	3558	3728	3374	2897	3091	3398	1901	1916	1784	1387	1336	1267	2140	2087	2044	3540	3282	3400	3075	2513	2722	2312	2290	2144
Phatr3_J42778	3181	3269	3153	4047	4106	3782	3948	4277	4334	3224	3352	3061	2631	2300	2479	4889	4366	4667	5435	5363	5203	4733	4440	4777	2849	2915	2846
Phatr3_J42779	3600	3371	3519	9686	10438	9014	7386	8357	8348	13556	13379	12930	17178	16209	16587	13861	13384	13686	11552	11336	11477	11640	10188	11112	7179	7287	7101
Phatr3_EG01761	942	995	994	1415	1581	1290	1586	1738	1631	2301	2408	2196	3151	2621	2884	3215	3012	3171	3446	3257	3145	3409	3183	3408	1590	1754	1738
Phatr3_J42781	1362	1460	1412	1241	1520	1289	1437	1466	1467	630	452	516	865	827	812	777	693	793	1316	1427	1254	950	818	851	800	777	765
Phatr3_EG02459	1072	1105	1101	590	655	579	870	1037	961	478	452	376	316	310	359	847	759	846	1340	1316	1181	1458	1331	1426	389	382	363
Phatr3_EG02460	5022	5019	5128	3323	3576	3217	2746	3119	2935	2038	1978	1837	1607	1594	1573	2150	2109	2049	1996	2077	1875	3061	2884	3101	1366	1045	1368
Phatr3_EG02174	76054	77798	75741	56558	57480	52591	45403	47965	48481	51727	49599	48951	43656	41737	42826	50049	45932	47274	37752	36275	35813	52787	47405	51120	28517	28571	28748
Phatr3_J53980	850	858	904	4767	4845	4566	2365	2362	2583	2385	2093	2345	1217	1103	1156	520	569	593	513	450	375	364	284	307	345	293	338
Phatr3_J9171	4984	5081	5145	3143	3604	3047	3114	3409	3119	1716	1618	1586	2375	2310	2315	3480	3027	3170	5892	5583	5713	2834	2296	2466	3425	3312	3163
Phatr3_J42786	30725	31351	31359	11178	12759	11109	5771	6112	6286	20512	19813	19630	5190	4903	5118	11933	10991	11037	15409	14916	15225	18554	16461	18392	85185	84520	83858
Phatr3_J42787	2381	2410	2361	999	965	961	848	961	994	543	421	438	165	136	146	284	366	319	372	400	350	578	647	613	527	522	521
Phatr3_J31861	579	518	581	204	221	207	256	326	244	382	344	363	82	102	87	242	269	288	184	185	199	475	384	387	425	428	350
Phatr3_J42788	17393	16672	16248	2783	2868	2937	2349	2768	2459	1275	1346	1292	497	522	562	1930	1769	1713	1265	1187	1139	3428	2819	3314	1398	1300	1227
Phatr3_J9475	1156	1123	1111	474	501	475	385	417	463	146	127	145	131	96	114	261	284	220	595	647	556	595	543	646	1089	968	1199
Phatr3_J42790	4807	4970	4703	5505	5866	4942	4732	5388	5401	3536	3428	3404	2906	2774	2935	3904	3548	3649	4133	4136	4107	5236	4629	5081	2342	2293	2282
Phatr3_J42791	3185	3275	3216	2670	2960	2610	2589	3150	2912	6866	6571	6551	6599	5934	6393	8467	7908	8136	8914	8984	8635	10768	9697	10515	6041	6158	6387
Phatr3_J31866	1392	1356	1228	970	1084	966	1038	1026	1184	674	709	697	641	575	599	1445	1226	1207	1288	1221	1275	1800	1614	1588	1413	1540	1596
Phatr3_J9147	1630	1639	1524	788	884	701	496	537	590	602	544	526	155	123	125	309	284	285	194	213	234	956	696	884	486	449	480
Phatr3_J42793	5165	5176	5125	3352	3385	3120	2140	2216	2214	2113	1809	1847	627	611	699	1480	1227	1367	668	691	669	3330	3038	3205	2414	2484	2535
Phatr3_J42794	2111	2054	1996	1103	1377	1148	1050	1196	1079	1233	1289	1124	295	256	295	1394	1323	1266	1473	1418	1306	2480	2108	2438	6491	6997	6970
Phatr3_EG01860	18	9	12	8	7	7	4	9	15	1	7	5	0	4	2	2	2	4	2	6	0	7	1	5	8	13	17
Phatr3_J31870	771	766	933	240	234	211	198	216	187	95	142	96	139	182	136	210	192	173	236	232	277	315	318	350	543	497	550
Phatr3_J17519	58	65	71	23	30	23	16	37	35	1	2	6	13	4	9	12	10	4	24	21	19	20	12	22	24	29	25
Phatr3_EG01864	186	183	233	105	88	110	51	91	97	12	8	7	45	48	37	51	58	39	63	82	96	68	59	55	142	104	146
Phatr3_J17523	3031	2852	2995	1631	1719	1485	1428	1573	1594	312	343	247	822	756	789	916	765	898	1163	1029	1060	696	629	672	1288	1199	1325
Phatr3_J9233	0	0	0	0	0	0	0	0	0	0	0	0	0	0	0	0	0	0	0	0	0	0	0	0	0	0	0
Phatr3_EG01867	0	0	0	0	0	0	0	0	0	0	0	0	0	0	0	0	0	0	0	0	0	0	0	0	0	0	0
Phatr3_J31874	0	0	0	0	0	0	0	0	0	0	0	1	0	0	0	0	0	0	0	0	0	0	0	0	0	0	0
Phatr3_J31875	0	0	0	0	1	0	0	2	1	0	0	0	0	0	0	0	0	0	0	0	0	0	1	0	0	0	0
Phatr3_EG01748	0	0	0	0	0	0	0	0	0	0	0	0	0	0	0	0	0	0	0	0	0	0	0	0	0	0	0
Phatr3_J31876	0	0	0	0	0	0	0	6	0	0	0	0	0	2	0	0	0	0	0	0	0	0	0	0	0	0	0
Phatr3_J31877	1	0	2	0	0	0	0	1	0	0	0	0	0	0	0	0	0	0	0	0	0	2	0	0	2	0	0
Phatr3_J31878	1242	1148	1146	1679	1738	1493	1635	1831	1921	1865	1734	1812	2457	2458	2598	3235	2971	3152	2725	2581	2695	1774	1477	1745	1095	1130	1162
Phatr3_J31879	2037	1959	1802	1672	1904	1532	1747	1972	2104	1013	898	965	1325	1140	1314	1683	1453	1643	2267	2363	2262	1923	1598	1858	2744	3013	2987
Phatr3_EG01824	1090	1112	987	1460	1774	1286	1454	1628	1577	1032	1043	1072	891	819	938	1264	1135	1205	1509	1426	1353	1743	1608	1761	1053	1231	1097
Phatr3_J42799	4365	4508	4643	3322	3620	3138	2616	3223	2959	3317	3429	3547	2861	2660	2780	3484	3446	3390	3925	3869	3655	4448	4109	4486	5074	5172	4975
Phatr3_J31881	0	4	1	4	0	0	4	2	0	0	0	0	0	0	2	0	0	0	1	1	2	0	0	0	0	0	0
Phatr3_J8691	254	274	226	506	546	505	952	1015	1058	264	195	240	630	596	649	486	452	441	1095	1043	1002	467	379	358	475	402	447
Phatr3_J42800	825	827	753	546	508	463	661	902	783	209	238	242	137	133	107	398	388	349	672	643	651	552	496	550	239	309	298
Phatr3_J17531	41065	41885	40646	19775	19865	18154	16801	18331	18359	12374	11899	12159	6618	6560	6696	9888	9106	9204	3504	3317	3101	13328	11972	12980	1608	1677	1549
Phatr3_J8747	1494	1474	1517	998	1055	1034	977	1034	1078	259	254	229	152	181	195	158	142	144	178	179	158	306	335	369	70	45	40
Phatr3_J9246	1183	1282	1223	857	897	821	608	792	655	306	264	305	348	355	335	204	143	145	204	262	194	371	369	365	99	129	123
Phatr3_J9601	1087	1023	1096	1500	1583	1254	1949	2128	2047	1483	1383	1527	1343	1217	1290	1568	1485	1608	2330	2482	2351	1458	1173	1378	1324	1337	1246
Phatr3_J31888	34	28	28	20	14	18	22	24	37	23	20	12	18	31	39	15	14	21	59	104	72	19	9	3	46	39	35
Phatr3_EG01767	0	0	1	1	0	0	0	0	0	1	0	1	0	0	0	0	0	0	0	0	0	0	0	0	0	0	0
Phatr3_J8859	7173	6814	6739	4191	4498	3944	3422	3942	3818	3818	3773	3662	2534	2323	2359	3979	3522	3872	7002	7360	7118	5428	4669	5246	6526	6444	6382
Phatr3_J9554	1038	980	1136	1097	1254	1026	1332	1416	1526	947	927	981	1287	1152	1211	1788	1664	1723	1554	1443	1432	2022	1879	1889	583	602	627
Phatr3_J17545	2501	2541	2389	1027	1073	930	946	1052	953	583	559	574	484	550	484	1048	994	1024	763	798	796	1263	1141	1134	1738	1603	1722
Phatr3_EG01886	6	9	14	10	9	6	7	7	10	7	11	8	20	21	29	9	14	9	31	4	17	6	3	7	6	3	5
Phatr3_J42807	2003	2051	1984	1924	1951	1864	2181	2467	2376	6939	6754	6436	7108	6527	6622	9881	9309	9681	9410	9519	9225	9257	8531	9213	6873	6593	6856
Phatr3_J42808	1282	1379	1327	596	737	557	824	880	833	1262	1247	1034	1096	1091	988	1032	1042	943	2761	2710	2589	2350	1893	2345	1283	1393	1211
Phatr3_EG01816	18	14	15	2	3	4	12	6	4	3	9	4	6	8	2	7	2	9	0	5	1	6	2	0	6	7	5
Phatr3_J42809	2285	2570	2328	3789	4377	3899	5617	6017	6053	3169	3142	3242	5736	5398	5835	3686	3660	3671	5736	5866	5614	1928	1651	1969	3892	4038	4266
Phatr3_J9020	287	301	280	294	257	240	344	286	320	126	92	89	134	128	123	207	166	196	353	254	316	327	205	311	173	174	158
Phatr3_EG02411	1105	1140	1110	911	971	745	974	1081	1111	565	667	650	719	665	706	837	760	919	1155	1014	1214	1107	1055	1200	591	556	556
Phatr3_EG01839	0	0	0	0	0	0	0	0	0	0	0	0	0	0	0	0	0	0	0	0	0	0	0	0	0	0	0
Phatr3_J31898	0	0	0	0	1	0	0	0	0	2	0	0	0	0	0	0	0	0	0	0	0	0	0	0	0	0	0
Phatr3_EG01813	0	0	0	0	0	0	0	0	0	0	1	0	0	0	0	0	0	0	0	0	0	0	0	0	0	0	0
Phatr3_J8996	3800	3794	3797	7756	8156	7698	7051	7545	7483	5976	5840	5854	4983	4965	4947	5171	4693	4630	7301	7285	7247	4922	4721	4886	4648	4666	4797
Phatr3_J31900	904	930	861	766	816	710	801	834	799	283	213	198	214	206	174	271	294	329	106	107	88	837	578	748	107	68	114
Phatr3_EG01760	6200	6435	6045	5369	5639	4993	3561	3893	3890	2035	1933	1930	1962	1992	2066	2269	2068	2226	4006	4034	3961	3823	3314	3393	3586	3218	3387
Phatr3_J42815	1224	1346	1342	819	919	733	790	762	841	477	451	418	528	390	516	1053	911	954	829	772	780	1781	1426	1756	925	867	918
Phatr3_J42816	691	664	733	850	845	698	1278	1292	1395	537	517	547	623	674	586	993	1007	929	1901	1702	1669	1076	840	989	429	393	496
Phatr3_EG01881	221	237	237	308	279	314	388	382	372	248	242	288	195	174	215	401	341	400	360	318	285	505	412	404	251	207	246
Phatr3_J42817	518	520	529	436	442	441	430	495	471	391	277	274	322	308	329	369	321	349	678	571	655	575	499	478	638	710	671
Phatr3_J42818	3611	3723	3626	1379	1575	1312	1368	1445	1352	535	506	558	462	360	449	772	726	819	932	989	1077	1461	1200	1433	1104	1154	1179
Phatr3_J31906	4473	4630	4468	11134	11147	10367	16269	16826	17042	4962	4824	4618	15099	14110	15090	6618	6012	6243	9510	9797	9643	4651	4181	4595	1227	1094	1256
Phatr3_J42820	1160	994	1073	952	930	820	957	1276	1143	296	280	272	251	275	273	616	478	460	783	872	756	598	693	623	358	420	394
Phatr3_J17555	1919	2011	1814	1049	1187	1097	1102	1210	1150	286	365	295	232	212	278	396	309	404	907	792	663	662	589	651	427	353	454
Phatr3_J42822	1678	1529	1659	549	529	511	515	540	545	186	173	187	124	128	154	249	305	279	400	385	414	682	560	595	485	571	541
Phatr3_EG02177	2033	2069	2162	1209	1284	1120	1143	1318	1248	413	341	383	250	260	199	756	544	602	736	793	746	1152	985	1097	450	397	408
Phatr3_EG02179	1180	1227	1149	1232	1322	1048	994	1140	1027	1332	1409	1256	1406	1255	1296	1718	1695	1591	2486	2550	2459	1469	1391	1472	2277	2247	2342
Phatr3_EG01849	0	0	0	0	0	0	0	0	0	0	0	0	0	0	0	0	0	0	0	0	0	0	0	0	0	0	0
Phatr3_EG01840	1196	1126	1203	1471	1467	1281	1426	1586	1508	839	795	722	1225	1192	1289	1199	1013	1168	2349	2288	2339	981	973	1130	1084	1196	1080
Phatr3_EG01844	3807	3666	3548	1615	1850	1471	1499	1697	1703	981	1037	1009	894	815	826	1176	1285	1117	1373	1265	1312	1794	1555	1875	2224	2223	2200
Phatr3_J42824	13007	13644	12721	10391	10930	9823	13677	15000	14755	14893	14605	14328	13184	12295	12721	8936	8502	8602	8842	8945	9053	9378	8153	9177	11877	12081	11719
Phatr3_EG01823	0	0	0	2	0	0	0	0	0	2	0	0	0	0	1	0	0	0	0	2	0	0	2	0	0	0	2
Phatr3_J31912	0	0	0	0	0	0	0	0	0	0	0	0	0	0	0	0	0	0	0	0	0	0	0	0	0	0	0
Phatr3_EG01856	0	0	0	0	0	0	0	0	1	0	0	0	0	0	0	0	0	0	0	0	0	0	0	0	0	0	0
Phatr3_J42825	0	0	6	0	0	0	2	0	0	0	0	0	0	2	0	0	4	0	4	4	0	0	0	0	0	0	0
Phatr3_J42826	4380	4683	4207	1248	1165	1086	1056	1108	1198	967	993	982	361	337	305	742	631	583	649	655	651	1441	1366	1499	1711	1570	1614
Phatr3_J42827	1563	1613	1353	1633	1956	1518	1693	1973	1970	1905	1846	1869	2099	2011	2070	2314	1965	2247	2164	2208	2110	2015	1933	1975	1187	1503	1355
Phatr3_J42828	642	710	730	789	728	673	938	999	972	225	213	229	292	253	286	391	301	315	512	532	390	374	304	365	316	344	345
Phatr3_J9320	2189	2126	2130	6636	6772	6181	9151	9813	9932	1451	1422	1364	3217	2911	3168	2379	2270	2207	1961	1983	1917	2495	2346	2438	1060	995	1088
Phatr3_EG01863	922	1001	946	1292	1238	1194	1435	1634	1599	380	461	399	629	623	659	520	547	529	733	726	807	637	604	672	531	447	464
Phatr3_J31918	1503	1553	1530	1050	1100	1105	925	1095	1097	585	566	567	601	650	612	896	855	857	1264	1271	1214	1079	872	1155	743	705	728
Phatr3_J31919	26343	26590	25731	12500	12591	11793	8046	8698	8605	3511	3400	3419	3383	3157	3188	7656	7304	7314	6928	6678	6733	9007	7783	8674	8162	7840	8183
Phatr3_J42830	1511	1512	1483	470	442	478	672	631	698	141	111	119	66	71	40	165	129	174	327	372	308	185	150	239	132	119	121
Phatr3_J42831	7203	7134	6978	647	712	579	675	781	782	341	356	343	278	265	270	792	728	779	1551	1599	1519	1339	1255	1337	2917	2910	2898
Phatr3_J42832	2065	2148	2059	2564	2604	2383	3240	3329	3609	1666	1781	1688	1619	1548	1504	2308	2276	2290	2681	2800	2717	2861	2654	2820	1442	1243	1365
Phatr3_J9478	1726	1607	1518	1740	1777	1522	2017	2163	2101	1530	1527	1652	2616	2392	2519	2885	2610	2715	2980	3285	3041	2866	2614	3019	1667	1805	1808
Phatr3_J42834	1446	1317	1399	1099	1166	985	1004	1193	1117	1472	1401	1349	1455	1340	1336	1793	1749	1782	2250	2023	2007	2974	2732	2847	1918	1968	1890
Phatr3_J31925	1	0	4	13	31	22	28	22	33	13	22	14	22	15	11	0	4	5	8	7	3	6	3	5	1	4	4
Phatr3_J42835	328	356	344	814	952	663	802	818	934	570	559	542	943	1034	1059	577	550	564	776	853	645	569	601	692	353	332	376
Phatr3_J31927	566	652	606	413	424	326	438	452	467	127	127	123	84	62	85	149	127	157	199	176	172	405	374	386	144	154	146
Phatr3_J42836	2005	2002	1972	2181	2215	1927	2652	2583	2875	2268	2153	2111	2263	2357	2121	2996	2823	3097	3672	3475	3430	2959	2683	2994	1135	1039	1241
Phatr3_J41686	555	492	487	1028	1080	994	1265	1231	1354	2422	2417	2365	1831	1552	1814	1127	1063	1104	1439	1290	1204	1716	1582	1625	1113	1177	1191
Phatr3_J42838	217	227	155	232	304	243	356	344	353	229	215	182	438	388	418	187	199	168	455	482	421	349	312	336	130	114	109
Phatr3_J8659	1672	1679	1661	884	978	873	798	926	979	544	572	538	675	535	670	1056	894	895	1012	872	1064	1159	1020	1225	786	807	777
Phatr3_J9035	2453	2424	2423	3082	3194	2896	3118	3220	3473	3882	4062	4058	5187	5061	5140	5719	5362	5521	5475	5629	5436	5617	5093	5526	3294	3290	3165
Phatr3_EG02457	786	697	743	827	974	858	908	1146	1122	801	723	739	665	576	654	1079	1018	1103	1173	1295	1294	1477	1229	1346	1201	1059	1138
Phatr3_EG02458	9	6	6	9	11	9	5	1	5	12	5	9	7	3	0	5	6	5	14	6	1	4	4	5	1	1	3
Phatr3_J42841	1430	1386	1390	1393	1387	1304	1261	1262	1237	1357	1291	1420	688	542	585	1409	1432	1456	1516	1574	1427	1968	1707	1915	1699	1700	1691
Phatr3_EG01765	690	697	753	814	902	829	941	994	951	589	605	564	820	766	685	816	797	784	1183	1161	1257	841	697	785	576	593	635
Phatr3_J42843	1690	1852	1741	1678	1653	1499	1609	1856	1858	1680	1700	1522	1781	1783	1933	2256	2220	2374	2508	2672	2476	2538	2273	2459	1203	1174	1263
Phatr3_J42844	3416	3489	3347	1189	1281	1207	1021	1194	1373	557	454	519	325	324	311	783	689	662	1315	1271	1247	1637	1368	1555	2199	2332	2247
Phatr3_J42845	125	131	159	84	62	75	75	86	97	30	28	36	11	25	14	45	38	38	46	38	42	47	42	39	40	35	32
Phatr3_J31939	1213	1406	1212	770	852	783	617	647	556	153	110	157	153	164	174	185	114	147	304	330	285	253	222	200	594	502	549
Phatr3_EG01871	0	0	0	0	0	0	0	0	0	0	0	0	0	0	0	0	0	0	0	0	0	0	0	0	0	0	0
Phatr3_J42846	16463	16840	16012	11397	11766	10306	9539	9921	10053	17535	17166	17084	16036	15652	16097	14445	13038	13493	16268	16334	15504	18025	16068	17320	35670	35433	36614
Phatr3_J8840	803	833	747	596	629	507	494	487	622	404	350	451	347	256	266	525	576	573	696	623	547	682	637	677	653	636	616
Phatr3_J31942	36	26	22	29	68	27	79	67	66	14	23	12	28	28	19	22	26	8	14	28	12	19	13	21	14	10	11
Phatr3_J42848	3021	2912	3031	3489	3676	3298	3764	4045	4147	3385	3204	3437	4386	3991	4038	5524	5293	5089	6126	6169	6086	5645	4885	5434	5229	4721	4927
Phatr3_J9509	3507	3490	3303	2376	2664	2354	2441	3078	2924	2089	1953	1813	3355	3184	3279	2631	2446	2509	4277	4099	4188	2269	2106	2474	2476	2462	2585
Phatr3_J42850	11593	11469	11219	13066	13337	12081	14386	16066	16222	50206	49986	48154	43548	41063	42788	60954	56553	56796	34493	34636	34849	52620	46742	51165	42407	43542	42660
Phatr3_J6288	1091	1027	936	795	898	816	901	1063	936	312	303	316	403	437	493	498	507	551	898	876	785	650	632	612	242	234	204
Phatr3_J42851	1300	1523	1351	2792	3064	2540	2778	3047	2870	840	744	927	1397	1217	1297	1061	906	1118	1116	960	989	1149	1155	1293	561	592	668
Phatr3_J31948	913	967	946	765	884	849	828	868	843	355	350	427	569	516	572	625	523	525	998	1055	1031	584	565	679	440	423	373
Phatr3_J9491	430	385	401	306	409	365	557	528	579	337	362	315	497	515	540	314	259	315	499	556	498	243	233	253	209	168	160
Phatr3_J9649	443	461	399	650	602	485	701	744	746	460	480	482	761	708	731	721	535	681	986	1055	972	681	579	819	480	469	446
Phatr3_J9312	3319	3359	3402	1869	2006	1673	2501	2833	2759	1604	1373	1407	1132	1142	1187	963	854	919	1927	1727	1681	1312	1193	1181	1481	1473	1336
Phatr3_EG02188	313	333	272	89	105	90	219	190	190	30	31	31	25	37	23	54	40	27	127	93	75	44	16	44	26	30	36
Phatr3_EG02199	1417	1281	1312	1199	1324	1238	1243	1362	1236	600	668	626	910	854	916	1099	927	904	1407	1376	1374	1149	1032	1116	640	565	693
Phatr3_J9400	4400	4519	4258	5923	5790	5512	4303	4565	4931	2290	2236	2353	1726	1591	1740	2212	2082	2260	1655	1577	1421	3044	3018	2901	1441	1345	1335
Phatr3_EG02201	6224	5913	6230	3724	4171	3565	3011	3387	3074	2454	2294	2390	1349	1366	1364	2719	2622	2595	2745	2912	2836	3765	3558	3652	2976	2818	2847
Phatr3_EG02187	377	435	374	284	322	250	228	210	191	149	142	118	79	72	94	196	206	162	263	281	268	307	241	305	210	209	227
Phatr3_J51404	2791	2931	2818	1156	1243	1151	1269	1535	1321	358	386	398	118	210	147	313	289	307	409	389	484	661	608	644	457	324	401
Phatr3_J42858	3729	4117	3860	2026	2115	1966	2284	2487	2436	861	774	701	337	385	351	893	878	948	1011	998	936	1185	990	1201	811	912	910
Phatr3_J51406	1094	1188	1101	1227	1189	1244	1653	1554	1574	779	781	747	1023	901	1001	1060	1053	1114	1513	1444	1350	1005	861	1022	1164	1199	1116
Phatr3_J42861	808	807	739	540	536	505	531	582	594	332	273	292	400	433	459	291	277	238	121	191	132	429	388	403	173	179	212
Phatr3_EG01772	1941	2049	1925	431	400	397	368	496	463	167	236	218	166	159	186	345	305	341	495	548	478	536	379	487	799	784	818
Phatr3_J51407	7584	7472	7210	2290	2481	2155	2068	2250	2246	1250	1341	1226	833	826	848	1740	1776	1748	2632	2461	2584	3103	2836	3065	4900	4433	4714
Phatr3_J42864	1221	1409	1278	390	424	402	302	351	352	152	179	163	100	76	98	347	283	262	724	882	719	587	492	493	448	398	424
Phatr3_J9070	352	436	419	150	122	101	219	258	252	24	26	24	18	5	10	31	23	20	34	47	52	99	64	102	17	16	27
Phatr3_J31963	1393	1436	1469	1002	1107	827	945	980	988	322	312	292	282	284	226	517	436	464	934	847	737	603	503	523	343	350	348
Phatr3_J24739	14492	13748	13877	2197	2321	1986	2071	2127	2171	1431	1386	1432	386	344	380	778	807	858	294	254	288	2552	2139	2184	532	531	540
Phatr3_EG01846	0	0	0	0	0	0	0	0	0	0	0	0	0	0	0	0	0	0	0	0	0	0	0	0	0	0	0
Phatr3_EG02190	2603	2444	2433	2206	1630	2116	2005	1849	2240	284	240	272	608	540	613	664	614	625	1053	981	963	774	582	726	387	485	510
Phatr3_EG02186	94	97	77	75	78	60	70	47	78	33	26	20	12	10	14	37	28	36	8	20	8	39	65	47	27	36	25
Phatr3_J42867	826	770	770	752	644	707	625	657	668	193	142	186	209	185	183	340	338	346	105	102	98	419	300	424	220	173	237
Phatr3_J42868	2552	2523	2426	1599	1579	1542	1152	1094	1132	404	359	348	375	348	302	309	297	315	622	595	557	542	474	453	959	899	819
Phatr3_J31968	899	959	864	6599	7196	6662	5657	6000	6115	3180	2922	2923	3702	3378	3641	1969	1884	1932	651	678	563	983	903	1065	471	481	453
Phatr3_J8963	2123	2187	2274	2017	2065	1792	1986	2167	1954	1350	1378	1432	2101	1946	2101	2266	2006	2137	3251	3241	3307	1622	1374	1589	2357	2505	2394
Phatr3_J42870	364	296	339	1510	1596	1544	2150	2296	2393	154	234	163	943	908	959	211	203	283	717	757	747	93	63	34	70	52	55
Phatr3_J42871	5002	4902	4866	845	855	933	775	752	829	332	382	291	142	127	139	334	327	264	278	282	315	724	631	848	142	195	164
Phatr3_J42872	4369	4332	4186	492	502	528	471	481	502	234	275	227	57	87	86	281	218	286	237	306	259	483	465	542	549	437	434
Phatr3_EG01828	14	13	8	0	4	0	2	1	4	0	1	0	0	0	0	0	0	0	0	0	0	0	0	1	0	0	0
Phatr3_J31973	453	480	470	497	514	486	553	597	597	494	483	489	480	545	529	807	784	802	989	1100	973	1084	940	1053	926	985	949
Phatr3_J42874	760	783	771	250	236	206	320	291	301	61	16	46	84	78	68	42	56	36	150	160	188	36	85	104	55	58	46
Phatr3_J31975	2195	2131	2021	1589	1747	1491	1583	1754	1736	305	315	288	497	485	456	624	741	658	2003	1722	1724	770	629	671	496	499	535
Phatr3_J42876	4364	4287	4180	2423	2676	2345	2131	2540	2371	1596	1603	1408	1727	1541	1563	2465	2259	2467	3340	3639	3577	3246	2779	3006	3107	2858	3099
Phatr3_J8876	537	524	496	872	1059	854	849	921	969	695	658	686	1119	1131	1088	825	803	839	1519	1425	1320	887	811	845	621	531	559
Phatr3_J24748	581	578	585	579	641	622	721	808	775	303	303	330	364	371	311	545	525	608	875	919	843	631	537	618	395	381	409
Phatr3_J31979	159	130	208	127	165	141	177	170	167	77	55	81	70	58	64	103	105	115	186	207	158	146	107	116	143	150	131
Phatr3_J31980	190	173	152	121	115	129	159	132	156	57	38	39	40	56	36	54	61	70	137	164	181	76	100	103	105	71	96
Phatr3_J31981	821	860	898	200	215	155	126	132	142	69	60	55	55	58	53	146	102	136	281	225	330	336	247	272	260	241	196
Phatr3_J31982	446	356	482	233	232	188	203	211	201	99	92	116	46	32	32	57	62	72	107	79	94	189	144	139	65	58	54
Phatr3_J42879	1406	1440	1474	1195	1550	1328	1144	1297	1166	270	297	255	362	335	308	379	426	414	878	814	806	661	546	570	650	700	694
Phatr3_J31984	417	446	373	316	309	287	306	307	238	71	45	63	103	77	82	59	51	48	90	96	81	100	150	136	40	30	27
Phatr3_J42880	424	504	453	251	338	300	436	411	353	312	304	274	415	400	473	404	322	332	712	574	613	594	562	511	306	238	286
Phatr3_J31986	350	352	327	280	233	192	339	409	393	118	111	115	217	180	207	153	176	167	485	489	455	239	200	227	165	183	160
Phatr3_J31987	936	940	881	607	542	445	593	697	648	450	446	341	586	560	603	780	739	695	1379	1442	1481	885	825	808	1256	1196	1211
Phatr3_J42881	429	492	446	99	83	95	113	107	145	35	66	48	22	24	52	78	61	42	90	123	100	189	170	132	63	76	69
Phatr3_EG01878	0	0	0	0	0	0	0	0	0	0	0	0	0	0	0	0	0	0	0	0	0	0	0	0	0	0	0
Phatr3_J42882	2614	2454	2559	36151	34666	33554	36086	34805	38819	22687	21031	21222	112013	112315	111964	25393	22972	24179	18228	15953	16471	4717	4177	4697	1272	1451	1510
Phatr3_J42883	16	24	16	64	44	66	73	62	76	57	28	66	127	116	91	44	32	66	43	43	29	40	61	37	11	11	13
Phatr3_J31991	1763	1822	1800	2050	2054	1859	2456	2579	2482	2774	2657	2493	3678	3641	3601	3745	3489	3637	3672	3640	3341	4066	3504	4231	1610	1522	1553
Phatr3_J42884	1112	1114	1158	841	889	805	1067	1247	1132	298	267	249	355	390	388	343	378	308	699	753	627	554	476	578	184	239	195
Phatr3_J8842	3726	3732	3542	576	751	599	531	582	647	87	105	103	86	60	92	431	411	434	622	675	603	1053	915	1155	4188	3893	4063
Phatr3_EG01874	785	729	796	1000	1075	987	1039	1030	955	1211	1237	1187	1185	1094	1245	1348	1379	1318	1590	1581	1471	1400	1151	1346	1405	1355	1319
Phatr3_J31994	1177	1204	1116	466	487	333	290	360	310	90	77	90	87	97	94	232	195	216	334	320	300	365	310	376	359	391	409
Phatr3_J42887	2188	2080	2130	3891	4065	3541	3266	3725	3682	3492	3400	3289	3867	3472	3575	2813	2585	2633	3062	3128	2891	1706	1505	1721	2597	2530	2549
Phatr3_J42888	1694	1697	1605	1761	1913	1743	1829	2088	1931	2651	2371	2520	3113	2751	2951	3112	2944	2996	3927	4151	3917	3401	3091	3288	4011	4126	4032
Phatr3_J31997	810	800	775	267	352	302	473	357	364	385	389	347	377	343	286	488	494	412	923	1001	1064	640	589	665	752	918	891
Phatr3_J17628	563	548	497	387	365	323	417	465	391	153	191	150	281	228	230	298	277	348	584	556	677	304	289	324	342	398	377
Phatr3_J31999	417	413	375	284	237	241	204	186	187	87	77	67	53	83	59	82	65	64	66	55	56	243	184	195	98	40	39
Phatr3_J9115	409	451	507	184	232	197	187	252	264	99	77	99	54	48	63	63	108	119	131	129	129	389	324	336	91	73	78
Phatr3_J42891	3625	3600	3601	5089	5293	4699	4994	4923	5587	5719	5402	5611	4756	4534	4612	8759	7983	8647	8409	8083	7879	7163	6372	6611	1788	1891	1930
Phatr3_J42892	11243	11432	10869	8769	8577	7733	7097	8001	8064	12304	12218	11869	7070	6784	6933	10568	9893	9906	11767	11839	11651	14923	13659	15301	11719	11658	11755
Phatr3_J42893	1066	1024	1115	771	791	742	522	683	567	629	655	637	653	477	513	643	475	644	724	604	670	1064	935	1069	2699	2866	2662
Phatr3_J9446	2387	2205	2156	2411	2409	2248	3172	3289	3551	2276	2206	2156	4140	3797	4055	3147	2739	2844	4669	4607	4521	2205	1965	2294	1994	1817	2016
Phatr3_J42895	1450	1498	1510	1832	1995	1770	2095	2273	2215	2153	2076	2033	3615	3405	3537	3098	2871	2952	4293	4435	4491	2599	2514	2913	2538	2508	2443
Phatr3_J42896	83	97	103	494	480	434	581	641	648	620	593	587	256	168	230	244	252	257	173	149	184	163	142	177	255	283	310
Phatr3_EG01798	1111	1117	1026	5523	5225	5481	4096	4434	4520	3097	2893	2995	5675	5659	5680	7086	6612	7251	2705	2479	2586	2113	2148	2189	2172	2353	2205
Phatr3_J42897	1552	1790	1791	1283	1357	1215	1231	1352	1391	334	382	298	895	861	946	823	749	832	1391	1330	1309	507	505	563	466	453	590
Phatr3_EG01768	317	308	341	319	339	236	355	399	352	237	214	228	537	501	447	441	366	367	647	639	577	278	207	249	135	153	118
Phatr3_J51412	1053	1052	1077	182	133	171	127	177	129	120	96	118	74	84	66	96	71	114	74	42	39	204	163	210	67	83	73
Phatr3_J17633	25505	25533	25399	87138	89201	82303	83922	91560	90099	29037	28086	27429	39658	38272	38656	23612	21986	22047	7106	6654	6577	17135	14921	17002	5126	5064	4989
Phatr3_J42900	3199	3065	3170	5537	5939	5236	6727	7248	7044	2456	2473	2761	6120	5863	5960	3311	2725	3138	7061	7022	7102	1880	1730	1823	1767	1695	1672
Phatr3_EG01803	1791	1807	1975	924	878	827	935	1026	980	460	411	406	513	499	441	993	860	887	1268	1257	1087	1061	827	1039	522	466	514
Phatr3_EG02189	7458	7598	7299	14633	15065	14101	12516	13229	13398	17118	17070	17133	12251	12002	12345	19517	18224	18773	13361	13987	13505	20571	18138	20252	9634	9583	9641
Phatr3_EG02198	700	874	795	849	817	762	958	1035	932	492	522	513	316	303	267	377	327	299	485	531	471	401	303	332	198	186	201
Phatr3_J42903	4721	4836	4420	29043	29835	26144	30878	33679	34719	13492	12718	12676	20717	20177	20651	18163	15862	16980	7235	7150	6999	10541	9558	10373	3482	3621	3474
Phatr3_J32014	1070	953	986	581	702	575	498	545	550	222	232	207	166	183	119	359	372	403	363	343	354	614	526	529	266	362	360
Phatr3_J42904	1369	1590	1480	1148	1198	974	1003	1264	1197	379	282	397	544	511	570	401	495	420	2350	2204	2190	514	463	560	827	821	773
Phatr3_J7108	350	383	302	338	367	266	411	585	421	195	185	232	355	406	374	209	259	236	873	794	726	242	219	277	232	206	212
Phatr3_EG01789	1061	950	1021	792	974	779	1251	1227	1300	325	388	330	378	279	309	553	572	504	929	912	910	671	738	747	170	173	163
Phatr3_EG01751	727	623	654	809	693	559	712	832	733	326	311	306	338	314	327	448	500	473	718	779	811	714	634	738	391	503	440
Phatr3_J42906	715	667	689	920	955	831	1123	1106	1125	461	461	429	800	684	748	638	522	539	1423	1335	1262	592	585	571	573	529	579
Phatr3_J42907	398	475	456	500	513	479	623	753	590	204	203	257	290	313	281	236	245	182	510	445	489	376	387	353	172	198	196
Phatr3_J9654	2772	2985	2859	3067	3113	3085	3330	3785	3619	4789	4628	4555	5332	5048	5138	6897	6368	6159	5491	5532	5572	7326	6583	7069	3853	3674	3454
Phatr3_J24772	21052	21635	20696	5301	5625	4872	5374	5912	5558	3900	3556	3554	2108	1812	1902	4465	4050	4149	4976	4778	4798	5839	5349	5851	3159	3269	3286
Phatr3_J42910	781	811	739	400	357	311	358	376	363	312	316	290	235	179	238	266	209	232	457	381	368	441	385	481	329	240	302
Phatr3_J42911	3126	2977	2972	4086	3986	3769	3604	3675	3760	5159	5076	5107	6579	6354	6594	4317	3949	4253	3003	2914	2934	3882	3410	3674	2362	2134	2389
Phatr3_J42912	2371	2450	2372	2217	2371	1983	2273	2552	2523	3255	3416	3054	3540	3114	3298	3868	3677	3665	2674	2901	2759	3895	3724	3881	2320	2341	2453
Phatr3_J42913	7749	7865	7449	2551	2862	2519	1442	1457	1547	597	575	565	829	725	832	498	490	536	548	468	518	1128	851	1109	606	606	784
Phatr3_J42914	1710	1728	1642	437	472	391	559	591	566	114	80	109	30	42	41	220	168	229	3	10	13	408	333	316	6	4	8
Phatr3_J9619	1785	1624	1721	1777	1744	1599	2215	2224	2348	6858	6956	6848	5330	4985	5179	6555	6761	6514	5311	5236	4747	5631	5140	5379	3140	2964	2955
Phatr3_J32027	711	669	625	1729	1717	1629	1690	1749	1972	626	603	480	1048	933	998	674	546	612	673	634	670	940	814	921	623	674	701
Phatr3_J24775	8517	8753	8530	7246	7788	6944	5916	6830	6307	3631	3567	3223	3762	3565	3655	3151	3087	3089	3667	3835	3584	6305	5579	6268	4133	4357	4382
Phatr3_J42917	1711	1651	1643	1328	1400	1164	1055	1101	1100	1296	1417	1335	1430	1419	1456	1610	1378	1428	1748	1901	1824	1498	1286	1633	1485	1339	1475
Phatr3_J42918	1132	1003	1103	575	569	578	425	536	557	425	480	431	352	271	332	604	641	625	1092	1186	1097	783	702	842	786	779	695
Phatr3_J32031	1727	1540	1564	1425	1498	1386	1338	1320	1406	820	815	763	823	698	672	1069	1105	1126	1625	1752	1688	1372	1422	1410	1121	1029	1102
Phatr3_J9606	189	212	171	191	201	218	166	194	186	45	49	43	38	41	53	91	37	93	159	184	188	107	99	96	93	85	52
Phatr3_J8975	387	459	398	459	383	483	334	402	361	161	189	184	219	181	180	174	164	140	211	232	202	378	314	311	94	86	86
Phatr3_J42920	936	866	767	1027	985	846	927	1076	871	677	652	596	798	796	808	1052	1085	1054	1590	1683	1702	1192	1043	1084	1565	1533	1580
Phatr3_J8891	2546	2320	2369	2228	2342	2082	1742	1669	1832	702	692	676	1020	920	911	865	696	706	761	603	656	1158	1080	1171	214	321	265
Phatr3_J32036	3822	3922	3747	496	526	434	353	440	394	280	264	220	323	273	255	866	838	886	1482	1615	1495	1348	1246	1233	4432	4303	4395
Phatr3_J24783	686	635	527	569	670	580	709	805	782	440	461	415	402	409	412	596	552	613	939	947	981	580	587	561	462	515	507
Phatr3_J32038	912	973	908	671	658	685	807	754	844	370	496	374	485	430	378	660	563	560	1511	1406	1398	745	704	665	995	986	983
Phatr3_J8737	5800	5274	5595	5989	5798	5673	5253	5566	5377	4314	4201	4278	5124	4624	5087	4921	4714	4773	5785	5784	5742	5832	4985	5924	11169	11239	11626
Phatr3_J42926	830	848	810	207	202	225	206	206	241	31	48	25	47	26	37	216	141	154	232	183	240	205	155	139	541	563	509
Phatr3_J32041	257	222	242	81	94	75	86	99	119	48	72	30	39	26	27	40	54	58	56	52	52	32	39	40	94	113	87
Phatr3_J42927	1836	1809	1804	1443	1413	1288	1383	1529	1423	722	759	795	697	707	774	1389	1386	1445	958	953	970	1896	1683	1914	1869	1780	1877
Phatr3_J42928	1320	1249	1341	1448	1616	1463	1821	2026	1895	989	957	949	1485	1287	1361	1821	1730	1674	2350	2504	2590	1942	1743	1828	2583	2735	2701
Phatr3_J42929	709	857	729	795	809	680	856	923	850	640	611	565	392	424	377	894	702	733	812	930	822	1058	986	1155	864	780	777
Phatr3_EG02406	3552	3790	3679	3332	3215	2994	2880	3090	3261	2219	2010	2131	3045	2801	3149	2931	2516	2724	4711	4360	4266	2746	2546	2877	2599	2404	2588
Phatr3_J8990	912	1004	908	288	276	221	327	320	327	56	50	73	62	41	27	88	77	83	91	112	118	354	286	287	61	85	98
Phatr3_J9634	785	764	685	700	828	692	352	398	330	71	96	79	92	81	94	92	67	39	15	30	44	62	37	52	23	31	18
Phatr3_EG01805	1	1	0	0	0	0	0	0	1	0	0	0	0	0	0	0	0	0	0	0	0	0	0	0	0	0	0
Phatr3_J42932	1939	2026	1911	584	556	507	487	444	375	64	60	59	30	19	29	69	60	60	26	23	21	291	303	275	90	112	72
Phatr3_EG01883	8602	8336	7959	4378	4830	4105	4190	4507	4409	1647	1600	1625	941	889	949	1682	1589	1686	1348	1372	1385	3964	3696	3871	1912	1895	2032
Phatr3_J42934	2132	2135	1986	1348	1320	1311	1597	1649	1868	899	923	891	588	604	457	1465	1393	1332	2490	2302	2468	1460	1107	1393	449	533	482
Phatr3_J42935	943	927	903	790	778	627	915	1074	951	385	302	290	196	193	219	406	375	424	566	619	537	604	440	464	424	406	426
Phatr3_EG01808	623	565	548	318	288	283	323	348	287	139	110	127	41	84	102	119	96	148	156	142	143	217	212	225	196	226	309
Phatr3_J24792	2190	2247	2216	398	454	367	251	236	274	101	85	53	45	29	15	149	122	131	72	74	100	516	447	431	109	116	127
Phatr3_J9267	1571	1768	1743	641	618	569	592	594	620	167	199	225	166	165	109	445	376	347	429	311	397	852	663	784	115	178	181
Phatr3_J51422	2708	2619	2742	1477	1571	1264	1396	1334	1412	1327	1460	1349	942	981	1074	1656	1551	1509	2460	2305	2203	2681	2343	2575	1490	1434	1495
Phatr3_J32057	69	61	78	26	23	27	20	13	21	66	83	95	8	7	2	51	59	44	21	20	12	135	129	138	118	91	96
Phatr3_EG01758	0	0	0	0	0	0	0	0	0	0	0	0	0	0	0	0	0	0	0	0	0	0	0	0	0	0	0
Phatr3_EG01800	0	0	0	0	0	0	0	0	0	0	0	0	0	0	0	0	0	0	0	0	0	0	0	0	0	0	0
Phatr3_J42940	1486	1392	1390	1778	1895	1701	1446	1703	1662	2525	2669	2446	1003	780	783	1927	1614	1902	1389	1360	1338	4304	3759	4032	7528	7609	7918
Phatr3_J42941	1290	1287	1253	742	830	749	670	878	752	587	627	696	782	677	607	1098	1047	934	1220	974	1113	979	776	984	510	460	540
Phatr3_J42942	5678	5592	5426	3262	3570	2947	2250	2293	2298	1773	1653	1686	1526	1293	1462	2076	1775	1925	1826	1842	1852	2159	1964	2146	2493	2346	2492
Phatr3_EG01847	1091	978	1095	1520	1548	1404	805	888	902	795	645	775	1011	959	963	593	554	512	475	426	428	689	562	618	380	346	419
Phatr3_J42944	4867	4974	4967	3553	3645	3193	2298	2495	2587	2521	2594	2465	1576	1404	1488	1467	1244	1382	814	773	766	2703	2711	2819	1725	1700	1519
Phatr3_EG02410	6302	6268	6244	2807	3113	2596	2204	2511	2358	1230	1294	1232	1422	1365	1385	1645	1526	1669	2013	1848	1809	2538	2323	2745	2017	1959	2106
Phatr3_J42946	784	739	736	569	558	511	522	684	633	158	174	162	131	129	143	320	269	243	146	144	125	298	224	268	202	201	175
Phatr3_J32065	154	117	161	52	63	71	110	74	78	13	27	46	16	9	28	35	30	33	75	69	39	58	36	34	87	104	73
Phatr3_J8678	1730	1793	1833	2702	2730	2458	2713	2973	3048	4286	4468	4143	2741	2748	2840	4541	4128	4363	4343	4234	4206	5856	5338	5646	9295	9379	9448
Phatr3_EG01810	0	0	0	0	0	0	0	0	0	0	0	0	0	0	0	0	0	0	0	0	0	0	0	0	0	0	0
Phatr3_J42948	1710	1698	1584	2868	3549	2909	2588	3073	2883	2221	2274	2152	1501	1424	1462	1293	1236	1271	2034	2168	2102	1570	1265	1407	2493	2779	2589
Phatr3_J42949	3509	3299	3524	10980	11471	10139	11671	12641	12354	9782	9403	9016	10913	9900	10332	9319	8294	8400	9871	9334	9372	2853	2391	2879	5471	5550	5496
Phatr3_J42950	353	377	353	646	548	413	561	578	610	77	83	65	100	181	164	216	179	211	513	521	433	141	135	172	187	168	161
Phatr3_J42951	1067	1167	1232	801	881	712	1302	1442	1436	189	191	212	95	66	72	538	477	409	211	188	209	350	324	347	166	131	155
Phatr3_J32071	287	296	237	136	174	138	192	203	214	136	135	185	58	88	41	45	25	36	18	38	30	69	65	80	13	6	12
Phatr3_J17671	5284	6016	5500	3726	3722	3402	3750	4225	4050	1866	1957	1887	1205	1096	1062	2555	2482	2476	1750	1872	1743	4296	3848	4205	1447	1282	1481
Phatr3_J42953	744	736	683	249	229	200	193	200	236	143	143	114	137	158	108	51	68	74	37	64	68	112	141	108	73	39	64
Phatr3_EG01804	4460	4828	4505	2833	2884	2556	2540	2617	2734	1519	1497	1465	1022	1039	1023	1740	1652	1607	2511	2287	2295	2833	2501	2740	1707	1822	1879
Phatr3_J8918	1370	1310	1453	1005	1080	1084	1370	1573	1556	626	572	571	490	453	482	785	838	782	982	1004	888	1413	1223	1332	638	597	620
Phatr3_J42955	193	202	138	450	509	370	635	611	702	492	444	482	518	512	488	611	628	609	699	730	704	1121	1039	1151	1014	1151	1106
Phatr3_J42956	994	946	847	731	846	726	1070	1124	1173	342	228	282	130	167	130	376	347	443	649	715	615	481	350	452	311	299	358
Phatr3_J42957	2238	2243	2154	1774	1939	1661	1961	2102	2134	1135	1044	973	1186	1226	1149	2127	1974	1867	2618	2783	2668	2870	2423	2705	3397	3505	3471
Phatr3_J42958	1506	1519	1430	1494	1282	1135	1484	1652	1446	919	914	956	1008	928	986	1624	1545	1773	1852	1956	1891	1685	1589	1732	1665	1662	1781
Phatr3_J42959	259	327	341	316	288	194	347	431	386	223	220	217	256	239	237	288	264	325	580	615	661	199	231	234	338	289	315
Phatr3_J42960	624	568	581	1993	2136	1709	2400	2849	2739	160	206	139	1395	1408	1510	977	953	972	2625	2607	2364	854	735	894	669	684	625
Phatr3_EG01771	93	96	101	180	119	114	199	232	269	32	38	48	33	32	44	51	43	58	126	116	102	30	37	65	29	68	88
Phatr3_J42962	928	915	837	639	613	630	1045	1055	1187	1022	842	893	412	344	360	1114	914	1042	1537	1359	1354	1211	1119	1262	400	420	399
Phatr3_EG01799	0	0	0	0	0	0	0	0	0	0	0	0	0	0	0	0	0	0	0	0	0	0	0	0	0	0	0
Phatr3_J32083	833	779	709	205	171	224	207	287	307	40	46	51	20	24	31	32	39	14	138	118	128	59	77	59	32	47	53
Phatr3_J42963	1900	1672	1778	2311	2426	2414	2215	2506	2530	1403	1329	1387	1470	1301	1447	2132	2025	1980	3886	3694	3306	2224	1893	2220	1174	1318	1371
Phatr3_EG02196	5645	5676	5414	8996	9867	8189	5743	6582	6132	4715	4518	4915	6154	5557	5926	6170	5993	5994	7794	7777	7438	6934	5851	6548	4062	4044	4353
Phatr3_EG02184	5345	5301	5001	3418	3750	3333	2227	2458	2472	5944	5794	5635	2129	1860	2152	4013	3899	3870	2906	2767	2889	5932	5706	6007	3634	3634	3645
Phatr3_J2761	6519	6524	6439	5744	5949	5391	6087	6778	6625	11843	11972	11722	9740	9326	9580	8931	8270	8321	10878	10900	10931	7018	6338	7131	17306	17720	17677
Phatr3_J32087	7218	7315	6870	5036	5324	4851	4877	5034	5013	11536	11149	11483	6914	6657	6698	9773	8940	9427	12428	12374	11782	12791	11123	12171	29403	28590	29485
Phatr3_EG01870	5539	5633	5777	6029	6243	5683	4652	4988	5018	4728	4540	4567	5084	4689	4984	5027	4626	4810	6216	6170	5969	4399	3953	4268	6015	5909	5925
Phatr3_J17683	4716	4621	4646	5774	6185	5330	7521	8083	7675	19395	18523	18462	18333	17439	17412	22251	19444	20425	15092	15055	15237	23945	21199	23881	26413	26411	26954
Phatr3_J42968	2167	2127	2186	1386	1586	1298	1284	1352	1379	595	565	575	516	400	443	832	832	872	1344	1534	1372	1315	1345	1292	1485	1580	1636
Phatr3_J54015	2804	2797	2941	8610	9165	8188	10206	11355	11279	26688	26430	26035	15313	14452	15181	18515	17251	17483	7864	8019	7898	15867	14155	15472	13432	13394	13246
Phatr3_J42970	2801	2827	2807	1937	2246	1915	2306	2614	2480	1366	1215	1227	2016	1798	1909	2150	1960	1907	3689	3706	3434	2069	1945	1974	1669	1609	1552
Phatr3_J42971	767	727	741	708	726	644	737	785	739	389	396	372	746	763	707	596	481	515	1237	1110	1126	552	461	538	434	455	475
Phatr3_J42972	502	547	495	726	703	668	650	728	608	535	525	483	602	409	548	694	581	800	797	719	828	613	634	658	576	593	598
Phatr3_J32094	564	482	507	968	1114	884	1265	1454	1569	1456	1600	1561	2785	2637	2852	2014	1926	1868	1816	1690	1612	1220	1097	1102	1322	1320	1399
Phatr3_J32095	168	135	148	637	733	631	684	714	803	447	500	467	480	519	484	561	568	517	318	526	408	1092	895	1021	126	139	135
Phatr3_J24820	26897	27071	26326	51253	54487	48926	66861	71253	70725	15334	15879	14847	25748	24740	25475	20741	19503	19736	9457	9301	8672	14087	12535	13858	4808	5013	5223
Phatr3_J32097	65	69	44	53	55	32	78	92	72	31	31	27	50	28	53	37	36	42	79	72	50	113	50	91	101	53	45
Phatr3_J42975	1546	1432	1449	1144	1231	1101	1135	1331	1380	782	766	793	582	519	550	1155	1003	1181	1297	1275	1107	1295	1151	1260	1070	1200	1093
Phatr3_J32099	307	280	278	388	444	279	385	439	428	169	189	148	193	188	228	298	195	268	444	449	410	322	295	347	247	241	243
Phatr3_J8987	3249	3107	3219	784	756	671	952	1056	1102	1371	1387	1275	467	380	463	645	588	539	329	309	360	933	818	909	1053	1111	1085
Phatr3_EG01829	0	0	0	0	0	0	0	0	0	1	0	0	0	0	0	0	0	0	0	0	0	0	0	0	0	0	0
Phatr3_J42977	1267	1272	1256	1303	1285	1167	1116	1343	1309	2255	2487	2482	2137	2024	2065	2261	2129	2114	1778	1634	1559	2130	1854	2065	1110	1197	1206
Phatr3_J42978	2203	2133	2101	3781	3674	3497	4636	4895	4969	7529	7348	7125	6539	6259	6387	5514	4987	4966	3844	3873	3826	5156	4484	4826	4306	4423	4468
Phatr3_J54017	1000	1009	1010	3094	2967	2971	1631	1883	1826	1649	1561	1502	797	789	901	582	535	523	76	84	102	977	958	936	32	62	64
Phatr3_J42980	5272	5519	5438	17643	19589	17348	16881	18480	18123	11433	11230	11001	14954	13569	14308	12942	12545	12335	3649	3909	3902	9144	8547	8611	2609	2506	2489
Phatr3_J42981	767	811	782	5201	6049	4948	6052	6445	6529	1743	1689	1745	3060	2631	3187	1913	1727	1598	999	932	1028	1221	997	1276	421	447	446
Phatr3_J42982	2145	2231	2224	4911	5156	4851	4904	5327	5461	4452	4373	4187	3740	3538	3555	4857	4653	4334	1549	1567	1504	5364	4622	5134	1445	1582	1640
Phatr3_J51430	3524	3453	3390	3204	3552	3066	3221	3405	3298	1419	1413	1387	1720	1466	1584	1838	1858	1959	1806	1675	1848	2728	2416	2596	2021	2028	1832
Phatr3_EG01755	25	20	38	36	29	21	9	34	28	28	29	17	16	12	13	7	9	19	9	7	7	35	17	24	44	50	45
Phatr3_J54019	132	126	120	114	141	100	70	80	74	125	110	123	67	66	55	48	51	62	42	36	32	165	138	134	234	228	238
Phatr3_J7114	2682	2656	2581	5156	5311	5097	4279	4765	4736	4940	4621	4931	5876	5537	5811	3129	2857	2929	2236	2159	2170	3073	2726	3098	2108	2172	2054
Phatr3_J24838	1634	1744	1664	1144	1057	932	1369	1434	1371	223	268	255	183	180	196	444	323	345	480	468	472	758	618	659	265	353	303
Phatr3_EG01763	257	248	213	198	188	175	358	349	315	560	485	537	125	87	103	259	247	260	213	292	282	186	135	177	206	299	264
Phatr3_EG02405	8265	7943	7886	10341	10866	9826	13652	15155	15181	8398	8154	8293	4248	4130	4331	7490	6949	6951	9792	9823	9770	5158	4343	4881	5221	5383	5337
Phatr3_J8970	1925	1791	1869	1545	1526	1329	1639	1846	1741	621	718	705	582	601	457	960	892	881	1247	1241	1293	1491	1217	1317	1220	1125	1259
Phatr3_J32113	1045	1107	1038	901	909	819	1528	1665	1716	461	499	424	486	488	484	1336	1120	1155	1855	1670	1632	1479	1232	1347	766	808	742
Phatr3_J42989	2143	2220	2047	1836	1757	1666	1866	2046	1915	1170	1269	1165	1093	996	1029	2077	1916	1968	2673	2512	2492	2364	1979	2380	1445	1458	1352
Phatr3_J42990	6531	6742	6594	2042	2254	1926	1660	1826	1834	454	446	412	151	141	156	647	647	714	702	689	607	1454	1314	1410	528	601	634
Phatr3_J17720	2260	2334	2277	937	1022	911	1308	1514	1478	312	324	353	168	164	159	597	446	482	548	537	555	868	878	869	94	95	121
Phatr3_J8815	3085	3165	2840	2897	3082	2750	3462	3623	3579	3668	3733	3624	3424	3445	3412	4917	4424	4504	5380	5920	5855	4928	4157	4816	4832	4646	4670
Phatr3_J32118	118	69	91	28	36	13	28	29	24	6	2	2	0	0	2	2	12	6	6	2	4	0	12	8	2	0	0
Phatr3_EG01830	0	0	0	0	0	0	0	0	0	2	0	0	0	0	0	0	0	0	0	0	0	0	0	0	0	0	0
Phatr3_EG01850	0	0	0	0	0	0	0	0	0	0	0	0	0	0	0	0	0	0	0	0	0	0	0	0	0	0	0
Phatr3_EG01834	0	0	0	0	0	0	0	0	0	0	0	0	0	0	0	0	0	0	0	0	0	0	0	0	0	0	0
Phatr3_J32119	0	0	0	0	0	0	0	0	0	0	0	0	0	0	0	0	0	0	0	0	0	0	0	0	0	0	0
Phatr3_J32120	1895	1863	1850	728	781	767	524	553	551	211	167	168	142	131	149	314	240	280	443	445	369	508	476	624	376	338	457
Phatr3_EG01859	0	0	0	0	0	0	0	0	0	0	0	0	0	0	0	0	0	0	0	0	0	0	0	0	0	0	0
Phatr3_J42993	1307	1290	1346	1538	1553	1272	1762	1719	2068	325	317	317	144	136	152	1057	992	917	136	99	94	1194	1028	1096	234	322	205
Phatr3_J9143	5674	5573	5309	2373	2245	2190	2116	2260	2241	975	980	972	894	847	1036	1752	1648	1751	3313	3198	3257	2595	2220	2550	8732	8661	9012
Phatr3_J42995	812	812	860	747	841	726	970	1037	956	351	317	298	486	423	502	561	534	519	1226	1120	1022	653	569	622	568	621	659
Phatr3_J42996	4892	4903	4754	3529	4010	3697	3258	3792	3688	1343	1309	1215	1555	1322	1440	1608	1471	1383	2635	2369	2605	2338	2161	2278	2140	2087	2119
Phatr3_J42997	912	851	1041	731	955	775	571	771	653	361	288	328	275	359	262	412	322	361	991	1065	892	467	504	561	1042	1037	991
Phatr3_J42998	6764	6709	6447	5086	5895	5118	4511	5271	4771	2600	2715	2736	2257	2223	2330	3308	3241	3285	4713	4886	4708	4569	4354	4594	6175	6531	6384
Phatr3_J5588	1361	1365	1265	781	792	660	747	851	764	742	742	791	257	273	244	780	664	661	606	587	606	947	999	906	1203	1211	1242
Phatr3_J17728	3415	3441	3403	899	778	837	878	1120	1197	146	124	164	205	185	222	182	208	161	1212	1180	1262	280	269	270	683	661	622
Phatr3_J9161	1458	1366	1432	486	579	412	509	605	492	82	97	73	88	91	108	189	109	164	500	500	524	284	240	321	300	273	289
Phatr3_J32129	184	154	136	188	116	141	182	175	219	105	104	127	94	103	79	141	117	136	164	105	167	148	125	177	135	120	107
Phatr3_J8810	2147	2091	1961	1944	2194	1876	2189	2228	2246	748	764	735	466	481	531	814	755	764	806	752	833	2077	1706	1831	1228	1212	1355
Phatr3_J24865	3073	3151	3060	7692	7585	7099	9802	10536	10601	1833	1694	1726	3822	3465	3703	3034	2759	2723	2368	2301	2363	3584	3208	3422	1646	1495	1573
Phatr3_J32132	1030	1060	953	1074	1110	953	1345	1589	1571	453	488	433	644	585	597	1136	883	928	2042	2359	2210	911	796	992	984	901	877
Phatr3_J8827	596	741	583	537	626	617	657	750	676	108	128	134	151	147	145	97	88	79	259	188	238	82	76	98	124	170	184
Phatr3_J54026	15102	15345	14722	8770	8908	8225	8110	9130	8666	15619	15243	14879	10642	10062	10864	12391	11584	11995	18335	18535	17836	20056	17283	19337	42110	40709	41614
Phatr3_J9388	3633	3791	3719	1214	1494	1240	1256	1341	1318	1079	1043	901	698	685	591	1535	1356	1410	2769	2701	2617	2112	1966	2176	3144	3155	3261
Phatr3_J9625	1414	1465	1329	501	500	479	442	514	504	266	254	298	198	185	220	305	359	334	605	697	530	563	409	494	573	666	637
Phatr3_J43008	2293	2537	2286	1454	1397	1265	1484	1508	1416	1641	1442	1635	1369	1418	1381	2825	2757	2881	3108	3261	3108	3638	3233	3390	4658	4698	4547
Phatr3_J107	30327	30395	30159	16506	18052	15445	14968	16771	16061	14787	14828	14202	7723	7020	7406	9734	9121	9472	7461	8177	8003	14019	12734	13919	11196	11467	11873
Phatr3_J32139	2485	2180	2287	899	1021	901	862	967	898	344	269	334	462	375	401	758	506	681	1224	1312	1235	737	714	775	833	942	746
Phatr3_J43010	1072	1001	1009	643	645	496	496	563	596	234	248	210	210	254	210	302	324	277	870	866	905	281	282	342	374	321	440
Phatr3_J9231	5312	5118	5129	5436	6038	5267	4570	5055	4984	2424	2433	2281	2231	2017	2174	3581	3301	3452	4791	5096	4729	4233	3536	4094	3924	3781	4033
Phatr3_J9157	3459	3455	3214	4082	4484	3826	3739	4025	4146	3468	3222	3106	1730	1634	1718	3263	3154	3128	3678	3775	3582	3940	3817	3968	6193	6075	6108
Phatr3_J43013	1668	1497	1609	478	533	422	401	424	426	170	175	153	137	112	118	329	291	311	447	362	308	451	294	444	775	608	678
Phatr3_J32144	1022	1041	1022	1170	1371	1216	1525	1670	1554	1370	1220	1241	1445	1518	1367	1740	1462	1426	2163	2376	2031	1458	1442	1483	2350	2302	2429
Phatr3_J8802	4176	4164	3963	5879	5891	5457	4778	5215	5346	5140	4964	4972	6341	6206	6094	5468	5080	5336	7039	6674	6506	4834	4554	5043	4481	4635	4970
Phatr3_J9529	2071	2186	2224	1310	1172	1345	1179	1134	1194	1222	1183	1174	1040	894	1064	1398	1063	1135	1701	1581	1737	1440	1211	1304	2561	2589	2490
Phatr3_J43016	9200	9064	9103	5302	5896	4836	5417	6180	5546	3562	3569	3371	3613	3369	3388	4800	4513	4612	6901	6982	6871	6005	5306	5570	7814	7885	7790
Phatr3_EG01750	2037	2043	1959	1445	1443	1437	1313	1416	1432	667	600	699	574	618	512	1096	1068	1036	1249	1254	1307	982	776	1023	508	571	600
Phatr3_J43018	3760	3850	3852	3407	3401	3137	3101	3412	3365	2591	2358	2391	2478	2188	2219	3512	2976	3379	4002	4049	3850	3660	3217	3460	2021	2267	2147
Phatr3_J43019	727	710	708	411	486	361	434	456	410	317	262	267	148	129	143	272	235	283	350	379	359	503	391	515	521	532	603
Phatr3_J43021	937	973	1044	1103	1123	1047	1179	1429	1347	654	625	645	1168	1061	1166	772	711	789	1309	1319	1334	723	581	715	691	636	540
Phatr3_EG01757	1472	1611	1622	1003	1070	1036	837	961	923	403	369	331	290	239	205	406	379	413	447	561	564	755	753	772	412	502	475
Phatr3_J43022	1942	1808	1941	980	1049	845	883	977	1026	434	479	390	396	419	416	512	471	444	1130	1097	1102	733	628	644	840	853	740
Phatr3_EG01780	0	0	0	0	0	0	1	0	0	0	0	0	0	0	0	0	0	1	0	0	0	2	0	0	1	0	0
Phatr3_EG01754	0	0	0	0	0	0	0	0	1	0	1	0	0	0	0	0	0	1	0	0	0	0	0	0	0	0	0
Phatr3_EG01795	0	0	0	0	0	0	0	0	0	0	0	0	0	0	0	0	0	0	0	2	0	0	0	0	0	0	0
Phatr3_J43023	2724	2709	2858	2450	2890	2316	2329	2635	2612	1493	1455	1481	1806	1599	1674	1749	1647	1758	2905	3094	2957	2109	1975	2055	1688	1821	1759
Phatr3_J43024	1191	1218	1148	276	304	240	371	444	378	94	134	81	92	64	81	88	81	86	67	96	88	159	139	172	81	70	94
Phatr3_J43025	384	394	402	71	54	58	92	83	144	24	18	18	4	10	1	10	17	12	22	10	11	47	66	57	23	20	15
Phatr3_J43026	674	743	640	275	281	228	263	283	261	141	165	165	157	147	174	563	591	505	333	406	390	508	527	547	1473	1610	1592
Phatr3_EG01812	1028	970	1010	1178	1292	1058	968	1229	1154	652	683	632	853	666	720	844	756	807	1454	1232	1418	953	701	847	1138	1185	1194
Phatr3_J43027	1077	1086	1091	2966	3156	2887	2736	3024	2966	6160	6227	5960	6483	6227	6206	5098	4788	4857	5329	5535	5231	5315	4581	5267	6104	6020	5915
Phatr3_J24886	6403	6476	6395	7275	7440	6488	7013	7825	7807	8021	7850	7775	6919	6656	6775	11395	10511	10640	10651	10700	10976	9752	8411	9128	10556	10373	10635
Phatr3_EG01837	0	0	0	0	0	1	0	0	0	0	0	0	0	0	0	0	0	2	0	0	0	2	0	0	0	0	0
Phatr3_J32160	1045	1140	1050	399	288	298	460	420	481	242	223	300	149	174	140	293	201	315	426	369	442	479	376	419	143	181	162
Phatr3_J43029	4344	4754	4700	2198	2475	2173	1907	2246	2113	1235	1210	1227	663	704	645	1224	1194	1221	1383	1309	1390	3283	3221	3362	2159	2094	2186
Phatr3_J9235	2880	2725	2688	1084	1160	1077	1187	1232	1288	361	235	318	195	307	283	336	321	384	456	473	460	555	537	535	629	492	561
Phatr3_J54027	47575	48821	48122	30836	30395	28448	24261	24906	26339	28499	27199	27574	15936	15517	15213	23667	22291	23143	8687	8341	8073	33232	30566	31919	10517	10374	10860
Phatr3_J17766	64514	65595	63779	35139	36269	32140	28539	29791	31074	25271	23371	24643	13875	12988	13790	19130	17113	17666	4981	4639	4469	25736	23357	25111	4779	4931	4681
Phatr3_J9476	1438	1250	1422	851	944	833	1534	1725	1680	16846	17180	16351	20368	18761	19794	24270	22720	23520	23191	23214	22938	17435	15397	17766	22118	21658	21534
Phatr3_EG02193	1027	1245	997	1643	2101	1456	1951	2018	2157	2269	2154	2110	1857	1821	1797	2613	2512	2666	2292	2273	2005	2982	2890	2813	1136	1253	1225
Phatr3_EG02181	1719	1842	1710	2444	2449	2168	3188	3459	3571	361	374	399	560	536	532	647	551	636	672	637	693	1148	1079	1097	589	561	606
Phatr3_J43034	385	395	341	2725	2773	2638	4080	4246	4454	300	266	297	284	208	215	428	436	480	16	23	38	296	220	239	7	3	2
Phatr3_J17772	7393	7300	7080	2337	2547	2266	2146	2395	2389	1881	1679	1685	972	966	920	2967	2616	2672	2986	2989	2792	4648	4352	4663	5690	5786	5853
Phatr3_J54028	2795	2670	2614	1439	1488	1389	1198	1306	1407	610	593	583	266	202	249	766	727	669	413	380	448	1758	1526	1720	841	904	811
Phatr3_EG02167	9268	8959	8958	2077	2373	1970	1613	1583	1698	576	595	643	173	127	190	311	344	287	181	170	195	932	792	1029	394	431	396
Phatr3_EG01831	0	0	0	0	0	0	0	0	0	0	0	0	0	0	0	0	0	0	0	0	0	0	0	0	0	0	0
Phatr3_EG02166	1978	1922	1840	1207	1395	1091	695	676	783	107	126	101	98	102	93	161	125	149	126	129	134	257	216	252	75	86	93
Phatr3_J43038	2665	2721	2497	3172	3556	2950	3139	3793	3485	1676	1578	1496	1750	1515	1790	2477	2327	2363	2877	3053	2905	2456	2168	2385	2452	2496	2352
Phatr3_J8773	3000	3100	2976	6231	6755	6144	5836	6535	6303	4055	3951	3938	5027	4603	4994	5595	5021	5180	6172	6294	5800	5004	4267	4886	2606	2612	2436
Phatr3_J32173	950	903	990	1853	2131	1667	2167	2253	2182	3510	3606	3416	3544	3385	3353	5263	4904	4965	2835	2927	2885	4819	4276	4686	2191	2096	2045
Phatr3_EG01788	392	362	342	449	499	418	442	491	452	91	87	105	121	129	129	150	140	110	320	346	323	131	149	142	129	126	140
Phatr3_J43040	6551	6373	6672	9835	10926	9063	10617	11932	11639	2237	2197	2110	2638	2465	2492	2293	2069	2169	2935	3108	2991	2205	1899	2150	1559	1492	1457
Phatr3_J43041	1960	1800	1806	7593	8809	7150	7204	7750	7556	1686	1688	1546	3926	3815	3807	2107	2078	2050	690	664	577	1479	1404	1539	487	563	489
Phatr3_J32176	1469	1721	1732	991	1103	977	1095	1203	1186	439	463	408	732	716	775	645	571	659	1265	1337	1165	883	825	961	509	670	709
Phatr3_J43043	1689	1691	1582	1119	1329	1146	1085	1270	1202	315	308	376	294	337	382	562	577	499	812	938	793	778	651	772	494	634	561
Phatr3_J32178	944	961	921	402	286	414	301	282	334	112	133	161	101	98	103	172	151	168	269	252	246	406	346	426	228	236	197
Phatr3_J43044	7261	7032	7131	7266	7802	6773	5285	5536	5760	6138	6038	5921	7524	7267	7627	5985	5879	5726	5122	4884	4828	6834	6021	6726	3754	3687	3652
Phatr3_J9210	15023	14814	14975	2918	3414	2876	2824	2772	2748	1849	2173	1870	450	447	520	1095	1033	1138	385	427	400	2810	2537	2789	654	599	703
Phatr3_J43046	4633	4446	4351	2245	2480	2091	2303	2783	2565	579	664	721	459	492	469	990	971	963	1348	1336	1359	1314	1205	1311	1751	1876	1777
Phatr3_J43047	2917	2911	2837	1331	1429	1236	1110	1225	1202	676	576	579	344	350	472	792	793	825	1669	1714	1508	1287	1181	1330	2508	2557	2379
Phatr3_J32183	15	5	17	18	9	15	6	4	6	2	0	0	3	1	4	3	5	24	17	9	1	19	12	4	0	0	1
Phatr3_J17779	3783	4093	4005	2554	2568	2325	2397	2928	2590	1468	1511	1469	1801	1642	1615	2619	2570	2516	3368	3278	3285	3411	3245	3369	3353	3408	3313
Phatr3_J9137	1046	945	1083	648	671	548	682	653	726	755	734	736	414	332	465	1126	921	1015	1494	1667	1539	1437	1327	1515	911	850	844
Phatr3_J24915	2078	2010	1856	843	759	785	358	497	443	407	360	428	223	218	220	398	439	419	574	567	600	1015	989	994	1778	1735	1677
Phatr3_J43051	4215	3866	4116	3599	3784	3271	4190	4231	4462	10409	9730	9733	10741	9724	10194	12743	12012	12454	8775	8585	8551	13594	11549	13271	1456	1341	1347
Phatr3_J43052	1804	1877	1761	2625	3088	2565	2905	2804	2888	5746	5694	5264	7128	6569	6906	7402	7061	7132	6186	6639	6039	9627	8735	9162	7346	7073	7571
Phatr3_J9372	3418	3685	3377	1308	1382	1302	1235	1300	1443	605	672	527	821	897	816	1106	1006	953	1689	1664	1596	1536	1427	1553	2726	2545	2684
Phatr3_J9017	620	666	534	367	345	408	414	454	412	156	175	137	242	217	263	232	251	289	367	393	323	529	500	568	273	269	326
Phatr3_J32191	289	254	228	149	153	143	221	206	230	48	45	24	45	27	29	114	121	117	176	145	177	98	134	107	12	20	20
Phatr3_J24922	1263	1315	1279	914	934	783	924	997	876	285	331	272	438	441	477	609	475	628	883	895	836	823	792	942	660	603	695
Phatr3_J43055	5518	5442	5375	844	875	917	828	1007	890	196	231	271	230	200	189	669	611	587	746	856	805	1556	1400	1583	4956	4821	5020
Phatr3_J43056	1575	1653	1568	1849	1821	1687	1918	2151	2290	1216	1265	1323	1228	1197	1232	1611	1606	1562	2041	1923	1901	1810	1456	1743	1886	1859	1723
Phatr3_J32195	984	1031	975	529	570	515	669	693	598	172	183	195	187	176	182	248	189	260	306	334	328	477	443	445	128	165	107
Phatr3_EG01842	0	0	0	0	0	0	0	0	0	0	0	0	0	0	0	0	0	0	0	0	0	0	0	0	0	0	0
Phatr3_J43057	3690	3492	3531	4408	4664	4033	3852	4282	4232	2209	2206	2068	1533	1383	1507	2082	2080	2027	1826	1842	1795	2957	2655	2922	1459	1432	1462
Phatr3_J43058	3223	2958	3045	29139	32685	26948	35348	38457	37527	17109	16953	16429	27439	25880	26451	20675	18655	19682	4712	4715	4600	9976	8777	9997	2708	2745	2737
Phatr3_J32198	1095	1066	1095	5715	6175	5528	5542	6042	5839	3727	3625	3332	6461	5979	6201	4803	4222	4777	2105	2197	2114	3495	3282	3519	1007	946	817
Phatr3_J17794	797	807	715	1668	1863	1543	1855	2064	2016	1053	1054	1101	749	866	761	1227	1186	1302	801	862	845	1803	1779	1953	447	500	501
Phatr3_J43060	2566	2681	2576	16847	16701	16118	20752	21709	22406	8412	7890	7694	12214	11709	12242	9987	9164	9116	2706	2520	2627	5756	4990	5775	1233	1159	1178
Phatr3_J43061	7201	7304	7229	14153	14257	13089	13266	14316	14288	9498	8951	8760	13510	12334	13271	11927	10762	10896	5328	5098	5342	8837	7800	8596	2713	2704	2850
Phatr3_J32202	4268	3884	4157	3407	3502	3223	3711	4066	4137	1054	920	988	1332	1227	1281	1194	1079	1103	884	849	779	1746	1706	1762	374	331	313
Phatr3_J41701	1164	1077	960	1162	1309	1234	1612	1665	1670	1295	1185	1138	1448	1377	1293	1800	1496	1607	2003	2051	1993	1844	1732	1780	2419	2773	2494
Phatr3_J43063	2075	2246	2070	3298	3147	2855	2638	3104	3101	3427	3176	3101	4885	4870	4685	5526	5073	5279	3685	3619	3635	4520	3994	4364	1188	1134	1264
Phatr3_J41702	29196	29239	28552	16702	17258	15928	9865	10573	10722	7731	7904	7294	4957	4840	5029	9249	8680	8668	8848	8744	8691	12801	11210	12876	8035	8146	8563
Phatr3_J43065	347	333	330	502	563	425	703	750	746	298	304	358	431	414	388	574	467	524	912	941	877	576	437	455	643	610	518
Phatr3_EG01796	1391	1367	1409	1866	1850	1826	1603	1734	1763	1555	1452	1511	1870	1838	1768	2300	2200	2280	2638	2672	2388	2332	2161	2403	2557	2472	2677
Phatr3_J43067	407	352	325	333	344	303	295	367	349	181	215	175	357	244	296	309	284	249	564	598	599	243	223	227	205	179	204
Phatr3_J43068	1182	1062	1102	837	772	679	1142	1142	1197	452	485	442	492	562	488	810	704	777	1081	1016	1093	1149	873	1030	396	473	458
Phatr3_J43069	1700	1580	1621	1914	2009	1755	2033	2213	2050	925	979	900	1083	1062	1150	833	669	772	564	612	591	925	840	949	371	398	363
Phatr3_J43070	2376	2470	2194	2650	2662	2339	2810	3225	3152	4367	4307	3942	3528	3360	3550	6382	5935	5973	3650	3669	3532	5992	5592	5836	1397	1413	1424
Phatr3_J43071	1206	1407	1113	846	914	817	1115	1242	1238	358	314	283	268	271	270	298	307	297	600	560	487	676	544	600	282	327	292
Phatr3_J43072	1586	1582	1670	531	628	498	479	468	523	254	244	217	253	312	252	472	553	558	593	671	551	423	377	439	511	453	560
Phatr3_J43073	856	904	815	519	591	466	576	616	657	487	465	428	328	259	226	441	501	433	431	468	405	552	572	624	273	333	378
Phatr3_J43074	716	630	655	402	454	359	394	457	467	174	150	196	133	101	147	238	263	218	327	289	353	439	358	453	365	340	355
Phatr3_J24935	1591	1605	1571	682	623	562	773	834	856	204	233	214	91	102	99	240	283	285	314	326	295	550	464	551	424	392	356
Phatr3_J43076	383	428	431	184	243	202	250	371	351	129	141	137	132	125	114	126	132	113	285	300	293	275	285	266	240	196	255
Phatr3_J32218	7258	7473	6820	12285	13005	11426	7943	8729	8186	12753	12358	12068	11673	10542	11200	13418	12731	12945	11732	11693	11785	13889	12062	13521	11381	11525	11667
Phatr3_J32219	1469	1498	1481	4515	4493	4397	3023	3234	3342	2132	2188	2082	3572	3232	3226	2506	2438	2308	2373	2492	2446	2297	2160	2576	1347	1156	1317
Phatr3_EG02402	5838	5784	5510	3267	3421	3000	2336	2363	2386	1177	1155	1150	647	549	632	1420	1506	1420	904	917	894	3091	2765	3087	1045	959	1054
Phatr3_EG01862	101	111	112	78	108	82	72	108	89	24	18	11	11	8	5	23	22	43	36	53	45	52	37	29	78	62	74
Phatr3_J43079	1625	1671	1800	704	656	722	883	902	1039	190	209	172	143	200	142	369	285	284	670	582	644	448	413	414	193	201	182
Phatr3_J1690	2827	2705	2800	830	754	714	509	595	586	188	185	113	175	135	154	199	235	221	257	229	251	468	448	500	177	229	221
Phatr3_EG01802	1312	1306	1157	304	422	343	346	260	328	47	54	46	51	21	37	45	28	10	33	22	41	129	123	138	10	4	4
Phatr3_J43081	4148	4050	4182	3203	3180	3144	4325	4416	4537	1982	1943	1855	4205	4131	4166	4236	3895	4011	5488	5118	5030	3626	3199	3588	2468	2693	2568
Phatr3_J9316	10656	10834	10363	18768	18867	18101	19124	20667	20684	30695	29693	29547	27004	25927	26723	48115	44706	46104	45231	44665	44320	39426	34253	38399	45001	45261	46328
Phatr3_J43083	38	26	33	32	33	14	20	22	24	43	46	46	24	15	13	47	53	38	24	51	28	37	50	25	32	30	21
Phatr3_J43084	459	524	447	340	470	374	599	628	622	266	252	268	179	185	204	349	354	357	634	710	651	363	302	328	174	141	146
Phatr3_J43085	9187	9026	9009	6750	6817	6034	4955	5513	5316	10129	10454	10187	11294	11036	11519	12990	11730	12004	13784	13750	13581	12463	10709	12297	12809	12604	12847
Phatr3_J43086	969	1010	878	814	860	854	1217	1194	1240	677	579	598	1168	1083	1071	1428	1314	1290	1552	1452	1458	1229	1034	1152	794	874	772
Phatr3_J43087	57	55	72	33	29	25	24	18	51	38	54	58	19	22	24	54	61	55	48	47	21	78	50	67	49	37	31
Phatr3_J43088	1944	1696	1738	873	884	713	795	875	868	871	719	760	190	254	259	703	683	643	474	473	386	1533	1313	1549	743	836	746
Phatr3_J43089	1045	1059	1114	805	909	827	809	791	686	412	485	436	416	369	395	478	550	568	492	565	579	752	686	824	793	770	823
Phatr3_J43090	659	573	578	91	104	117	99	136	139	23	17	30	8	10	14	37	41	23	53	49	48	102	100	115	75	76	72
Phatr3_J54038	3171	2919	3163	623	663	556	616	716	691	84	92	65	86	123	54	375	324	322	521	530	575	700	606	701	913	881	913
Phatr3_J43092	328	348	286	376	276	291	318	418	344	120	129	123	147	143	114	248	237	189	340	348	398	273	278	283	191	134	189
Phatr3_J43093	375	321	316	335	255	339	363	404	357	246	309	239	208	173	214	381	313	353	523	473	528	540	490	510	296	267	356
Phatr3_J9005	13346	13298	13221	35748	37710	33962	29807	32110	32184	27978	27486	26571	26072	23406	24767	22006	21132	21153	10880	11275	10799	17910	15401	17531	10249	10155	10492
Phatr3_J32237	4771	4541	4766	46450	45245	42685	32810	33973	34578	14682	14019	13959	30066	29229	29401	22929	21273	21370	3024	2932	2891	11839	10479	11678	2378	2396	2513
Phatr3_EG02450	3456	3548	3290	3912	4089	3624	4024	4386	3904	3901	4032	3778	3727	3560	3558	3963	3608	3950	4308	4340	4479	5209	4790	5164	4945	4879	4851
Phatr3_J9158	93	78	106	112	93	104	137	205	165	43	26	34	5	6	0	60	46	26	8	16	22	66	45	38	21	26	34
Phatr3_J43097	6847	7019	7056	4531	4884	4199	3356	3621	3602	2479	2407	2256	2305	2173	2186	3804	3680	3616	3750	3576	3437	5177	4493	5040	1935	2020	2036
Phatr3_J43098	244	336	255	84	123	74	115	118	110	27	37	53	37	36	70	70	47	54	176	126	129	76	64	84	60	77	53
Phatr3_J43099	6124	5805	5950	2362	2797	2350	2249	2540	2465	1746	1653	1613	1244	1104	1103	1704	1567	1656	1617	1566	1618	2662	2212	2444	1308	1117	1333
Phatr3_J9259	1205	1133	1138	1082	1070	1043	1147	1253	1278	706	698	746	705	541	565	1202	1018	1147	1195	1092	1168	1945	1746	1939	699	740	645
Phatr3_EG01827	205	214	204	308	403	288	302	391	422	263	179	232	323	240	247	370	341	316	516	483	525	315	313	361	432	498	546
Phatr3_EG01873	106	70	94	80	128	91	112	127	132	120	84	86	80	94	111	147	127	132	176	188	168	145	146	131	268	202	217
Phatr3_J43101	474	429	378	375	384	353	508	450	542	605	585	590	380	335	356	801	627	665	587	672	607	841	813	819	1070	1104	1095
Phatr3_EG01777	95	104	93	59	63	51	59	80	85	18	27	13	33	57	43	27	47	40	45	75	37	79	68	74	72	41	51
Phatr3_J43103	3324	3132	3191	1658	1762	1608	1631	1910	1885	1445	1457	1694	749	653	785	1528	1350	1429	1148	1011	1017	3125	2885	3362	3188	3213	3091
Phatr3_J32247	430	380	475	179	169	141	159	173	178	60	48	79	113	85	96	94	84	107	341	290	351	147	150	143	114	133	119
Phatr3_J6300	2	1	2	0	4	0	6	0	2	2	0	0	4	5	2	4	2	7	44	30	77	0	0	2	0	0	4
Phatr3_J43104	1685	1732	1630	1564	1736	1395	1627	1822	1642	1756	1625	1760	1583	1396	1585	2254	2119	2249	2654	2581	2531	2466	2225	2603	2042	1905	1986
Phatr3_J43105	4173	4018	3967	2289	2604	2303	2058	2294	2350	2273	2223	2244	3237	2839	3028	4265	3886	4088	3513	3582	3619	3991	3741	4004	1995	2211	2122
Phatr3_J32251	279	296	314	361	415	362	356	418	337	454	327	353	368	258	338	369	364	352	386	268	338	451	367	451	281	261	232
Phatr3_J43106	4581	4501	4454	3666	3827	3200	2665	3045	3219	1933	1916	1880	1189	1152	1261	2907	2618	2570	3289	3390	3114	3693	3079	3393	3120	3123	3135
Phatr3_J32253	433	438	469	789	719	704	880	962	955	180	185	172	166	154	216	247	207	199	269	304	275	289	266	322	96	107	110
Phatr3_J9576	3296	3397	3133	4121	4387	3702	4663	4986	4964	2891	3095	2879	3882	3676	3793	3939	3661	3673	5464	5498	5231	3065	2843	3192	3250	3199	3132
Phatr3_J32255	587	697	558	579	589	576	756	794	735	560	579	555	634	562	568	687	708	755	1217	1431	1144	866	757	837	595	619	758
Phatr3_J43109	829	919	875	1175	1456	1196	1515	1418	1580	803	709	875	1288	1147	1333	1175	1080	1149	1774	1933	1862	1084	983	1093	683	636	640
Phatr3_J43110	640	576	555	589	647	533	703	705	711	182	188	201	161	138	136	332	258	302	297	323	321	303	311	324	191	247	262
Phatr3_J6025	1438	1443	1416	1720	1881	1706	2078	2114	2104	675	639	689	579	592	554	1155	1071	1057	1387	1371	1418	1532	1402	1422	839	902	987
Phatr3_J43112	799	885	719	428	464	469	364	383	453	194	244	227	154	143	114	201	193	202	193	184	214	668	574	452	380	323	328
Phatr3_J32260	297	309	299	867	906	867	1180	1433	1304	620	580	619	1304	1120	1152	759	734	687	875	913	898	609	606	528	351	368	353
Phatr3_J32261	3303	3265	3194	3986	4146	3462	3645	3626	4039	2837	2860	2951	2633	2566	2553	3793	3594	3846	3106	3253	3076	2856	2475	2861	2146	2102	2215
Phatr3_J8821	3494	3604	3611	2142	2324	2252	2195	2284	2375	1963	2020	1899	2196	2149	2346	3269	3032	3256	4403	4486	4349	2671	2482	2733	1909	2084	1971
Phatr3_J43115	509	500	380	590	519	458	561	676	591	242	275	221	501	521	552	328	252	305	887	882	880	378	349	364	570	615	589
Phatr3_J43116	1880	1911	1910	1594	1621	1462	2059	2283	2333	1494	1431	1540	2437	2609	2357	1674	1538	1649	3394	3347	3245	2580	2233	2381	1725	1690	1681
Phatr3_J43117	251	242	218	119	148	100	232	250	230	79	54	109	188	91	152	65	58	85	304	283	285	148	100	106	244	274	225
Phatr3_EG01885	56	25	64	42	26	23	45	48	61	16	4	9	29	42	30	14	25	6	46	65	61	39	25	18	25	20	21
Phatr3_J51454	703	724	621	478	627	507	630	641	683	310	327	262	343	357	345	497	410	420	735	829	677	497	420	532	720	801	820
Phatr3_J9409	393	388	410	100	110	121	108	107	118	30	19	34	26	24	31	78	36	57	58	24	39	71	70	52	26	16	38
Phatr3_J43118	1698	1988	1937	2303	2692	2290	3243	3099	3183	10471	10495	9613	9073	8239	8795	13164	12505	12207	9478	9718	8821	14794	12948	14649	8504	8308	9016
Phatr3_J9617	17292	17158	16596	10750	11403	10216	8953	10034	9737	6295	6359	5839	4230	3760	4040	5700	5204	5566	6153	6240	5765	11622	10200	11454	4509	4377	4482
Phatr3_J43120	920	949	933	480	552	487	552	668	556	70	80	71	92	81	138	144	129	134	189	183	208	384	321	286	104	70	72
Phatr3_J43121	183	187	186	93	100	132	128	158	151	119	149	112	48	90	74	123	74	135	190	196	223	153	131	213	115	151	102
Phatr3_J32272	1972	2043	2016	955	1009	881	658	834	944	244	221	222	164	193	226	369	370	430	369	348	370	717	699	808	301	248	282
Phatr3_J43122	724	762	752	817	752	744	1347	1464	1335	296	259	236	269	238	333	425	366	375	321	379	282	480	391	464	182	150	198
Phatr3_J32274	1361	1174	1266	2084	2341	1920	2214	2382	2460	4067	4056	4033	1890	1887	1822	1684	1594	1640	1602	1558	1610	1410	1299	1435	956	933	918
Phatr3_J43123	9949	9643	9661	1976	2269	2052	2447	2640	2833	24450	23394	23478	6683	6491	6570	21007	19449	19674	2229	2328	2231	22627	19894	22024	2278	2227	2151
Phatr3_EG01880	3569	3688	3346	5512	6278	4769	6279	6718	6678	4261	4107	4173	6045	5835	5917	5073	4851	5143	2987	2856	2918	3233	3029	3009	1729	1593	1759
Phatr3_J43124	1840	1684	1784	6262	7191	6018	5359	6100	6107	1980	1950	1860	3073	2943	3136	2453	2453	2450	995	1081	1084	1612	1384	1628	614	510	635
Phatr3_J17846	13985	14483	13725	6487	7085	6025	5440	5428	5610	1967	2007	2153	2705	2614	2953	4674	4137	4400	4517	4393	4199	5463	5177	5226	4666	4902	5030
Phatr3_J43126	1761	1670	1656	1378	1476	1279	1534	1840	1700	1836	1763	1783	2662	2604	2711	2287	2117	2098	3850	3909	3706	2041	1824	1972	1758	1824	1706
Phatr3_J43127	16286	17065	16457	17003	17824	16108	13722	14235	14767	8314	7521	8157	9662	9308	9219	7592	7041	7125	7828	7456	7422	5486	5105	5259	8238	7850	8267
Phatr3_J43128	1627	1874	1622	1641	1713	1617	1582	1784	1759	1429	1407	1372	1824	1723	1725	606	684	593	697	737	750	866	666	737	1125	1100	1038
Phatr3_EG01865	108	118	105	232	214	206	275	310	297	185	172	169	240	236	255	312	307	347	280	284	297	296	217	283	268	273	244
Phatr3_EG01759	1	1	0	0	3	0	1	1	2	1	0	0	4	6	7	0	1	5	14	8	16	2	0	7	1	1	8
Phatr3_J24978	6209	6435	6186	8902	8897	7999	10029	11384	10719	4003	4056	3920	2790	2587	2612	5253	4754	5088	4265	4144	4339	9018	8222	8767	1887	1858	1890
Phatr3_J43131	3948	3914	3814	2304	2439	2273	2825	3009	3149	929	962	973	726	705	679	935	1061	1025	1876	1809	1830	1659	1360	1526	751	644	731
Phatr3_J43132	1149	1169	1196	2602	2608	2360	3004	3097	3113	834	733	702	417	420	373	646	480	639	492	523	501	566	473	504	483	521	498
Phatr3_J32285	781	800	748	477	508	516	644	710	723	329	377	346	233	235	260	734	599	700	805	812	832	1332	1181	1110	664	504	686
Phatr3_J32286	97	121	100	50	62	49	59	64	76	57	106	94	102	77	92	217	165	167	299	219	276	214	181	209	349	303	348
Phatr3_J43133	1679	1677	1654	1019	1067	880	1036	1094	1092	438	387	311	136	142	145	423	426	362	296	307	268	949	810	862	738	676	736
Phatr3_J43134	3167	3149	3123	2365	2496	2186	2194	2263	2407	1232	1209	1083	702	585	624	1561	1399	1533	1789	1875	1798	1748	1679	1748	1332	1386	1242
Phatr3_J43135	4578	4714	4716	818	913	821	858	839	838	51	75	55	274	221	262	401	354	379	1325	1369	1343	656	646	721	1019	1071	1026
Phatr3_J32290	643	620	601	403	389	357	525	496	535	244	257	205	208	217	222	329	281	338	441	549	488	453	444	468	290	289	303
Phatr3_J43136	2742	2578	2637	2191	2387	1929	1948	1989	2121	2000	1936	1792	1028	1023	985	1758	1648	1626	2278	2428	2296	2368	2320	2449	2713	2704	2752
Phatr3_J32292	4565	4325	4276	5231	5223	4889	5440	5793	5700	4658	4319	4407	11054	10791	10903	5567	5329	5122	11725	11566	11646	3778	3473	3657	4224	4608	4569
Phatr3_J43138	497	498	461	780	1007	810	1002	1163	1135	597	477	482	1050	1091	1183	708	688	715	1571	1493	1469	864	662	749	543	504	541
Phatr3_J32294	156	194	165	136	175	131	199	194	167	131	121	132	173	166	174	114	132	132	125	95	85	200	198	227	56	61	67
Phatr3_J8763	276	315	265	454	402	398	534	493	461	152	169	148	208	189	187	304	298	279	332	318	293	537	473	596	254	296	280
Phatr3_J43140	1147	1133	1114	991	888	952	1204	1325	1268	964	1087	988	783	750	808	1787	1530	1625	1397	1431	1370	2225	1948	2015	992	917	961
Phatr3_J1785	3899	4076	3919	2968	3280	2871	2871	3284	3030	2816	2647	2584	2556	2487	2236	3177	3270	3548	4774	4695	4953	4350	3858	4076	5069	5091	5243
Phatr3_J17860	5322	5537	5335	9032	9442	8048	10892	11907	11841	9264	9212	8877	7398	7147	7057	11426	10747	10862	6969	6497	6631	11820	10611	11639	3156	3167	3175
Phatr3_J43143	1899	2133	1989	1706	1985	1626	2509	2729	2788	1153	1173	1214	1037	963	847	1572	1429	1538	1211	1216	1262	2529	2324	2513	524	522	537
Phatr3_J43144	2110	2121	2047	1601	1706	1392	1843	2016	2195	575	492	431	834	743	747	754	673	594	1481	1397	1447	821	760	818	511	470	621
Phatr3_J51460	408	456	387	408	487	453	537	637	577	325	326	315	323	275	274	423	477	477	577	586	583	715	768	631	321	300	314
Phatr3_EG01801	4873	4790	4594	3247	3802	3174	3627	4402	4148	787	658	778	629	525	567	715	584	673	636	679	705	1451	1438	1621	763	849	778
Phatr3_EG01779	287	276	351	362	392	318	408	486	416	319	303	335	315	278	243	366	364	378	512	506	468	547	551	525	471	480	526
Phatr3_J43146	2218	2149	2304	3263	3315	2968	5300	5411	5586	257	277	272	249	219	271	520	586	518	116	111	112	725	554	609	127	103	107
Phatr3_J17862	17637	18035	17398	4933	4912	4602	3857	4223	4092	1225	1303	1288	687	674	823	1552	1536	1621	1636	1580	1533	3745	3141	3629	1813	1915	1858
Phatr3_J43148	972	1078	1042	1559	1664	1447	1693	1977	1960	598	485	453	1169	1148	1256	987	860	963	1448	1443	1462	1536	1404	1515	659	665	678
Phatr3_J24996	2588	2588	2673	2587	2446	2415	2916	2940	3034	1185	979	1186	1598	1793	1737	2584	2266	2429	3081	2978	3027	2718	2420	2687	1707	1684	1758
Phatr3_J43150	450	444	364	203	178	182	185	216	230	269	274	259	225	226	144	374	332	353	614	640	587	524	460	567	821	778	781
Phatr3_J54048	2629	2399	2636	3363	3504	3030	3209	3731	3519	3006	2855	2861	2261	2027	1960	2732	2518	2571	2927	2956	2830	3421	2972	3393	3694	3631	3648
Phatr3_J43152	20612	21138	21116	50709	49734	46824	58793	65378	68065	14632	14063	14327	19086	18260	17643	12792	12120	12284	8846	8513	8458	17728	15682	17250	7506	7571	7742
Phatr3_J25000	4145	3977	3905	7554	8367	6871	7984	8949	8454	2001	2126	1848	3159	3224	3232	3141	2885	2974	2009	2332	2142	4082	3681	3980	959	1087	935
Phatr3_J43154	641	691	656	1155	1359	979	915	987	1024	483	475	410	498	541	525	526	493	516	671	769	647	684	531	734	222	282	220
Phatr3_J32311	1462	1700	1599	2487	2508	2259	1861	2189	2271	843	832	829	1365	1140	1164	1297	1300	1272	1178	1129	1164	1298	1283	1403	376	385	421
Phatr3_J43155	668	747	713	385	484	363	443	462	471	54	120	58	101	108	91	111	143	157	93	92	137	231	139	224	81	76	80
Phatr3_J54049	560	553	476	608	676	458	439	610	549	143	113	132	273	275	238	207	167	154	201	220	187	341	298	379	216	332	287
Phatr3_EG01848	745	816	799	372	500	385	440	441	430	123	151	116	86	104	99	224	214	193	81	119	91	398	350	341	142	131	159
Phatr3_J32314	1142	1143	1122	694	803	751	762	759	851	178	192	202	440	433	488	460	432	432	752	773	849	553	574	655	445	332	308
Phatr3_J32315	763	789	728	230	329	249	247	231	261	49	96	77	77	45	79	100	123	141	268	233	246	204	170	169	110	108	111
Phatr3_J32316	1884	1864	1923	2102	2157	1948	2048	2278	2254	1227	1359	1315	2248	1984	2040	1392	1419	1409	1469	1343	1455	1970	1714	1938	738	805	758
Phatr3_J43157	7292	7224	7347	4975	5053	4946	5326	5748	5677	4874	4437	4490	5933	5612	5925	4632	4389	4436	3952	3659	3566	5207	4844	5005	1508	1380	1562
Phatr3_J43158	1739	1718	1857	2289	2370	2108	2924	3082	2936	972	888	893	2701	2377	2808	1440	1267	1241	2116	2104	2093	993	965	1065	1456	1477	1639
Phatr3_J43159	8578	8553	8338	7190	7682	6668	5288	6343	5785	7121	7400	6924	5594	5217	5317	6507	6409	6476	6756	6438	6185	10613	9498	10242	9887	9752	10144
Phatr3_J43160	595	605	590	3077	3078	2915	3486	3493	3543	9576	9560	8865	5866	5332	5642	3800	3819	3822	6394	6645	6440	1149	1138	1208	3086	3126	3142
Phatr3_J43161	1392	1456	1591	547	613	636	713	759	787	381	469	449	321	308	358	594	537	593	688	657	721	939	900	955	780	926	862
Phatr3_J43162	0	0	1	0	0	0	0	0	1	0	0	0	2	0	0	0	0	0	0	0	0	0	0	0	0	0	0
Phatr3_J43163	207	206	206	58	64	39	101	105	94	66	64	57	76	61	32	156	112	93	176	208	234	172	154	178	256	320	388
Phatr3_J43164	1630	1890	1685	552	373	527	397	441	482	158	182	162	43	59	55	165	136	184	67	78	67	445	449	489	50	53	48
Phatr3_J43165	1397	1468	1518	747	797	637	715	787	696	544	570	543	694	645	696	1933	2078	1787	2160	1931	2002	2493	2401	2515	3172	3133	3394
Phatr3_EG02464	6203	5873	6277	1677	1511	1575	1100	1279	1380	629	625	593	393	389	489	1004	945	1020	918	929	963	1984	1760	2057	1031	1154	1118
Phatr3_EG02194	3287	3243	2950	3826	4051	3511	4694	4882	5153	6587	6224	6216	8636	8254	8725	11555	10966	11065	11959	11564	11337	11198	10228	11038	6386	6799	6660
Phatr3_J43168	62	43	67	67	48	61	41	66	88	10	12	6	30	30	35	22	18	25	70	46	55	62	39	38	12	9	22
Phatr3_J9280	440	470	453	384	375	390	327	332	358	41	48	38	42	29	32	93	88	92	23	11	15	365	331	357	16	24	14
Phatr3_J43169	2026	2262	2159	1358	1235	1156	660	732	732	714	610	604	323	339	361	451	381	390	128	148	165	1021	836	1084	195	217	273
Phatr3_J5928	20752	21226	20572	6900	7043	6536	4681	4789	5014	1945	1757	1749	1020	1065	973	1633	1455	1590	1032	1099	1134	2664	2515	2464	719	618	648
Phatr3_J43171	1659	1800	1765	1443	1468	1419	1529	1713	1772	2843	2672	2543	2628	2444	2739	4800	4423	4437	1836	1706	1701	6067	5647	5836	2265	2149	2020
Phatr3_J9348	1870	1994	1783	579	571	506	397	466	451	95	104	84	76	112	114	133	104	109	85	102	94	358	261	260	126	137	172
Phatr3_J17885	1181	1209	1229	1662	1765	1478	1627	1728	1780	897	1000	857	1010	1098	1161	1646	1542	1656	1062	977	904	1405	1342	1426	729	675	655
Phatr3_EG01775	384	375	337	190	181	192	226	263	200	56	14	30	76	124	97	98	103	123	304	313	333	152	87	117	180	161	182
Phatr3_J9612	1182	1207	1095	845	892	745	658	665	667	374	418	359	534	587	555	634	645	593	1299	1077	1137	1041	908	934	504	525	526
Phatr3_J43174	4534	4436	4698	1939	1933	1843	1649	1863	1803	1580	1552	1638	1081	1016	978	1656	1606	1573	1729	1774	1634	2748	2661	2780	946	990	1009
Phatr3_J43175	2422	2248	2291	7291	7342	6802	9823	9980	10470	21615	20684	20096	23124	21492	22642	49630	46877	47808	34326	34127	33944	37136	33288	36814	13707	13685	13838
Phatr3_J43176	3653	3629	3540	3400	3597	3265	3782	4143	4088	2446	2273	2289	2473	2651	2480	3563	3389	3245	4632	4677	4373	4619	4320	4744	2480	2311	2589
Phatr3_J43177	1154	1002	965	843	1036	764	993	981	885	1141	1038	989	899	882	913	1564	1433	1513	1644	1519	1709	1781	1546	1650	1301	1275	1345
Phatr3_J32339	112	93	96	66	78	70	95	122	87	36	19	35	33	44	36	60	65	64	96	71	96	51	70	71	61	60	93
Phatr3_EG01845	29	44	31	10	12	25	19	25	17	3	8	10	4	3	10	7	8	5	17	13	10	9	9	9	11	12	11
Phatr3_EG01877	24	27	19	27	45	29	43	49	41	23	17	10	60	71	73	4	12	18	6	7	6	4	11	1	0	0	5
Phatr3_EG01866	0	0	0	0	0	0	0	0	0	0	0	0	0	0	0	0	0	0	0	0	0	0	0	0	0	0	0
Phatr3_J32340	0	0	0	0	0	0	0	0	0	0	0	0	0	0	0	0	0	0	0	0	0	0	0	0	0	0	0
Phatr3_EG01791	0	0	0	0	0	0	0	0	0	0	0	0	0	0	0	0	0	0	0	0	0	0	0	0	0	0	0
Phatr3_J9309	589	632	545	336	376	280	265	332	290	280	275	243	198	137	190	293	194	259	300	371	356	402	412	456	360	382	327
Phatr3_J32342	50	20	19	5	10	15	27	13	12	12	9	10	3	7	11	26	12	21	31	24	8	6	26	19	6	7	8
Phatr3_J43179	1247	1226	1332	1235	1470	1079	1264	1458	1365	708	695	677	658	691	725	1265	1272	1128	1908	1791	1870	1317	1157	1171	1014	1052	1025
Phatr3_J43180	1383	1409	1315	762	721	735	613	699	730	753	625	698	409	442	479	851	881	865	1206	1048	1143	1222	1036	1158	1714	1490	1487
Phatr3_J32345	713	687	644	716	703	597	586	738	627	521	500	458	759	653	645	738	803	728	1002	1088	1102	838	755	900	539	665	614
Phatr3_J43181	1387	1441	1445	1998	2237	1846	2022	2212	2333	2459	2274	2355	4221	3852	3966	4561	4307	4326	3143	3037	3156	4040	3592	3978	1117	1088	1055
Phatr3_J43182	912	892	905	658	711	657	774	957	900	216	230	222	258	265	254	452	395	400	1034	1118	1074	282	229	273	280	223	214
Phatr3_J43183	1091	1029	1051	1268	1197	1195	1054	1040	1079	1954	2075	2056	4512	4520	4511	3752	3320	3602	6404	6289	6180	2037	1897	2011	2211	2111	2135
Phatr3_J43184	601	593	539	1263	1373	1139	1063	1150	1053	2912	3091	2820	6255	5830	6105	5074	4522	4746	7258	6702	6763	1272	1205	1274	2618	2572	2545
Phatr3_EG01851	1238	1272	1371	2127	2362	2079	2268	2521	2439	2529	2463	2435	4573	4441	4707	3636	3185	3243	4483	4440	4504	1330	1080	1393	2031	1922	2081
Phatr3_J17895	3347	3492	3368	3984	4487	3905	3921	4285	4267	3663	3445	3381	4841	4429	4703	4877	4496	4829	6883	6931	6408	2909	2580	2620	1363	1474	1586
Phatr3_J43187	524	610	488	365	423	325	295	341	298	229	265	221	476	485	413	308	272	271	390	469	369	361	303	400	453	525	547
Phatr3_J43188	221	147	207	191	186	184	190	132	187	508	356	415	419	345	426	631	537	582	496	485	437	549	404	542	1095	1087	1122
Phatr3_J9308	103	108	88	103	145	143	97	100	86	52	45	47	55	34	36	50	45	30	70	97	87	20	42	40	45	62	47
Phatr3_J54051	298	368	291	96	100	95	61	40	46	32	33	29	47	45	28	72	44	43	95	64	98	91	61	74	172	185	201
Phatr3_J43191	0	2	8	0	2	5	0	5	8	13	5	7	9	8	11	8	16	7	16	9	19	8	6	18	13	14	17
Phatr3_J9211	141	164	137	110	115	107	118	107	110	71	72	59	51	41	52	45	29	72	68	81	65	42	30	46	52	51	50
Phatr3_J8754	429	483	415	354	414	362	350	370	334	127	100	123	131	93	96	173	111	144	213	267	218	264	279	320	329	294	402
Phatr3_J43194	1806	1719	1831	635	616	567	586	748	690	190	237	173	160	96	154	135	202	134	400	391	342	363	330	441	307	331	335
Phatr3_J7961	2003	2168	2035	847	856	760	722	791	874	560	590	536	368	341	328	1913	1662	1712	1588	1580	1576	2650	2365	2649	4854	4516	4553
Phatr3_J43196	2440	2368	2332	1138	1103	1108	945	957	969	302	325	308	194	179	175	448	427	476	612	624	635	1022	878	970	564	555	576
Phatr3_J3281	1490	1386	1403	498	522	417	468	500	521	422	352	350	98	57	79	360	363	340	280	284	255	975	762	978	621	648	668
Phatr3_J17909	814	803	883	372	405	360	424	546	443	122	110	105	122	118	170	240	182	235	359	431	373	472	468	421	336	296	314
Phatr3_J8860	2326	2236	2182	4331	4417	3674	4544	4987	5066	2481	2572	2447	4185	3960	4188	2556	2435	2421	6635	6650	6340	1250	1218	1360	1619	1554	1731
Phatr3_J32365	20	40	41	234	237	248	450	490	403	3192	2858	2984	2657	2307	2762	1944	1901	1974	2123	1975	2014	1195	1094	1159	1184	1163	1178
Phatr3_J17914	395	371	288	181	222	228	272	284	304	54	23	48	62	43	38	45	57	74	97	97	113	61	42	68	91	88	94
Phatr3_EG01786	7	12	20	7	22	4	17	17	17	0	1	0	4	6	4	0	2	6	4	9	8	5	0	0	1	6	0
Phatr3_J9355	1913	2067	1888	1112	1309	1071	1722	1757	1747	183	216	160	178	228	212	325	263	254	277	196	223	473	373	530	243	211	186
Phatr3_J43202	1909	1826	1827	1081	1191	984	1077	1245	1265	664	634	669	539	414	522	1055	938	1059	1287	1262	1153	1384	1145	1359	990	1090	1005
Phatr3_J9223	1504	1760	1768	2363	2431	2262	3199	3363	3310	8253	7608	7426	5702	5418	5719	7653	6908	7120	6931	6915	6515	6196	5576	6233	7835	7685	7531
Phatr3_J9258	4671	4852	4635	3344	3524	3145	2665	2764	2815	4664	4606	4353	2365	2286	2379	4130	3947	3787	2018	1853	1875	5974	5365	5857	2043	1910	1868
Phatr3_J43205	3346	3611	3577	2324	2503	2248	2202	2226	2350	568	618	598	1284	1182	1083	813	684	704	1233	1115	1130	771	743	714	474	573	597
Phatr3_J8706	4897	4961	4864	6204	6036	6024	6734	6826	7093	4405	4283	4277	4940	4748	4816	5932	5630	5719	6289	5575	5728	7082	6165	6998	2868	2809	2957
Phatr3_J43207	9106	8722	8766	11755	10517	11248	8131	7611	8410	7011	6625	6450	8266	8119	8277	7290	6987	6879	9694	8666	8688	6883	6066	7398	5956	6398	6960
Phatr3_J43208	1852	1687	1734	1548	1346	1406	1023	1095	1066	476	477	464	672	567	672	246	241	250	117	145	116	607	522	544	190	209	225
Phatr3_EG02449	6937	7080	6866	2453	2491	2394	3814	3950	3954	5637	5364	5505	1917	1694	1931	2491	2386	2462	1335	1176	1158	2385	1943	2369	3431	3423	3702
Phatr3_J17928	958	1140	1043	803	866	769	1020	968	1009	674	665	655	452	413	434	390	356	362	581	542	588	547	495	542	510	511	520
Phatr3_J43211	697	786	806	378	425	439	520	603	560	334	338	351	240	189	240	372	379	337	435	388	389	633	585	597	706	621	620
Phatr3_J43212	1080	911	854	415	526	468	372	463	528	189	156	124	180	157	224	199	207	209	272	290	283	335	250	310	465	464	502
Phatr3_EG02176	10322	10190	9718	9154	9987	8902	7331	8188	8213	3769	3643	3499	2810	2846	2919	2421	2380	2522	2703	2554	2452	5005	4479	4998	4846	4697	4669
Phatr3_EG02168	2	1	1	1	1	0	2	3	4	4	4	0	2	0	0	2	2	0	1	5	1	1	2	1	2	7	0
Phatr3_J43213	7564	7437	7774	5863	6498	5526	5311	5919	5667	11696	11875	11523	11424	10486	11426	13799	13140	13377	12098	11860	12083	14372	12507	14187	7219	7207	7332
Phatr3_J43214	1141	1100	1168	656	722	595	438	464	395	282	207	237	29	28	21	396	349	328	22	21	32	346	293	367	12	13	14
Phatr3_J43215	1270	1364	1242	2249	2420	2061	2399	2761	2605	448	456	488	1586	1406	1364	1167	973	963	1306	1291	1289	766	725	684	969	857	801
Phatr3_J8890	296	299	270	253	276	238	325	361	376	61	69	60	134	71	127	156	166	135	215	237	197	206	195	175	113	94	117
Phatr3_J43217	1353	1351	1249	983	1111	1092	770	1014	963	607	753	642	765	788	781	786	891	897	910	779	795	1352	1157	1377	952	1154	1096
Phatr3_J43218	284	293	213	305	290	342	314	301	284	131	131	152	145	96	132	112	133	101	92	110	114	209	167	236	292	273	217
Phatr3_J43219	6706	6239	6166	5619	5808	5286	4163	4386	4562	5625	5651	5653	4947	4702	4679	5197	4671	4768	7062	6742	6925	7348	6112	6882	14835	15047	15270
Phatr3_J43220	4846	5007	4645	1909	1964	1765	1170	1377	1242	2335	2440	2119	452	481	488	1373	1501	1387	634	734	683	3971	3830	4248	1742	1471	1831
Phatr3_EG01770	4606	5018	4698	3187	3392	3108	2519	2725	2856	1319	1388	1247	1439	1128	1422	1983	1820	1888	1600	1581	1538	3680	3163	3578	1540	1632	1524
Phatr3_J43221	457	498	415	301	322	220	325	284	330	23	33	40	0	12	8	124	85	95	10	48	19	65	39	67	14	37	28
Phatr3_J43222	6660	6761	6505	2220	2011	2026	1403	1527	1396	861	755	728	398	353	440	1442	1341	1361	982	1116	1021	2350	2080	2291	1001	959	939
Phatr3_J32390	839	809	882	327	378	401	419	407	464	172	141	159	115	91	103	220	169	224	272	243	208	516	424	467	371	381	370
Phatr3_J43223	738	765	892	328	298	283	283	293	289	150	99	144	162	141	176	106	154	129	243	177	213	394	312	374	233	250	258
Phatr3_J43224	14271	14911	14180	8475	8505	7700	8469	8428	8658	5051	4946	4711	5195	4823	5026	6193	5797	5947	9003	8758	8753	7489	6717	7442	5795	5890	6051
Phatr3_J9411	1127	1217	1210	1330	1123	1161	1165	1127	1399	547	589	539	729	766	778	1081	951	1014	1263	1261	1161	1212	1123	1234	848	884	879
Phatr3_J43225	1667	1797	1735	1772	1684	1577	1551	1568	1587	802	788	837	730	703	709	943	855	856	1158	1152	1108	936	914	912	779	694	777
Phatr3_J43226	1838	1835	1930	1783	1913	1897	2153	2352	2282	2371	2337	2281	3095	3007	3090	3242	3106	3037	4235	4140	3940	2528	2297	2605	4320	4406	4476
Phatr3_J9570	503	525	460	346	391	287	456	511	532	353	318	340	305	261	229	581	534	498	722	725	677	585	500	521	537	422	475
Phatr3_J43228	2606	2626	2649	1647	1690	1354	1945	2012	2157	7240	6766	6599	2275	2036	2059	8477	7942	8133	6268	6456	6243	9945	8755	9658	27095	26530	26357
Phatr3_J43229	450	445	435	823	831	827	1252	1499	1362	2022	1971	2035	2683	2417	2482	1692	1545	1609	2686	2601	2524	733	687	660	564	540	544
Phatr3_J43230	1078	1028	1023	1142	1250	1013	1253	1363	1344	678	737	758	678	714	843	1047	911	1077	2030	1815	1819	1420	1146	1322	1549	1498	1622
Phatr3_J2782	1593	1473	1618	397	470	357	335	428	425	527	546	514	681	580	653	822	850	785	1388	1187	1375	1151	896	1005	1249	1159	1220
Phatr3_J32401	109	61	87	133	143	76	120	171	137	1033	1159	963	409	381	294	432	411	524	487	473	453	305	329	282	333	223	298
Phatr3_J43232	68	84	105	80	40	91	85	106	100	414	348	395	155	118	154	178	158	145	234	231	226	113	126	121	159	162	165
Phatr3_J43233	6039	5697	5817	3258	3179	3197	1657	1639	1878	1108	995	1205	635	640	638	536	645	593	234	293	235	1079	948	1071	74	138	100
Phatr3_J43234	500	506	478	782	684	663	810	918	974	1153	943	887	1248	1133	1240	777	693	702	2365	2178	2191	1062	1041	1042	1419	1286	1558
Phatr3_EG02447	934	959	912	1292	1291	1144	1168	1265	1272	706	674	641	1595	1444	1522	962	906	917	1540	1529	1550	610	503	564	594	518	518
Phatr3_J8363	562	593	579	405	343	375	375	385	334	165	161	204	182	178	168	227	232	201	460	415	380	386	313	374	374	406	419
Phatr3_EG02439	1227	1247	1120	357	419	438	443	475	518	548	508	500	284	267	287	528	490	433	506	526	502	574	541	566	695	767	759
Phatr3_J43237	7033	6979	6933	5173	5209	4483	6191	6647	6752	18456	17684	17328	15222	14233	14546	13520	12781	12807	8056	8199	8232	13960	12350	13805	5858	5851	6113
Phatr3_J43238	1444	1262	1398	589	615	572	706	900	837	378	238	250	275	217	194	278	284	296	571	501	500	631	574	613	225	261	195
Phatr3_J17936	1662	1707	1746	1678	1733	1510	2010	2236	2182	2555	2564	2565	3345	3217	3380	3634	3435	3349	4672	4465	4393	3909	3249	3754	3012	2996	3176
Phatr3_J32411	703	664	643	525	545	406	500	539	572	309	294	313	357	339	392	463	399	410	659	623	592	494	550	496	385	431	445
Phatr3_J32412	600	668	629	375	392	386	342	383	287	149	79	112	119	102	91	124	150	124	213	185	188	399	341	461	150	138	154
Phatr3_J43240	892	767	757	504	486	437	329	362	349	243	207	243	518	505	444	274	254	251	390	375	375	160	140	161	75	93	51
Phatr3_J25067	5454	5798	5596	7432	8295	7044	6282	6602	6704	7821	7955	7422	7227	6870	7161	5694	5135	5315	6437	6469	6360	5965	5346	5751	5323	5129	5401
Phatr3_J50695	6016	5961	6052	8676	8201	8150	9306	10074	10694	10495	9988	10620	12945	11973	12026	14493	13060	13922	16421	15713	15329	14130	12972	13730	15750	15882	16319
Phatr3_J8828	793	699	683	545	678	557	544	549	609	138	151	202	201	246	243	330	291	341	204	218	186	170	166	142	419	396	458
Phatr3_J43243	970	1034	996	1034	1036	1151	1277	1528	1403	849	843	814	1209	1021	1166	1425	1406	1418	2102	1966	1881	1677	1519	1764	1583	1357	1366
Phatr3_J43244	1372	1373	1463	2909	2985	2518	3280	3370	3288	2272	2234	2401	4002	3810	4199	3882	3445	3700	5057	4982	5035	3134	2742	2797	2959	2894	2788
Phatr3_EG02180	8334	8086	8039	8338	7255	8023	8469	8682	8882	2256	2210	2012	2402	2303	2678	2920	2714	2681	3646	3510	3490	4792	4234	4690	1373	1308	1349
Phatr3_EG02164	8685	8961	8659	16032	16198	15154	14618	15292	15419	13205	13211	12698	18749	17560	18704	16914	16694	16303	11333	10908	10352	11825	10556	11607	5104	4789	5040
Phatr3_J17948	2149	2257	2217	897	973	755	690	753	755	503	508	540	395	354	281	671	573	511	879	816	730	1294	1120	1264	880	988	879
Phatr3_J8765	2267	2209	2176	2248	2032	2016	1351	1333	1327	934	861	884	956	856	885	922	891	897	482	457	499	2003	1804	1895	537	569	552
Phatr3_J17954	17403	17854	17222	8439	8847	7708	6151	6513	6945	3373	3363	3130	3489	3336	3557	4879	4773	4810	5066	4863	4608	6643	6324	6640	5926	5516	5809
Phatr3_J8694	732	735	761	724	862	714	709	612	709	195	171	180	227	235	201	243	217	254	439	445	376	318	267	303	356	337	374
Phatr3_EG01819	482	584	558	312	308	228	257	277	298	350	488	412	356	377	331	623	668	642	683	784	700	925	849	902	1623	1820	1594
Phatr3_J3969	6950	7081	6836	1389	1368	1147	809	882	858	372	338	418	275	262	228	361	368	358	303	321	319	791	646	761	110	109	159
Phatr3_J8777	1991	1981	2035	310	411	383	531	528	529	240	198	171	207	225	279	459	448	500	1208	1152	1076	994	812	1001	676	638	612
Phatr3_J43251	24549	25911	24762	13707	14702	12096	13796	15091	14527	6507	6126	6117	6604	6347	6592	10511	9563	10004	10292	10172	9925	11872	10650	11027	6822	6963	7152
Phatr3_J43252	1165	1129	1137	1586	1523	1413	1189	1326	1315	613	552	572	754	875	784	578	457	522	420	364	354	484	421	442	179	165	213
Phatr3_J8982	1320	1378	1287	1365	1373	1316	1720	1907	1987	970	967	918	1071	966	1113	1233	1287	1190	1457	1674	1371	2323	1882	2102	511	511	435
Phatr3_EG02446	818	851	827	530	576	551	544	534	593	133	119	98	175	180	123	196	210	198	348	411	374	502	434	444	367	326	392
Phatr3_EG01825	508	414	446	162	173	229	145	185	138	64	80	61	48	30	32	90	72	84	136	150	105	189	191	171	100	153	143
Phatr3_J9241	5943	5438	5612	1669	1775	1667	1614	2003	1878	1426	1324	1329	911	919	1166	1528	1424	1505	2075	1994	1904	3144	2633	2791	1094	1116	1155
Phatr3_J17974	1749	1724	1731	401	366	269	492	416	473	103	92	106	252	255	218	367	310	280	747	918	847	472	421	469	1506	1529	1470
Phatr3_J54064	4912	4876	4741	5200	5307	5010	5277	5543	5453	6389	6492	6376	5235	5224	5291	4906	4615	4747	5715	5394	5308	6797	5725	6949	4436	4640	4953
Phatr3_J43258	734	754	683	191	252	234	175	201	155	65	126	88	47	36	39	148	125	105	205	142	180	332	293	298	375	406	324
Phatr3_J43259	380	331	385	166	212	208	199	246	214	80	37	60	49	35	52	73	67	76	195	165	179	213	127	182	230	160	197
Phatr3_J32434	2327	2358	2088	1607	1727	1441	1569	1747	1859	858	783	641	896	763	811	1143	889	1028	799	759	821	1875	1670	1934	593	583	651
Phatr3_EG02404	1498	1557	1492	3654	3696	3505	5266	5624	5759	9015	8550	8674	8553	8387	8552	7802	7191	7396	5907	6049	5755	10210	9204	9887	7187	7410	7719
Phatr3_J9323	13470	13585	13351	18074	16991	17245	14857	15058	15804	12657	12171	12508	16073	15199	15272	20799	19293	19919	19536	19480	18851	20505	18431	20414	11579	11456	12075
Phatr3_EG01781	3441	3788	3551	5750	5571	5178	4837	4975	4934	3559	3429	3244	5567	5373	5494	4873	4482	4533	6305	6452	5866	5161	4833	5100	3153	3204	3058
Phatr3_J8770	3227	3256	3024	9098	9374	8726	9197	9737	9635	2899	2749	2644	6786	6220	6608	4573	4281	4238	1450	1500	1514	3183	2604	2974	1076	1115	1063
Phatr3_J54066	1038	974	958	1674	1943	1659	1628	1954	1764	455	507	432	608	571	639	858	867	834	954	934	995	989	852	1005	388	524	460
Phatr3_J43266	2147	2076	2068	3216	3372	3073	3473	3428	3478	1588	1492	1300	2860	2651	2659	2012	1888	1995	2454	2394	2514	2048	1861	2124	2973	3117	3145
Phatr3_J32441	572	512	554	789	796	777	937	1048	968	518	492	462	695	685	668	662	574	612	898	979	864	588	609	615	501	627	581
Phatr3_J43267	736	791	751	600	621	635	676	860	705	787	702	769	796	720	800	972	849	785	696	629	620	1008	925	1107	860	753	901
Phatr3_J32443	0	0	0	0	0	0	0	0	0	0	0	0	0	0	0	0	0	0	0	0	0	0	0	0	0	0	0
Phatr3_EG02440	41	48	24	9	24	18	12	11	24	75	70	58	12	26	28	61	55	63	27	31	30	82	98	66	209	201	222
Phatr3_EG02438	8973	8850	8320	8134	8607	7465	12644	13838	13577	6195	6086	6125	16715	15360	16038	11129	10577	10776	29033	28848	28155	7566	6836	7199	14949	15074	14939
Phatr3_EG02443	757	725	623	393	411	370	665	660	742	628	759	657	686	672	724	783	765	821	1540	1293	1364	661	542	635	1324	1225	1255
Phatr3_EG02442	694	675	622	729	797	715	862	1042	902	197	148	208	115	145	118	430	418	406	306	371	286	299	270	306	235	190	219
Phatr3_EG01785	145	153	121	188	164	147	247	178	284	14	30	50	61	54	64	74	49	56	150	142	141	53	103	74	27	28	20
Phatr3_EG02444	664	665	539	810	842	820	763	859	858	495	411	434	832	665	812	350	296	308	528	555	459	290	281	341	137	147	116
Phatr3_J43271	886	972	1003	1052	1180	982	1460	1618	1858	814	783	774	815	937	811	1136	1169	1169	1551	1539	1512	1766	1644	1722	431	462	488
Phatr3_J8741	3756	3761	3755	5731	6428	5389	5230	5842	5755	4214	4051	4101	3296	3078	2952	4096	3937	4208	4727	4929	4714	5177	4713	4945	5020	5034	5163
Phatr3_J43274	1020	937	911	1256	1255	1210	1242	1496	1378	526	442	492	641	621	556	986	950	969	1366	1404	1375	1387	1073	1247	933	899	942
Phatr3_J6093	578	673	529	209	302	226	220	193	199	29	58	44	22	21	40	49	33	49	58	63	37	193	189	161	117	75	139
Phatr3_J54067	2820	2765	2834	5898	6248	5121	5630	6526	6379	4089	4123	3786	5610	5034	5499	6239	5668	5757	3092	2752	2957	5671	4949	5678	3400	3280	3407
Phatr3_J32453	5	4	4	0	2	0	0	0	0	2	2	6	5	0	2	0	0	8	2	1	5	8	4	2	2	6	6
Phatr3_EG02445	140	151	124	154	184	156	159	172	197	246	195	216	250	244	239	205	201	299	384	341	324	346	285	337	414	426	442
Phatr3_J32455	5	7	12	0	2	2	5	4	6	4	1	2	3	4	2	4	4	10	2	4	4	3	0	8	0	4	14
Phatr3_EG01790	0	2	0	6	0	2	2	0	2	0	2	0	0	0	0	0	0	0	0	4	2	0	0	2	0	2	0
Phatr3_J54068	1327	1322	1297	3406	3437	2995	2454	2896	2620	1562	1521	1520	1916	1694	1735	1815	1959	1692	909	891	768	2112	1780	1798	1333	1298	1269
Phatr3_J25127	752	791	861	691	710	592	610	681	707	248	344	373	146	70	124	366	320	349	88	68	80	788	732	768	100	86	83
Phatr3_J43277	449	412	444	109	174	146	131	151	164	54	32	52	4	22	21	32	55	51	42	58	11	146	110	124	19	38	47
Phatr3_EG01756	0	0	0	0	0	0	0	0	0	0	0	0	0	0	0	0	0	0	0	0	0	0	0	0	0	0	0
Phatr3_J43278	328	346	369	289	298	218	275	236	255	170	159	141	146	188	178	353	313	297	381	319	362	437	349	489	261	253	239
Phatr3_J32459	17	12	21	16	18	13	4	7	5	23	6	17	9	8	23	37	15	28	66	40	29	13	5	21	16	26	20
Phatr3_J36269	1	14	0	2	0	5	3	4	6	7	1	7	20	18	4	4	10	13	29	16	17	19	2	0	12	12	10
Phatr3_J36270	818	849	883	1134	1071	1098	1120	1167	1162	1257	1209	1300	545	453	496	711	708	721	877	856	873	827	842	885	1641	1802	1751
Phatr3_J46336	4847	4742	4733	4411	4531	4252	2653	2876	2884	12075	11738	11998	8081	7752	7984	7184	6828	7018	4590	4412	4175	10273	8811	9657	5162	5352	5185
Phatr3_J54560	28	4	13	42	46	65	124	88	86	113	92	113	127	103	104	152	119	121	186	197	164	150	116	121	225	238	258
Phatr3_J13005	3259	3196	3244	2178	2094	2066	2219	2417	2415	2600	2450	2513	1576	1519	1702	2019	1956	2113	1976	1945	1905	2648	2423	2501	1635	1499	1473
Phatr3_J46339	361	405	443	427	497	511	483	539	483	629	627	518	388	371	407	622	554	618	605	525	563	817	747	804	492	491	470
Phatr3_J231	7899	7944	7854	5072	5155	4573	3758	4014	4139	3257	3320	3007	1419	1408	1380	3079	2810	2926	2459	2422	2362	6074	5521	6174	5165	5598	5547
Phatr3_J36276	747	720	716	402	459	435	455	474	533	656	641	576	604	513	541	199	240	234	237	284	234	193	134	192	417	306	399
Phatr3_J46341	2626	2427	2432	1794	1662	1789	1593	1660	1741	1288	1208	1151	1694	1620	1689	1057	928	983	1459	1308	1343	1216	1005	1223	1408	1540	1603
Phatr3_EG00730	0	0	0	0	0	0	0	0	0	0	0	0	0	0	0	0	0	0	0	0	0	0	0	0	0	0	0
Phatr3_J46342	746	797	717	436	470	482	487	440	458	117	110	94	255	233	313	200	249	230	374	358	348	115	122	155	97	124	105
Phatr3_J46343	1666	1674	1711	3446	3641	3242	3873	4140	4140	8421	8591	8539	13838	12969	13447	11994	10966	11102	12996	12794	12432	6836	5723	6493	6288	6345	6382
Phatr3_EG00717	27	29	29	17	5	4	2	12	8	31	7	14	8	5	9	16	19	20	7	17	18	12	4	11	12	13	16
Phatr3_J46344	931	819	760	1033	1078	870	1011	992	1123	824	717	695	1560	1507	1611	1140	1053	1046	1358	1296	1236	738	628	690	708	676	664
Phatr3_J46345	80	67	60	76	59	64	79	97	69	156	110	84	57	62	64	107	152	111	138	141	151	103	64	75	91	96	77
Phatr3_J46346	6	4	6	17	46	19	30	17	28	14	20	18	10	2	7	35	26	28	9	14	15	10	28	10	0	0	0
Phatr3_J46347	2101	1876	2121	1813	1996	1739	2170	2068	2095	650	645	682	759	642	778	1284	1290	1256	1688	1575	1734	1623	1295	1494	553	546	595
Phatr3_J36284	592	674	723	438	443	521	710	691	630	113	109	71	10	8	11	206	198	133	2	2	9	305	239	305	0	6	4
Phatr3_J46348	190	172	188	431	422	417	573	608	560	1735	1683	1697	1255	1117	1107	1620	1506	1551	899	865	788	2259	2232	2516	1635	1644	1615
Phatr3_J50961	6133	6226	5940	7193	7330	6919	7797	8672	8470	13904	13724	13669	12028	11408	12076	18600	17256	17715	12933	13165	12843	18161	16300	17490	7724	7935	8144
Phatr3_EG00752	0	1	2	17	10	9	20	31	23	28	19	15	21	15	2	51	15	24	24	38	21	27	39	17	32	51	34
Phatr3_EG00762	0	0	0	0	0	0	0	0	0	0	0	0	0	0	0	0	0	0	0	0	0	0	0	0	0	0	0
Phatr3_J36287	0	6	12	7	11	6	1	3	10	6	10	21	10	0	4	2	7	0	18	6	4	10	6	12	6	8	14
Phatr3_EG00761	1648	1613	1525	921	862	805	1085	1194	1220	871	831	868	984	967	831	1123	1113	1086	2073	1938	1996	1578	1414	1516	1026	958	980
Phatr3_J20740	1396	1461	1264	573	562	587	710	837	801	333	240	419	452	444	449	589	632	659	1038	1021	1057	1000	1052	1114	2543	2434	2708
Phatr3_J36289	15	20	17	0	4	4	2	14	10	2	2	2	3	0	0	5	2	0	15	3	4	2	0	0	0	4	9
Phatr3_J46351	995	1053	1019	815	694	765	771	860	945	865	799	891	936	815	970	813	783	876	1320	1340	1307	1030	866	986	726	808	836
Phatr3_EG02290	403	429	423	180	140	163	142	150	118	118	126	136	112	106	113	91	119	103	187	166	152	135	130	135	190	184	156
Phatr3_EG00748	0	0	0	0	0	0	0	0	0	0	0	0	0	0	0	0	0	0	0	0	0	0	0	0	0	0	0
Phatr3_EG00741	1	2	2	0	1	0	0	2	0	1	1	0	0	3	0	1	1	0	0	1	2	0	0	2	2	1	0
Phatr3_J46353	786	904	953	738	584	639	511	472	489	843	793	852	591	641	533	459	521	509	388	474	418	788	585	749	655	575	739
Phatr3_EG00766	556	576	527	639	545	567	409	489	495	322	348	343	281	263	281	432	452	439	538	476	494	599	568	602	974	930	994
Phatr3_EG00780	0	0	3	0	0	0	1	0	2	1	2	0	0	0	1	0	0	0	0	0	0	0	0	1	1	0	0
Phatr3_J36293	0	0	0	0	0	0	0	0	0	0	0	0	0	0	0	0	0	0	0	0	0	0	0	0	0	0	0
Phatr3_J1813	1975	1963	1870	1082	1009	923	941	1076	1088	776	739	733	527	422	486	765	672	682	911	968	1002	1246	952	1113	2090	2247	2276
Phatr3_J13053	2708	2679	2626	1282	1199	1210	1153	1250	1292	1351	1311	1295	573	476	487	2001	1993	1762	1738	1689	1504	3474	2866	3274	4603	4635	4917
Phatr3_EG00732	0	0	0	0	0	0	0	0	0	0	0	0	0	0	0	0	0	0	0	0	0	0	0	0	0	0	0
Phatr3_J46356	3514	3577	3429	3256	3208	3048	3565	3751	3626	1368	1386	1493	1379	1356	1521	2033	1817	1904	2279	2223	1958	3022	2627	2925	1402	1439	1508
Phatr3_J27877	37626	37955	37086	118270	121594	112826	112950	121839	120349	3708	3660	3402	1987	1824	1957	8715	8267	8289	815	828	761	21858	19529	21286	221	220	201
Phatr3_EG00723	2	2	1	6	9	4	11	7	7	0	1	4	0	2	0	3	1	1	0	0	1	1	0	0	0	0	0
Phatr3_J20755	1989	2185	2107	1998	1894	2020	2379	2666	2441	1920	1887	1962	1356	1349	1557	2719	2481	2596	4459	4562	4348	3033	2536	2906	833	899	803
Phatr3_J46359	5058	4825	4802	8011	7828	7674	8970	9488	9965	41212	40093	38821	23377	21911	22481	27883	25260	26122	15982	15982	15921	38460	32951	38980	20941	22185	22421
Phatr3_J46360	1343	1320	1257	292	298	231	162	271	235	131	146	129	75	109	56	104	142	140	56	55	61	425	346	350	37	40	32
Phatr3_J36301	500	459	495	414	406	421	550	570	618	184	178	191	333	347	304	244	239	275	661	629	590	298	230	225	169	232	222
Phatr3_J46361	1709	1470	1595	566	665	642	689	815	766	254	267	256	133	147	136	209	162	183	220	219	199	344	415	391	134	100	106
Phatr3_J20757	4863	4981	5164	1377	1356	1241	957	1060	1109	989	1035	900	284	286	287	362	306	329	291	261	208	801	777	867	426	438	428
Phatr3_J46363	1211	1299	1258	369	495	369	301	369	368	127	152	139	108	75	71	194	141	148	262	143	158	417	392	463	241	179	204
Phatr3_J46364	3304	3230	3321	2623	2440	2229	2309	2496	2520	1367	1236	1360	822	831	670	1541	1497	1477	1491	1498	1365	1955	1759	1900	1292	1317	1519
Phatr3_EG02285	2572	2694	2614	2348	2470	2108	1652	1793	1670	1639	1586	1668	1485	1421	1383	1517	1336	1308	2154	1890	2146	2108	1979	2091	1169	1045	1089
Phatr3_EG00771	562	485	531	425	481	481	490	517	574	378	421	334	338	342	258	484	455	557	740	698	701	489	407	522	593	628	498
Phatr3_EG00778	483	414	444	59	75	87	46	50	91	31	11	23	28	53	38	43	55	83	190	169	157	84	86	94	240	268	230
Phatr3_J36309	90	83	94	7	12	8	4	9	8	2	2	2	3	0	0	6	0	1	2	5	12	4	8	0	4	10	6
Phatr3_EG00756	0	0	0	0	0	0	0	0	0	0	0	0	0	0	0	0	0	0	0	0	0	0	0	0	0	0	0
Phatr3_J36310	131	104	101	45	110	80	44	65	64	73	85	97	83	75	67	95	53	78	118	80	102	55	47	72	162	161	148
Phatr3_EG02289	3846	3912	3983	899	1015	832	943	1050	1068	598	520	618	311	336	226	565	502	477	645	755	628	728	792	755	546	514	493
Phatr3_J46370	1098	1057	1049	52	13	31	39	37	58	101	68	60	95	80	72	160	116	157	422	412	399	75	69	102	438	426	355
Phatr3_J46371	324	327	354	106	135	137	158	256	226	66	63	70	68	114	67	111	72	64	76	77	75	77	68	97	59	95	103
Phatr3_J46372	1042	1071	1004	875	854	833	894	1062	987	365	359	327	183	224	271	404	365	404	449	455	404	804	736	832	274	268	272
Phatr3_EG00773	84	80	67	50	51	39	49	50	53	24	10	13	0	6	11	11	18	17	57	43	36	23	30	26	24	24	29
Phatr3_J46373	65	44	60	40	51	63	30	52	52	12	8	10	7	16	12	6	14	21	77	40	58	17	21	17	9	14	11
Phatr3_J6732	815	881	905	1094	1021	989	1820	1875	1826	878	918	811	1536	1442	1310	1524	1212	1432	862	934	878	1278	1074	1296	775	741	685
Phatr3_J46375	2520	2800	2629	434	527	527	362	494	475	194	162	182	171	130	164	181	171	167	149	192	159	265	251	289	995	1000	1040
Phatr3_J46376	1430	1555	1365	294	231	273	198	174	207	46	65	59	31	11	26	43	36	34	17	19	28	99	74	104	54	50	49
Phatr3_J46377	3931	4056	3972	7225	7861	6910	6245	6502	6556	1082	1161	960	574	536	517	687	727	640	781	776	808	1905	1634	2084	309	299	347
Phatr3_J46378	252	248	221	978	1033	1023	822	939	854	221	190	209	533	466	445	183	174	164	187	227	212	312	285	342	41	34	53
Phatr3_J36322	4102	4085	3894	995	1024	906	308	312	319	1553	1616	1416	471	420	470	3267	3219	3245	785	855	867	4308	3961	4300	1062	1125	1031
Phatr3_J36323	3	18	14	15	12	7	21	10	9	4	0	6	6	4	0	0	6	3	11	9	0	2	5	4	1	0	2
Phatr3_J13004	242	264	267	99	81	86	133	137	142	60	83	102	45	40	36	137	116	125	178	151	194	200	214	203	82	97	119
Phatr3_J46380	228	217	226	253	282	191	346	333	406	67	42	58	34	22	17	117	119	138	31	38	41	100	69	126	38	32	76
Phatr3_J46381	5532	5923	5537	4057	4010	3677	3483	3724	3767	2570	2522	2544	3588	3343	3189	4908	4497	4501	5459	5535	5427	4722	4028	4484	3962	3856	3715
Phatr3_J46382	5003	5007	4900	1468	1715	1457	1400	1496	1362	1197	1269	1232	707	777	789	1096	1177	1152	2095	2209	2068	1924	1780	1790	2775	2843	2980
Phatr3_J46383	1043	1014	1070	629	695	663	532	738	667	287	363	329	342	333	352	403	432	428	869	918	830	630	513	553	429	484	497
Phatr3_EG02292	4185	4042	4089	9400	10052	8750	8644	9571	9220	7814	7687	7737	6852	6257	6738	6043	5626	5876	5997	6032	5816	5727	5115	5469	5670	5604	5832
Phatr3_J50964	3353	3520	3239	2587	2559	2392	3169	3374	3503	1024	969	936	311	288	339	748	801	819	546	454	537	1743	1595	1850	470	471	498
Phatr3_J46387	1343	1232	1210	829	864	691	621	694	690	514	398	481	372	334	383	639	606	589	1036	1112	916	848	757	739	861	775	802
Phatr3_EG00727	59	44	57	53	92	59	53	56	50	21	12	21	22	15	14	27	19	17	66	36	41	40	31	41	68	47	79
Phatr3_EG00738	7	7	4	10	3	2	5	3	3	0	2	2	2	2	0	6	2	1	17	16	3	0	1	0	3	12	7
Phatr3_J27889	524	426	464	586	628	482	830	883	817	519	521	493	286	223	278	508	431	460	537	582	454	1115	1014	1004	594	548	568
Phatr3_J46389	7884	7783	7365	6672	6983	6221	5233	5695	5709	4119	4100	4037	4163	3796	4146	7700	7530	7224	4764	4724	4507	12259	10777	11981	7874	7526	7513
Phatr3_EG00722	924	986	852	968	938	1097	886	913	882	203	189	166	147	173	143	192	200	145	193	197	242	192	180	166	295	298	289
Phatr3_J46390	1816	1787	1697	2474	2470	2266	2531	2488	2639	1072	1147	1043	1772	1495	1647	1554	1540	1605	2652	2284	2178	1551	1414	1618	2399	2754	2600
Phatr3_J13205	2569	2737	2810	2928	3348	2518	3024	3407	3260	2369	2227	2215	1670	1628	1843	2211	1960	1923	2815	2678	2575	3023	2568	3078	3554	3682	3711
Phatr3_J46392	483	471	447	225	208	177	244	211	236	54	78	58	41	29	42	111	69	77	158	158	125	158	182	231	280	288	210
Phatr3_EG00733	7	9	3	6	14	10	4	9	7	2	1	4	3	17	1	2	5	1	3	2	5	1	7	4	5	8	6
Phatr3_J36337	241	184	172	455	433	438	426	474	444	46	35	46	12	17	33	100	91	105	10	7	7	85	116	134	0	9	2
Phatr3_EG00768	0	0	0	0	0	0	0	0	0	0	0	0	0	0	0	0	0	0	0	0	0	0	0	0	0	0	0
Phatr3_J54569	30	29	30	151	117	90	173	215	228	183	147	207	1217	1281	1307	523	490	468	1336	1226	1067	228	184	229	236	194	244
Phatr3_J13158	281	254	204	218	258	178	327	309	321	60	73	91	108	103	94	94	101	172	312	268	329	158	137	183	113	113	125
Phatr3_J46394	4573	4289	4663	527	568	459	440	502	394	59	66	77	59	38	82	170	196	217	262	336	276	607	530	538	362	286	324
Phatr3_J46395	2071	2183	2085	1491	1424	1470	883	762	889	472	503	441	151	181	186	140	131	124	8	24	14	328	262	351	32	8	22
Phatr3_J1859	2469	2551	2589	3939	4137	3632	3894	4319	4223	3972	3861	4078	3955	3825	3797	3892	3631	4000	5461	5542	5358	3082	2970	3001	4965	4848	4939
Phatr3_J20773	8869	8615	8701	2609	2593	2755	1563	1635	1618	876	906	911	1120	1075	1078	2428	2331	2416	3966	3818	3853	3869	3412	4068	9888	10695	10776
Phatr3_J46398	1774	1664	1569	1528	1508	1791	1664	1687	1810	698	701	711	929	907	931	770	749	754	1369	1419	1381	901	889	939	1045	994	1186
Phatr3_J46399	1776	1695	1835	1052	1063	1172	1028	1156	1213	142	108	133	393	397	475	386	341	314	656	703	625	507	403	462	370	344	409
Phatr3_J46400	2217	2231	2073	1406	1292	1288	1666	1672	1776	1124	1088	1149	1458	1370	1526	1299	1266	1159	1218	1237	1204	2647	2330	2454	1703	1878	1766
Phatr3_J36347	8215	8156	7961	5071	5032	5013	4567	4811	4577	3747	3721	3623	1074	1103	1084	1675	1399	1448	765	637	627	1826	1774	2152	1144	1120	1083
Phatr3_EG00728	0	0	0	0	0	0	0	0	0	0	0	0	0	0	0	0	0	0	0	0	0	0	0	0	0	0	0
Phatr3_J46402	1329	1435	1345	1365	1245	1282	1278	1304	1506	433	361	456	556	604	617	603	755	663	653	688	786	1261	1175	1234	419	461	491
Phatr3_J46403	724	761	775	616	568	597	567	691	623	696	773	735	692	700	634	885	856	883	1208	1106	1191	1054	1043	1094	221	228	240
Phatr3_J20779	2228	2395	2207	327	193	235	186	189	262	114	105	110	42	76	38	162	138	107	137	141	113	565	450	436	75	106	110
Phatr3_J46405	2166	2201	2112	1031	878	1031	924	820	880	341	321	373	331	372	271	362	359	405	722	589	560	710	484	634	755	878	897
Phatr3_EG00763	0	0	0	0	0	0	0	0	0	0	0	0	0	0	0	0	0	0	0	0	0	0	0	0	0	0	0
Phatr3_J46406	18935	19187	18692	20704	21733	19320	16230	17448	17187	41721	41429	39736	25299	24465	25549	22511	21269	21847	17782	16620	16992	26591	23914	27108	56103	57338	57889
Phatr3_J27905	2515	2479	2615	1172	1050	950	1043	1120	1240	1236	1200	1130	2246	2170	1988	1125	930	986	2544	2460	2635	1223	1052	1327	7073	6998	7127
Phatr3_J46408	1272	1393	1378	847	771	893	739	759	776	585	618	636	499	438	447	553	513	515	823	785	783	715	726	780	1066	1145	1024
Phatr3_J46409	780	828	736	641	532	545	654	599	641	535	452	463	525	474	560	624	685	667	864	804	720	873	788	849	1696	1804	1818
Phatr3_EG00757	0	0	0	0	0	0	0	0	0	0	0	0	0	0	0	0	0	0	0	0	0	0	0	0	0	0	0
Phatr3_EG00735	86	91	69	37	35	33	24	28	24	59	42	44	22	15	10	38	27	29	51	47	39	44	48	62	49	40	40
Phatr3_EG00765	2377	2353	2343	1601	1836	1490	935	1080	959	1231	1228	1124	664	600	619	975	826	854	1558	1724	1668	1297	1222	1263	1606	1744	1715
Phatr3_J36356	1055	1150	1071	728	806	805	954	898	786	311	309	339	211	239	251	357	382	328	366	395	393	462	390	449	183	160	191
Phatr3_EG00725	0	0	0	0	0	0	0	0	0	0	0	0	0	0	0	0	0	0	0	0	0	0	0	0	0	0	0
Phatr3_J46411	8444	8358	8250	4930	5328	5062	5121	5266	5546	1119	1097	1125	865	740	726	839	791	761	1003	854	914	1124	1081	1025	818	845	793
Phatr3_EG00777	270	290	236	281	275	275	378	434	474	210	129	166	114	133	128	334	329	330	481	469	467	628	499	573	60	53	68
Phatr3_EG00726	303	290	265	191	218	153	202	187	218	15	29	26	20	30	22	36	48	43	156	182	147	130	62	91	23	18	28
Phatr3_J36358	92	78	98	111	104	124	100	107	105	37	33	24	79	58	47	35	14	23	61	85	82	52	43	42	37	20	24
Phatr3_EG00746	6	10	11	5	8	10	5	10	7	8	3	6	4	4	3	1	2	5	3	5	5	8	6	7	1	6	2
Phatr3_J36359	975	973	1005	1409	1468	1349	1218	1273	1288	648	707	648	1420	1384	1487	1203	1034	1157	1278	1435	1210	1063	1005	1116	661	650	696
Phatr3_J54574	2170	2200	2193	228	197	155	528	584	506	229	206	161	3241	2972	3315	529	445	487	14197	14043	13587	841	699	711	2721	2483	2303
Phatr3_J46415	1052	1060	1025	626	675	665	559	539	515	200	207	190	373	368	387	194	229	175	628	737	598	461	336	390	607	672	622
Phatr3_J36362	4907	5049	5018	2647	2646	2617	2194	2490	2615	457	459	504	309	350	340	507	390	384	573	470	439	670	626	619	369	323	413
Phatr3_EG00750	17	15	22	13	15	7	15	12	18	1	1	0	2	14	2	1	2	0	13	9	12	0	0	7	0	1	4
Phatr3_J20787	4531	4541	4337	4893	4738	4611	4933	4938	5218	4113	3825	3636	2197	2050	2266	4877	4426	4820	2782	2746	2584	6644	6073	6709	2434	2378	2558
Phatr3_J46417	1813	1801	1821	2363	2169	2277	2357	2439	2421	725	656	637	1096	1150	1100	1282	1086	1087	1868	1979	1974	1476	1262	1381	515	568	541
Phatr3_J46418	6829	7009	7099	30207	28089	28987	26776	27735	28689	17478	16545	16396	22746	22299	22480	21150	19746	19939	6087	5959	5887	16158	14151	16585	2628	2582	2734
Phatr3_J46419	1447	1310	1360	3415	3616	3198	2428	2637	2570	996	930	933	1084	886	949	710	698	757	300	326	444	1065	977	990	421	443	428
Phatr3_J46420	3091	2951	3017	3615	3760	3454	3520	3691	3690	3488	3314	3428	3324	3180	3109	4681	4356	4532	2789	2921	2725	4765	4401	4951	3618	3395	3376
Phatr3_EG02286	7099	7326	7187	4425	4498	4247	5353	5613	5562	382	386	351	34	47	49	3942	3688	3695	4	10	2	1666	1450	1629	3	0	2
Phatr3_EG00755	0	0	0	0	0	0	0	0	0	0	0	0	0	0	0	0	0	0	0	0	0	0	0	0	0	0	0
Phatr3_EG01997	1612	1605	1674	1111	1074	928	774	856	866	269	315	337	181	237	197	376	343	399	345	323	340	846	623	713	1196	1189	1324
Phatr3_EG01999	1771	1713	1732	515	634	439	499	595	556	398	359	349	116	117	97	498	440	424	226	248	283	961	840	978	1441	1364	1554
Phatr3_J46423	9587	9501	9309	19249	19407	18067	16009	16966	16944	38482	37157	36799	40922	39810	41491	44363	41106	42149	43358	41446	41075	34048	29896	33559	33653	34533	34166
Phatr3_EG00740	923	984	903	4592	4546	4023	2941	2821	2942	4628	4259	4168	8706	8264	8274	7012	6322	6946	8585	8071	7577	2494	2374	2422	2954	2867	3027
Phatr3_EG00737	2776	2642	2665	8584	8143	7639	8266	9146	8973	20738	19797	20462	31697	30183	31627	21991	20179	21372	26828	26529	25828	11664	10713	11456	10830	10638	10806
Phatr3_J1196	93	65	68	149	119	129	156	176	164	75	59	61	203	166	165	99	114	168	150	185	174	89	70	68	61	54	51
Phatr3_J46424	910	1157	1119	1034	1280	990	1676	1896	1871	416	418	396	922	918	985	599	557	554	1296	1312	1204	466	410	468	128	169	139
Phatr3_J46425	799	822	823	618	504	442	613	662	719	233	236	250	213	175	169	364	296	316	615	677	650	508	494	593	689	795	798
Phatr3_J27923	4765	5062	4747	4992	5191	4536	6133	6615	6394	1893	1972	1839	683	764	727	1917	1695	1784	1363	1423	1357	3563	3393	3530	642	684	678
Phatr3_J13076	12433	11197	12213	2982	2973	2973	2593	2459	2675	425	410	352	20	42	16	1878	1816	1744	8	8	4	1843	1622	1701	2	0	0
Phatr3_J46428	2458	2167	2236	1898	2044	1663	2351	2571	2549	853	787	760	1192	1102	1165	1486	1282	1234	1882	2014	1929	1289	1342	1327	871	996	866
Phatr3_J36377	323	401	315	99	87	100	64	93	88	30	38	19	56	10	46	30	29	50	33	38	39	74	48	92	12	37	10
Phatr3_J46429	1057	1168	1005	615	526	592	701	725	774	139	108	167	142	178	186	284	256	203	348	307	272	596	449	498	93	117	125
Phatr3_J46430	1298	1440	1306	486	560	490	449	462	539	221	169	208	101	52	126	270	223	235	406	391	362	540	530	551	476	372	465
Phatr3_EG00739	9	12	7	3	0	0	7	4	2	4	5	2	0	2	4	8	4	20	12	15	11	8	3	7	12	5	3
Phatr3_J46431	257	213	211	308	376	353	333	327	342	665	730	638	72	115	80	288	250	294	324	238	293	429	385	413	1525	1720	1720
Phatr3_J36381	698	725	640	236	177	119	206	216	176	147	132	114	31	29	34	242	279	248	67	55	61	378	313	317	58	71	50
Phatr3_J13088	3437	3522	3453	2185	2181	2079	1919	1988	2126	1460	1464	1348	1102	1142	1196	2437	2432	2532	4126	3949	4074	3058	2926	3252	4493	4434	4736
Phatr3_J36383	1141	1107	978	296	276	272	212	210	243	46	26	17	29	38	44	99	82	83	231	205	213	123	161	158	313	303	302
Phatr3_J46433	20957	21808	21287	12090	12910	10790	11264	12427	12300	13119	12977	13303	6763	6678	6606	9243	8408	8451	2432	2333	2014	11838	11038	11404	2139	1896	2017
Phatr3_J46434	3814	3668	3944	6434	6439	6204	5417	5541	5802	2882	2654	2691	5713	5391	5492	3386	3152	3097	3809	3717	3679	2420	1986	2467	1694	1899	1819
Phatr3_J36386	668	747	710	852	853	799	1088	1190	1214	449	380	419	687	709	781	639	519	496	1089	971	985	622	563	582	597	603	615
Phatr3_EG00758	17	24	25	20	11	9	35	19	23	23	17	12	3	6	3	25	25	11	18	24	12	28	19	20	46	57	52
Phatr3_J46435	514	494	547	458	673	498	587	602	699	197	212	151	118	96	124	428	401	467	497	469	541	470	466	454	715	790	689
Phatr3_J46436	7067	7017	7036	4074	4219	3811	2853	2933	3126	694	638	647	705	603	631	680	645	639	795	845	854	882	891	947	372	365	382
Phatr3_J20809	4247	4110	4204	2360	2665	2310	2247	2393	2337	530	490	497	364	218	286	482	409	474	790	772	802	745	632	767	516	535	569
Phatr3_J36390	20917	20907	20464	3016	3213	2641	7092	7468	7497	5235	4937	4981	6810	6114	6263	17567	15873	16983	23792	23751	22964	37961	33391	37369	69704	69883	70425
Phatr3_J46438	3853	4174	3723	2438	2654	2252	1352	1623	1606	514	428	482	356	367	325	852	777	773	355	415	426	1008	916	1017	478	433	501
Phatr3_EG02291	838	899	856	621	765	652	803	920	996	299	325	322	232	178	226	439	419	471	586	556	503	673	525	694	304	292	251
Phatr3_J36394	651	639	631	82	81	91	69	100	106	38	22	44	18	12	20	30	38	19	55	69	69	36	32	33	33	23	34
Phatr3_J46440	1841	1656	1789	878	931	753	872	959	1044	283	223	250	129	128	165	427	352	389	419	500	429	848	846	851	357	417	348
Phatr3_J13096	1291	1416	1296	697	723	668	783	765	880	603	519	590	680	626	691	664	497	652	1431	1461	1547	932	789	911	1250	1243	1336
Phatr3_J36397	2433	2585	2477	1425	1344	1209	1151	1360	1409	751	662	657	558	648	591	1001	1024	990	1661	1683	1466	1228	1119	1152	1128	1311	1291
Phatr3_J36398	329	335	395	103	138	110	142	177	162	33	43	60	45	20	38	82	87	89	133	131	152	171	144	181	139	163	137
Phatr3_J13001	72567	73204	70055	31209	32937	29014	33533	37179	36059	31336	31104	30400	32020	30296	31792	45587	43008	43472	73830	72398	72068	36840	33066	35495	24906	25210	25337
Phatr3_J46444	10475	10777	10294	13614	15114	12676	13849	15189	14825	19520	18705	18842	30613	28722	29672	34294	31396	32274	50918	51431	49102	15038	13632	15340	16354	16832	16784
Phatr3_J46445	48	57	55	639	681	653	978	1038	875	529	563	543	2756	2311	2526	531	559	582	9421	9031	9060	202	171	135	1067	1009	1074
Phatr3_J36402	540	545	530	1075	1120	856	835	905	824	451	424	407	627	519	619	433	407	399	1382	1328	1380	400	312	390	392	475	422
Phatr3_J36403	682	622	701	217	327	283	282	308	311	61	68	88	159	183	142	233	225	168	466	498	495	284	249	313	204	259	216
Phatr3_J46446	1402	1451	1382	735	728	769	714	694	783	332	357	341	251	214	238	340	327	342	447	481	506	722	658	634	414	417	418
Phatr3_EG00753	4	0	3	4	6	3	13	4	10	44	9	22	21	33	38	30	22	17	13	8	15	14	17	17	23	19	20
Phatr3_J36405	0	0	0	0	0	0	0	0	0	0	0	0	0	0	0	0	0	0	0	0	0	2	0	0	0	0	0
Phatr3_J46447	177	156	169	1570	1687	1598	1553	1864	1749	625	498	639	1735	1785	2017	1460	1081	1172	419	453	428	369	390	385	133	108	127
Phatr3_J46448	1697	1807	1860	70171	74291	63527	82632	86115	87229	39930	38240	37562	83528	79907	81984	84516	77528	81233	12673	12744	12663	15190	13454	14727	5985	5691	5794
Phatr3_EG00731	1919	1981	2040	1608	1633	1550	1307	1716	1588	1273	1466	1369	614	611	669	1295	1123	1135	1212	1246	1305	2081	1921	2330	2683	2596	2758
Phatr3_J50971	5464	5350	5366	5682	5453	5732	7108	7682	7855	4259	4109	4132	2935	2906	2881	6171	6084	6331	5317	4897	4794	8103	7414	8238	1223	1207	1192
Phatr3_EG00747	5727	6001	5764	2708	2623	2593	2495	2582	2533	1622	1461	1454	1805	1766	1632	2153	2034	2016	1328	1380	1248	3645	3499	3677	216	189	237
Phatr3_J46451	1235	1185	1190	767	792	801	698	798	734	956	865	819	620	575	657	1130	1039	965	1559	1618	1545	1427	1356	1420	699	671	680
Phatr3_J5808	295	282	231	494	457	424	675	753	766	491	400	468	1000	935	930	751	683	687	934	941	929	683	604	677	371	456	374
Phatr3_J46452	2135	2115	2288	614	678	564	567	590	686	218	206	190	238	212	266	411	359	365	1075	1155	1107	544	612	640	1167	1059	1053
Phatr3_J46453	733	652	860	772	814	733	861	893	920	181	127	172	442	421	435	281	246	237	602	550	559	340	356	315	615	600	680
Phatr3_J46454	26820	25994	26287	12022	11236	11502	7113	7274	7904	2871	2718	2707	1232	1143	1323	1519	1318	1378	558	527	482	3415	2951	3628	175	180	205
Phatr3_J46455	2603	2640	2588	2838	2654	2619	2239	2557	2403	6286	6525	5943	7205	6972	7393	9033	8199	8411	7982	8026	7799	4926	4333	4736	6504	6507	6684
Phatr3_J46456	60	82	95	34	40	23	23	43	40	178	182	226	231	212	168	126	165	134	469	482	455	80	56	103	582	582	659
Phatr3_J46457	2173	2145	2405	2440	2671	2481	2017	2333	2221	1679	1609	1619	2261	1994	2209	1071	1037	944	2165	2124	1933	1009	945	1002	3061	3368	3235
Phatr3_J46458	2857	2841	2777	1369	1283	1316	1106	1145	1207	235	195	192	56	51	74	564	578	535	84	104	94	661	580	667	116	153	156
Phatr3_J12984	8743	8708	8518	4710	5087	4444	3813	3991	3923	2576	2456	2530	2377	2243	2109	3561	3361	3665	4692	4764	4753	4217	3895	4018	3344	3313	3253
Phatr3_J46460	2392	2538	2453	1179	1219	1103	1359	1599	1505	660	720	679	475	438	465	913	812	791	1323	1195	1257	1448	1135	1398	1420	1397	1461
Phatr3_J36420	2578	2502	2518	1162	1224	1091	725	952	908	449	347	459	183	185	211	572	474	515	340	303	319	1404	1231	1248	379	270	386
Phatr3_J46461	5369	5372	5148	2724	2581	2592	2337	2112	2474	1893	1875	1952	1959	1988	1999	3632	3178	3392	5693	5377	5218	3685	3309	3713	7430	7617	7795
Phatr3_J27956	3910	3742	3667	1767	1824	1654	1342	1409	1440	763	696	673	521	453	462	950	822	889	1368	1302	1291	1729	1652	1753	1113	1298	1250
Phatr3_J36423	557	491	557	308	351	279	257	271	281	122	126	102	78	85	86	163	196	162	221	251	234	273	247	283	168	269	165
Phatr3_J36424	195	140	193	142	198	165	167	191	188	83	94	89	49	39	77	85	133	72	118	145	95	130	160	125	170	131	173
Phatr3_J36425	2635	2797	2675	1836	2119	1575	1383	1685	1521	1462	1371	1293	735	592	662	1936	1772	2007	1251	1032	1015	2604	2238	2479	1229	1125	1167
Phatr3_J36426	2201	2324	2194	4052	4333	3807	3540	4205	3969	4309	4264	3969	4210	3621	4045	2853	2760	2727	5246	5103	5070	2180	1897	2275	3917	4100	3946
Phatr3_J46464	2343	2416	2244	1385	1372	1092	1134	1310	1160	491	605	515	774	773	732	638	569	685	876	964	981	904	769	862	518	611	675
Phatr3_J46465	420	423	406	491	502	497	519	545	556	294	291	310	519	544	609	404	359	397	886	873	802	374	345	389	265	272	331
Phatr3_J20833	2283	2299	2252	1263	1367	1362	1213	1215	1384	421	359	387	273	233	276	486	463	453	432	445	474	1045	984	1093	282	280	321
Phatr3_J12981	897	912	945	808	853	883	1008	990	1045	567	467	362	415	408	404	891	834	804	1176	1127	1134	1366	1371	1280	975	919	890
Phatr3_J46468	3445	3437	3258	2058	2006	1958	1869	1902	1961	1044	1127	1084	995	968	830	1778	1749	1638	2606	2520	2425	2574	2222	2610	806	827	826
Phatr3_J20837	720	755	766	359	372	431	294	188	287	158	113	150	66	23	89	166	129	163	291	341	286	468	392	404	460	609	518
Phatr3_J46470	3368	3144	3442	4467	4174	4440	3463	3829	3916	3078	2816	2763	4515	4156	4158	3564	3250	3224	5897	5755	5673	3258	2806	3222	5814	5955	5847
Phatr3_J36434	1073	1193	1181	1219	1024	1091	953	1073	1028	408	406	386	764	665	759	611	531	598	1098	1013	1114	650	512	678	729	572	773
Phatr3_J36435	576	573	604	2122	2059	1921	2846	2807	2940	4531	4360	4409	5410	4947	5202	9407	8580	9176	2575	2654	2589	12040	10968	11770	3199	3415	3251
Phatr3_J54586	3781	3770	3529	3119	3407	2965	3146	3333	3327	1622	1400	1511	971	984	1110	1694	1509	1663	1910	1827	1876	2325	1921	2321	2631	2854	2676
Phatr3_J13167	11489	11534	11245	15246	16897	14545	14604	15103	15154	3015	3032	2999	5227	5108	5271	5561	5050	5332	2719	2717	2574	4672	4112	4431	2256	2477	2543
Phatr3_J46474	142	182	185	617	505	479	507	490	538	63	67	58	104	106	121	56	65	48	33	28	25	56	52	58	22	19	27
Phatr3_J46475	2327	2238	2321	5214	5120	5241	3459	3468	3777	3354	3246	3208	2911	2753	3088	2314	2240	2300	1849	1792	1814	3551	2999	3471	3024	3280	3408
Phatr3_J46476	7234	7149	6864	4354	4455	4135	3561	3864	4025	3741	3646	3626	1693	1762	1708	3303	3221	3275	3250	3374	3180	5772	5134	5513	4251	4223	4554
Phatr3_EG00769	2435	2258	2316	5411	5915	5284	4742	5205	5207	757	662	683	447	476	497	1908	1844	1803	426	519	452	1525	1541	1504	622	576	555
Phatr3_J46478	1561	1566	1420	1238	1349	1123	1106	1128	1181	392	304	381	249	255	276	361	319	274	542	402	474	530	471	544	733	868	694
Phatr3_J36443	0	0	2	2	5	8	2	2	7	4	4	3	6	2	2	22	5	16	0	2	12	6	12	2	2	4	0
Phatr3_J36444	26	33	44	28	32	39	20	33	22	32	14	24	24	26	28	39	42	41	15	33	38	35	25	51	24	26	20
Phatr3_J46479	2474	2545	2277	2239	2559	2358	2374	2661	2566	1620	1492	1616	1057	1027	1022	1705	1585	1619	2104	2067	2143	2529	2289	2386	1862	1915	1995
Phatr3_J36446	393	479	341	42	70	20	30	39	40	29	73	51	18	16	8	274	203	252	84	102	120	516	491	548	537	519	542
Phatr3_J13123	816	743	833	253	265	187	278	341	311	48	38	57	52	37	49	189	177	177	292	329	249	264	270	309	273	205	269
Phatr3_J54588	1469	1497	1336	665	773	631	606	631	652	341	305	312	351	276	304	498	501	459	959	894	885	586	601	693	849	872	809
Phatr3_J36449	399	356	404	913	890	798	1130	1213	1298	565	571	585	984	882	943	647	560	580	716	781	798	759	641	704	316	264	280
Phatr3_J54589	2247	2244	2188	3723	3691	3032	3634	3680	4272	1693	1480	1500	2650	2539	2515	2671	2415	2664	1355	1174	1136	1922	1745	1844	798	785	772
Phatr3_J46483	552	641	600	1067	1146	1015	1281	1455	1500	926	889	871	1350	1342	1345	1511	1405	1501	1609	1669	1616	1585	1429	1413	2327	2389	2392
Phatr3_J46484	4785	4926	4622	8594	8893	7784	9239	10084	9760	21958	21860	21189	16059	14866	15249	27909	26242	27179	20878	20664	20368	27376	24729	27165	20549	20427	20624
Phatr3_J46485	1281	1424	1400	273	291	280	358	367	341	43	53	49	28	14	39	81	47	48	105	91	113	196	201	188	152	137	130
Phatr3_J46486	179	153	186	78	80	68	66	102	103	66	51	61	70	49	52	34	34	54	438	368	296	79	48	66	175	153	103
Phatr3_J46487	257	312	268	1472	1557	1538	1615	1901	1921	3194	3294	3321	3937	3676	3775	3094	2872	2828	2626	2683	2510	2757	2396	2683	2941	3110	3011
Phatr3_J46488	388	431	420	458	505	406	549	492	524	1813	1640	1717	1046	1021	952	1445	1194	1341	940	984	989	1641	1602	1576	1658	1593	1562
Phatr3_EG00736	291	342	325	690	715	625	677	694	709	1346	1496	1264	1817	1615	1727	1399	1284	1261	1348	1334	1401	1758	1385	1658	1613	1526	1462
Phatr3_J52058	6762	6592	6699	4965	5072	4481	5366	5939	5976	2058	2037	2083	613	599	730	2671	2284	2341	1625	1509	1445	4059	3752	3951	2112	1953	2055
Phatr3_J12969	1577	1693	1775	1092	1203	951	1035	1135	1084	249	221	256	192	165	209	378	349	363	304	325	287	923	820	835	185	174	163
Phatr3_J46490	1370	1398	1326	1191	1220	1109	1175	1325	1423	312	271	218	384	403	435	604	553	530	1186	1254	1148	682	649	648	455	413	469
Phatr3_J46491	2247	2106	2204	373	328	380	265	301	222	65	66	85	51	34	24	76	59	70	59	48	78	226	189	287	58	41	51
Phatr3_J46492	637	620	551	1972	1893	1770	2096	2405	2481	3037	2730	2969	3940	3821	4020	4195	4085	3928	4407	4529	4256	3242	2861	3223	2333	2453	2485
Phatr3_J46493	1963	2038	1809	1078	1037	905	1560	1728	1702	4286	3897	3784	5992	5794	5956	4944	4541	4655	7512	7718	7357	3778	3383	3769	5054	5439	5582
Phatr3_J54590	3239	3183	3158	4440	4355	4207	3685	3774	3672	536	503	550	914	895	841	1143	980	1119	495	502	480	1354	1038	1276	399	334	336
Phatr3_J54591	11208	11323	11094	6431	6358	5789	5878	6598	6570	2539	2416	2421	1256	1091	1137	2436	2297	2475	800	849	830	6715	6208	6209	1892	1854	1880
Phatr3_J46496	117	117	99	77	90	74	85	93	74	34	33	36	26	19	22	27	23	37	36	37	17	48	31	31	23	25	36
Phatr3_J46497	2504	2363	2303	4517	4727	4189	5231	5815	5679	18484	17765	17700	5723	5583	5760	6768	6100	6388	10194	9919	10014	3818	3523	4036	10107	10308	10318
Phatr3_J13093	9567	9876	9378	2564	2608	2365	2621	2690	2897	2621	2256	2342	1566	1432	1561	2476	2427	2411	2666	2779	2558	5835	5395	5601	4424	4384	4536
Phatr3_EG02533	1066	1078	1101	1001	925	812	1343	1405	1420	477	416	359	573	518	494	559	506	516	1109	985	1042	617	597	655	807	821	810
Phatr3_J36468	461	526	417	366	417	298	381	452	432	137	162	132	184	150	93	122	118	86	347	263	295	239	295	224	166	195	98
Phatr3_J46500	1003	934	1170	440	538	442	606	594	735	469	480	434	194	168	157	165	162	176	375	357	396	543	552	546	360	388	293
Phatr3_J46501	872	848	920	1166	1255	1139	999	1047	1153	1127	1023	1079	1185	1184	1147	1152	1158	1142	1131	1104	975	1423	1269	1350	1319	1233	1220
Phatr3_J46502	27348	27210	27193	26367	25957	26088	19653	20110	21640	11389	11140	11001	7413	7030	7091	13023	12097	12196	9872	9613	9481	12743	11282	12795	11232	11312	11869
Phatr3_EG00720	952	994	864	1165	1108	1124	963	978	1007	129	127	149	178	212	169	129	115	116	151	202	169	126	114	112	53	72	84
Phatr3_J5526	5654	5338	5776	9895	10224	9399	9259	9987	9821	19791	19389	18381	18691	17360	18445	23357	21611	21914	14926	14568	14585	20229	18442	20237	10441	10296	10518
Phatr3_J46504	3753	3735	3750	3842	4016	3619	3430	3682	3874	5455	5368	5383	5594	5126	5591	4404	4289	4354	5567	5519	5221	3527	3073	3418	2497	2490	2548
Phatr3_J27972	1827	1899	1919	1131	1180	1131	1780	2048	1862	760	673	606	758	827	734	1308	1249	1187	1762	1648	1607	1875	1644	1757	399	420	465
Phatr3_J36476	1825	1821	1884	1563	1701	1632	1418	1575	1562	619	578	553	581	573	544	798	741	730	1435	1549	1421	1160	1064	1187	2141	2134	2115
Phatr3_J27976	6424	6390	6230	4834	4779	4564	5361	5684	5943	1622	1530	1512	470	325	354	1245	1156	1173	651	702	571	3262	2897	3024	841	866	901
Phatr3_J46508	10	10	17	7	16	22	10	12	11	12	3	11	10	2	0	9	29	19	10	0	2	13	4	1	0	3	0
Phatr3_J46509	622	612	610	220	302	220	241	220	254	167	190	172	219	181	209	339	327	367	472	407	400	299	289	308	633	687	778
Phatr3_J5288	1402	1231	1238	1879	1955	1877	1964	1879	1942	2067	2237	2107	2772	2920	2908	1619	1470	1528	2130	2061	1965	1646	1482	1690	2107	1958	2086
Phatr3_J46511	1113	1196	1100	815	793	754	1441	1557	1542	1206	1228	1218	1953	2131	2095	491	463	435	1275	1366	1330	410	340	360	1349	1385	1514
Phatr3_J13095	5155	5218	5277	4424	4625	3764	3471	3551	3971	3720	3418	3667	3536	3431	3495	5087	4671	4673	5705	5338	5315	5020	4725	4964	6312	6319	6908
Phatr3_J46513	4020	3710	4013	2521	2489	2415	2851	3412	3058	376	341	351	66	70	73	1236	1060	1240	199	155	178	1345	1189	1280	108	107	103
Phatr3_J46514	1311	1270	1259	1251	1356	1231	1067	1164	1230	546	565	589	788	760	809	867	802	849	1338	1487	1477	941	782	973	1035	972	966
Phatr3_J36485	1177	1224	1172	1117	1161	912	807	933	1073	820	738	830	715	643	799	1496	1285	1399	1631	1650	1648	1579	1576	1680	1393	1299	1317
Phatr3_J20857	9139	9252	9187	16920	16404	16568	12265	12794	13068	6381	6243	6202	9145	8712	9213	9302	8656	9363	9562	9486	9530	8116	7070	7994	8568	8849	9014
Phatr3_J46516	4339	4301	4218	465	513	473	417	504	392	191	179	172	194	172	207	490	421	435	814	871	987	792	931	920	1744	1857	1842
Phatr3_J13150	6700	6538	6362	4295	4735	4049	4520	4798	4846	4633	4721	4648	3210	3132	3241	5042	4792	4966	5036	5391	5245	6803	6274	6590	4702	4946	5024
Phatr3_J46518	1613	1689	1687	1144	1196	1131	1050	1089	1209	994	947	946	532	579	560	898	918	848	1299	1275	1375	1189	914	1175	1056	1100	1275
Phatr3_J46519	2	0	6	8	5	12	12	6	6	6	4	7	4	2	6	2	2	4	11	0	3	4	4	10	0	0	0
Phatr3_EG02287	1386	1385	1486	879	1005	844	968	1011	1074	661	607	672	613	543	629	952	853	854	1405	1251	1376	1208	1070	1299	1857	1816	1688
Phatr3_J46522	16896	16789	16476	11455	10988	10848	10117	10277	10747	5123	4621	4637	8054	7474	7820	6155	5742	5842	10980	10480	10215	7094	6321	7249	7399	7420	7468
Phatr3_J46523	352	360	257	343	280	279	261	324	285	170	175	230	109	142	119	169	140	171	73	84	91	463	326	441	358	284	319
Phatr3_J46524	852	908	873	1173	1185	1016	1257	1361	1276	533	583	569	378	351	413	705	659	711	524	620	453	1110	875	1085	200	163	191
Phatr3_EG00759	13784	13736	13832	113054	117558	105898	109551	118553	117599	192549	189777	180989	246809	230110	240321	148670	138765	142589	60541	60694	60309	72088	63189	70941	41706	42822	43719
Phatr3_J46526	3908	4117	3956	1995	1961	1945	1772	1704	1898	2705	2729	2691	2939	2667	2829	2978	2827	2930	2427	2274	2371	3292	3156	3243	1366	1351	1339
Phatr3_J46527	2953	2830	2828	3071	3335	2706	3237	3703	3748	10759	10653	10316	7085	6829	7538	8945	8465	8615	6324	6521	6064	12730	11372	13050	8308	8204	7771
Phatr3_J36499	855	925	813	211	270	198	192	270	209	83	94	84	57	47	51	71	84	92	65	113	67	121	120	58	43	20	26
Phatr3_J46528	33	23	23	28	25	9	35	13	26	31	44	10	15	14	18	26	37	69	22	47	26	37	28	31	26	28	42
Phatr3_J36501	1245	1249	1328	1023	1055	909	1041	1147	1272	1206	1117	1097	1337	1291	1224	1956	1736	1827	2737	2733	2488	1757	1593	1714	3456	3435	3462
Phatr3_J36502	666	598	654	351	376	311	445	555	493	570	617	630	453	485	468	452	373	427	698	648	638	613	538	571	395	374	400
Phatr3_J46529	45862	46055	45582	37127	39716	37375	42237	43337	44772	45961	44482	43507	28907	27409	28589	39504	36246	37273	15222	14809	14392	44858	39165	42083	9643	9868	10407
Phatr3_J46530	1928	1854	1932	1642	1542	1374	1083	1214	989	1444	1341	1379	1275	1107	1140	741	714	725	778	869	771	671	701	761	1337	1460	1394
Phatr3_J46531	3296	3358	3302	1510	1235	1531	1717	1579	1833	824	748	799	602	567	610	802	759	676	1356	1359	1441	1694	1500	1704	314	320	305
Phatr3_J13169	4195	4178	4068	2828	2743	2768	2251	2435	2575	906	834	837	356	372	382	561	532	558	277	302	305	1110	976	1218	614	551	585
Phatr3_EG00770	31	42	40	20	21	28	21	17	15	11	17	21	9	0	4	8	5	8	0	1	2	7	13	10	4	8	5
Phatr3_J13125	1847	1848	1858	1078	1191	1163	1200	1359	1296	438	348	388	233	192	199	331	233	261	428	532	433	496	457	556	135	163	141
Phatr3_J36508	96	112	116	57	80	64	87	101	79	30	31	27	53	29	42	26	30	32	58	51	45	43	44	38	86	67	114
Phatr3_J20872	4876	4869	4848	6890	7552	6488	5369	5688	5769	4289	3998	4088	2881	2805	2934	1494	1429	1314	2715	2675	2686	1358	1371	1480	2107	2128	2054
Phatr3_J46535	10342	10350	10568	9759	10745	9537	11540	12245	12357	15549	15097	14881	18070	16895	17363	24284	22059	22566	28257	27198	26914	20077	17565	19717	29094	29179	29994
Phatr3_EG02288	11164	11162	11187	8368	8569	8063	8038	8345	8795	2444	2291	2436	939	928	958	2268	1933	2032	604	486	522	4722	4226	4909	131	119	123
Phatr3_J46537	896	827	859	945	1036	945	1033	1124	1256	1509	1496	1520	2505	2219	2312	1620	1488	1572	1833	1854	1832	1146	1054	1168	1713	1521	1555
Phatr3_EG00742	331	210	244	537	549	494	700	730	680	797	766	807	520	579	602	344	289	311	321	317	278	253	261	237	146	184	151
Phatr3_EG00775	273	284	236	530	574	538	663	799	828	482	370	305	428	348	377	342	307	319	218	205	229	280	249	265	127	88	122
Phatr3_EG00745	0	0	0	0	0	0	0	0	0	0	0	0	0	0	0	0	0	0	0	0	0	0	0	0	0	0	0
Phatr3_J36514	568	652	548	667	744	573	734	807	729	606	631	565	642	570	608	322	309	312	508	509	448	319	259	247	161	129	124
Phatr3_J46539	8683	8521	8275	4405	4415	4024	3828	3796	4009	486	476	492	870	865	862	379	305	314	432	375	406	535	501	564	65	80	65
Phatr3_EG02531	1801	1931	1844	1207	1217	1090	1305	1397	1568	320	271	343	828	823	708	740	755	770	867	785	815	385	419	471	297	228	217
Phatr3_J36517	900	865	927	1176	1302	1193	1547	1694	1849	913	1056	1035	2500	2321	2347	1228	1148	1116	2203	2188	2112	862	674	864	1882	1874	1808
Phatr3_EG00772	940	821	834	2093	2224	1993	2780	3119	3149	552	446	475	1278	1236	1213	704	536	522	1863	1837	1972	488	412	436	430	298	409
Phatr3_EG00764	426	463	428	495	535	455	585	608	598	554	647	539	961	929	979	1012	890	899	948	912	1032	1168	1015	1224	303	263	247
Phatr3_EG02540	2391	2487	2295	1375	1245	1349	1296	1300	1404	967	843	822	973	870	894	811	785	787	1374	1220	1144	1511	1245	1508	757	688	715
Phatr3_J36520	45	82	83	57	100	53	54	54	51	31	44	29	49	65	55	43	33	40	124	46	93	45	30	48	17	32	36
Phatr3_EG02534	1147	991	1148	516	479	360	512	532	582	235	253	261	205	171	168	327	319	376	431	477	439	919	861	954	630	708	666
Phatr3_J46545	7127	7234	7029	2338	2437	2321	3207	3449	3374	2662	2602	2518	1282	1349	1399	2631	2419	2432	3518	3624	3726	4293	3899	4237	3309	3280	3239
Phatr3_J46546	1593	1566	1457	1056	921	854	999	1087	1143	1078	1134	1107	1706	1557	1628	1631	1599	1408	2560	2556	2546	1681	1380	1475	1252	1356	1361
Phatr3_J36525	948	974	918	764	822	691	681	770	764	355	337	356	353	327	332	462	461	454	783	811	656	756	645	702	510	448	493
Phatr3_J46547	27611	28131	27173	17880	18564	16854	16776	17680	17935	52351	49729	50223	59827	55658	57941	27189	24256	25256	66674	64438	63354	30939	27843	30361	57116	57281	58811
Phatr3_J46548	9123	9439	8862	7859	8537	7534	7742	8142	8062	8143	8174	7818	7734	7373	7666	8437	7964	8173	13130	13171	12348	11413	10355	11249	10019	9912	10543
Phatr3_J36528	10	18	30	4	2	26	20	10	12	4	7	0	10	14	0	1	6	4	24	0	6	3	0	0	0	12	0
Phatr3_J36529	108	141	88	128	157	156	89	110	109	91	90	58	4	10	18	30	19	23	7	21	12	58	77	84	3	0	7
Phatr3_J54598	3153	3120	2769	2948	3098	2714	1799	1983	1704	458	465	506	476	513	509	234	211	234	293	306	298	525	546	581	158	143	151
Phatr3_J36531	152	171	150	236	239	182	197	242	224	422	423	423	256	251	227	312	293	309	377	356	380	242	229	229	281	317	349
Phatr3_J46550	877	860	846	2086	2005	1820	2220	2393	2523	1880	1750	1773	2705	2634	2622	2358	2055	2328	2375	2345	2483	2384	2005	2362	1502	1259	1377
Phatr3_J46551	85	81	65	88	79	79	98	69	107	51	100	44	68	46	53	36	53	39	138	135	165	69	60	51	144	113	133
Phatr3_J36534	565	494	502	460	499	413	548	659	590	468	501	500	637	605	524	346	373	363	950	1021	957	349	314	283	600	593	709
Phatr3_J28009	1391	1326	1481	1838	1711	1774	2550	2702	2620	3633	3388	3150	3044	2795	2995	3904	3572	3699	5912	5718	5958	3914	3426	3646	5372	5275	5384
Phatr3_EG00721	0	0	0	0	0	0	3	0	1	0	2	4	1	2	2	0	6	0	0	0	2	0	0	0	0	2	0
Phatr3_J13208	163	119	132	104	136	97	152	163	152	41	33	42	40	40	89	57	64	66	153	115	90	56	64	79	42	30	54
Phatr3_J54599	1432	1452	1381	1555	1460	1434	1469	1513	1619	554	666	600	1581	1522	1440	944	934	922	1800	1793	1710	833	752	772	914	870	1006
Phatr3_J46555	1297	1295	1137	1061	992	1006	1320	1160	1309	1214	1140	1072	908	903	764	1529	1298	1352	2369	2178	2079	1633	1423	1608	1497	1486	1605
Phatr3_J46556	1032	1059	969	705	652	661	638	800	740	637	609	613	707	618	574	1171	1001	1060	1521	1408	1322	1089	938	1043	2736	2770	3003
Phatr3_EG00719	891	927	832	7047	6785	6487	7232	7878	8046	822	857	779	673	602	626	1923	1808	1775	44	50	43	1283	1021	1282	30	33	33
Phatr3_J20885	2295	2289	2432	1582	1650	1367	1396	1564	1543	732	744	737	601	707	585	750	636	764	1427	1198	1137	1438	1271	1220	1372	1410	1275
Phatr3_J46559	563	496	518	239	292	242	343	346	355	137	171	111	60	88	81	179	160	194	283	307	292	247	153	223	201	155	114
Phatr3_J46560	443	489	457	330	407	384	353	389	331	340	301	300	223	183	210	291	255	264	344	319	298	452	453	516	241	211	235
Phatr3_EG00751	0	0	0	0	0	0	0	0	0	0	0	0	0	0	0	0	0	0	0	0	0	0	0	0	0	0	0
Phatr3_J13119	221	319	288	201	199	143	182	198	206	57	57	44	41	17	13	48	40	62	59	49	40	218	201	247	50	25	32
Phatr3_J46561	125	81	82	61	56	75	75	92	81	29	44	28	34	38	59	73	72	47	80	100	73	73	92	99	59	56	58
Phatr3_J46562	3067	2966	2878	797	816	794	729	863	880	1134	969	1066	744	703	777	1265	1059	1127	1722	1857	1651	1559	1372	1436	1920	1754	1893
Phatr3_J36547	36	38	46	28	20	16	48	55	47	16	21	24	12	0	8	22	18	18	14	3	8	18	29	16	13	34	12
Phatr3_J46563	1361	1391	1478	1465	1330	1316	1401	1421	1449	1350	1305	1284	724	741	744	1125	1053	1019	1387	1377	1419	1980	1920	2199	1261	1199	1229
Phatr3_J12963	442	431	427	481	580	425	505	584	541	178	145	131	106	117	95	165	162	152	58	77	73	420	395	468	95	79	73
Phatr3_J46564	173	145	140	117	86	127	119	134	141	63	63	98	48	76	43	105	93	77	169	144	125	133	111	82	108	112	105
Phatr3_J46565	2133	2241	2207	705	655	670	559	694	579	847	807	726	515	407	395	801	886	771	1103	1156	1115	1172	974	1157	1315	1316	1380
Phatr3_EG02529	1462	1446	1487	1125	1270	1019	1190	1378	1443	731	705	756	582	624	543	740	745	750	920	805	827	647	635	723	764	776	834
Phatr3_EG02530	1123	1223	1288	675	776	612	503	513	573	170	196	137	167	227	267	260	233	228	435	417	430	569	520	562	318	415	333
Phatr3_J46568	1610	1535	1500	1287	1304	1238	1379	1459	1407	796	785	865	883	941	970	962	909	1006	1728	1769	1724	1124	948	1173	1441	1326	1452
Phatr3_J36555	398	428	454	174	230	206	186	241	213	70	80	111	73	49	72	143	148	150	219	213	142	273	275	208	101	137	114
Phatr3_J46569	632	628	680	398	521	441	632	757	783	600	555	629	592	560	532	615	641	579	926	911	1063	719	730	691	1033	1090	1169
Phatr3_J46570	404	438	378	321	318	276	311	357	325	227	207	254	279	263	314	305	289	270	451	464	441	367	337	358	484	549	481
Phatr3_J46571	1571	1633	1519	1793	1485	1483	1618	1924	1778	938	982	903	881	924	877	1100	1041	1192	1748	1651	1717	1343	1267	1236	1316	1259	1365
Phatr3_J54602	49097	48862	46784	18270	20590	17138	8623	9455	8993	36669	36026	35073	10959	10011	10482	23231	22401	22534	36295	35600	33941	25309	22047	24446	101757	101599	103197
Phatr3_J46573	683	658	676	722	646	610	812	935	813	553	517	546	410	389	466	647	597	528	923	1023	950	390	456	432	1081	1149	1047
Phatr3_J13034	3741	3766	3936	4553	4457	4633	3167	3093	3238	1314	1173	1207	2223	2181	2208	3138	3144	2989	1784	1649	1730	2432	1966	2171	2778	3035	2970
Phatr3_J3131	2164	1968	2031	332	296	286	270	256	271	147	165	157	128	125	102	285	309	289	560	638	541	348	356	364	1394	1437	1375
Phatr3_J20893	1127	1258	1138	1074	1093	903	1042	1140	1143	609	601	552	641	612	695	893	860	1009	1521	1496	1435	1171	972	1042	916	882	985
Phatr3_J46577	2836	2530	2904	1751	1831	1592	1306	1400	1311	481	468	476	314	265	273	682	632	582	578	556	574	864	649	752	881	850	865
Phatr3_J46578	9257	8962	8478	7884	7870	7116	5281	5487	5501	8515	8288	8414	6137	5350	5788	4928	4709	4614	4040	3892	3773	5919	5303	5745	9568	9525	9964
Phatr3_J36566	807	829	821	561	664	554	475	544	589	370	330	363	213	218	167	207	219	230	241	261	232	634	515	465	421	377	422
Phatr3_J46579	682	679	692	498	554	410	820	825	807	121	109	141	259	217	230	101	122	89	326	370	339	243	186	201	89	55	58
Phatr3_J36568	0	0	2	0	3	0	0	0	0	0	0	1	0	1	0	0	0	0	0	0	0	0	0	0	0	0	0
Phatr3_J36569	146	150	216	118	133	130	151	155	149	32	21	36	43	25	9	49	53	43	97	76	76	89	81	67	36	48	46
Phatr3_J36570	398	366	353	265	229	269	218	228	240	44	38	45	18	22	16	62	44	33	61	39	41	119	141	115	46	62	29
Phatr3_J46580	63	65	68	51	56	20	23	64	35	8	6	2	2	0	0	10	4	13	4	0	14	40	36	20	2	15	11
Phatr3_EG01996	3373	3213	3221	1327	1269	1232	1097	1249	1221	878	758	910	602	650	595	822	851	700	1004	939	1014	1868	1628	1661	1456	1483	1635
Phatr3_EG01995	392	411	417	294	312	256	273	315	290	137	147	173	225	206	248	153	170	158	233	290	239	280	164	313	140	139	100
Phatr3_EG02432	1831	1783	1824	774	945	792	921	991	967	719	592	606	517	453	508	576	643	741	501	550	499	1280	1211	1355	552	662	623
Phatr3_EG02430	1036	958	907	321	329	329	394	410	488	549	540	476	162	138	155	399	322	352	152	246	200	951	779	979	374	435	457
Phatr3_EG00749	5902	5811	5800	4630	4473	4174	4774	4899	4960	1434	1495	1391	1936	1971	1846	1321	1127	1113	1487	1353	1453	2336	1947	2205	578	615	576
Phatr3_J12990	1759	1663	1525	1765	1724	1700	1704	1962	1911	1315	1407	1289	2390	2085	2347	2178	2194	2284	2407	2517	2465	2081	1949	2035	1819	1802	1774
Phatr3_J36578	155	185	167	250	317	280	200	224	263	512	461	465	366	342	424	357	359	290	238	200	210	420	270	367	188	199	179
Phatr3_J20899	1318	1337	1286	578	605	528	609	688	721	1393	1408	1368	808	688	772	1030	1051	970	600	712	592	1545	1339	1520	1532	1385	1538
Phatr3_J46586	230	286	298	205	206	183	270	236	295	102	104	95	93	105	107	98	105	149	132	127	159	259	258	282	99	101	89
Phatr3_EG02000	0	11	8	2	2	2	4	0	3	11	2	5	17	9	12	7	17	10	23	38	22	4	10	14	8	15	11
Phatr3_EG01998	7	7	9	2	10	7	8	6	11	14	7	8	5	3	3	10	14	4	29	25	22	20	11	9	27	34	17
Phatr3_J36582	185	170	175	146	135	118	80	98	149	23	21	17	16	37	30	56	43	61	154	100	111	109	103	122	67	39	48
Phatr3_J13073	3139	3216	3089	5756	5988	5262	3626	3707	3682	1451	1315	1440	1002	894	1016	1150	1033	1159	784	834	940	2573	2160	2584	299	367	345
Phatr3_EG00776	816	906	780	638	664	595	776	703	736	64	87	78	67	96	80	106	143	113	153	147	166	141	175	189	55	39	37
Phatr3_J46588	1869	1891	1840	1409	1458	1288	1079	1191	1086	562	622	527	264	185	234	580	543	566	381	394	349	1276	1104	1278	437	513	511
Phatr3_EG00760	584	609	617	703	746	679	933	833	797	1104	1023	1122	985	988	908	1966	1786	1860	1598	1618	1562	2368	2139	2590	2275	2049	2384
Phatr3_J5769	2407	2449	2482	2847	2702	2718	2451	2408	2558	1706	1516	1554	1561	1426	1575	1848	1780	1977	1795	1727	1694	2508	2180	2367	1708	1647	1740
Phatr3_EG00718	1627	1512	1532	906	949	945	682	783	784	1133	1008	1036	787	756	849	2030	1720	1829	1147	1127	1151	2671	2467	2734	1082	1076	1208
Phatr3_EG00779	3623	3603	3407	3929	4345	3794	3749	3982	4010	5618	5399	5096	4221	4037	4111	5596	5388	5350	4570	4524	4628	4917	4672	4908	6588	6681	6550
Phatr3_J36586	0	4	2	8	9	19	6	21	11	15	16	11	0	2	4	12	16	10	5	0	2	4	0	6	0	0	0
Phatr3_J20905	816	819	922	818	899	800	972	1088	1147	242	251	256	339	315	280	357	253	276	652	608	577	614	585	626	210	213	163
Phatr3_J13192	1751	1736	1611	1915	1984	1880	1834	2000	2052	1232	1090	1220	1103	1076	1068	1295	1125	1197	1992	1952	2098	1662	1530	1842	2462	2415	2582
Phatr3_J36589	500	466	494	434	498	501	419	470	445	209	245	223	272	260	247	219	229	187	380	373	354	333	320	341	379	500	421
Phatr3_EG00724	39	44	33	61	79	67	90	89	69	11	9	16	11	10	6	34	22	27	16	6	11	50	26	38	8	14	10
Phatr3_J36590	663	647	641	1120	1047	993	1307	1356	1304	254	240	217	161	112	130	502	404	454	124	111	105	408	438	396	68	82	97
Phatr3_J13057	7222	7072	6753	3156	3257	3179	2225	2265	2319	1617	1524	1608	768	661	676	1365	1172	1134	1163	1151	1077	2768	2613	2790	1124	1208	1368
Phatr3_J46593	867	937	963	3158	3044	2806	3583	4047	3880	3779	3242	3511	6995	6848	6859	4646	4695	4608	6372	6498	6356	3076	2925	3170	2367	2216	2390
Phatr3_J12989	1146	1340	1353	3058	3284	2862	3298	3734	3585	1102	1208	1075	801	831	851	834	874	812	1331	1397	1304	719	582	794	566	589	651
Phatr3_J46595	4550	4575	4541	1911	1975	1783	1179	1266	1302	283	321	275	329	350	421	377	339	340	444	426	435	1071	957	1058	777	790	831
Phatr3_J36595	935	940	886	806	833	774	911	884	1011	1997	1987	1794	1575	1392	1552	2162	2028	1985	1109	1072	1081	2169	1769	2163	2039	2096	2120
Phatr3_J13175	1299	1348	1291	3180	3202	2885	3773	4163	4026	12098	12255	12389	13670	12332	13313	14851	14020	14412	11442	11374	11096	14174	12311	13705	6892	7110	6888
Phatr3_J46597	6850	6716	6562	24210	24576	22040	19016	20405	20920	100882	98349	96513	150140	143584	147820	151695	139296	144377	245809	242206	233151	52585	47996	52851	126170	124490	126410
Phatr3_J36597	18400	18910	18547	55131	55991	50768	45709	49143	48545	28348	27269	26642	26940	24930	25703	32449	30247	31150	11806	11892	11412	19973	17658	19808	9909	9901	9907
Phatr3_J36598	164	177	209	248	266	213	353	370	356	199	216	219	373	434	357	441	397	409	483	531	503	194	174	253	286	285	272
Phatr3_J46599	9276	9197	9315	7763	7922	7188	8119	8641	8841	2457	2202	2453	1988	1903	1957	4866	4409	4743	3595	3146	3380	6350	5334	6084	4122	4158	4289
Phatr3_J36600	6963	6811	6822	8894	8038	8250	9888	9934	10698	8859	8188	8821	8444	8628	8586	12170	10949	11194	12228	11061	11327	11833	10548	11929	6812	6953	7116
Phatr3_J46600	864	1010	920	739	916	773	1065	1140	1013	488	436	372	375	324	382	798	602	622	1280	1204	1164	690	697	758	1172	1275	1225
Phatr3_J46601	3987	4008	3792	1691	1744	1715	1040	1158	1132	929	866	845	1085	969	1031	1317	1164	1199	1809	1924	1692	1152	1101	1211	1740	1782	1816
Phatr3_J46602	10444	10165	10092	14003	14518	13348	9903	10242	10572	26126	25663	25115	26117	24128	25636	24630	22888	23025	27262	26408	25520	16626	14867	17143	31783	32346	32403
Phatr3_J46603	1071	1139	1046	539	660	637	550	628	606	1199	1142	1005	606	534	538	1145	1007	1109	1747	1648	1580	1077	856	959	2144	2294	2284
Phatr3_J13028	506	616	516	241	220	233	137	227	199	364	382	369	236	256	214	478	479	420	642	632	551	599	507	571	1395	1429	1449
Phatr3_J36606	666	696	665	276	290	287	278	257	322	144	179	146	123	113	115	182	137	204	413	417	450	206	162	177	604	684	561
Phatr3_J46605	426	407	445	394	431	447	713	726	735	421	405	408	292	271	273	612	462	471	412	429	421	512	486	601	367	333	312
Phatr3_J36608	1116	1179	1033	1479	1668	1289	2039	2199	2317	792	698	770	1338	1157	1139	660	581	686	1100	1146	1125	578	562	626	402	382	389
Phatr3_J46606	751	674	671	826	865	730	1073	1325	1176	147	140	189	24	23	18	299	381	381	1	16	10	227	221	241	20	12	17
Phatr3_J46607	42	85	74	89	111	99	164	108	133	76	50	31	66	64	18	26	25	19	10	19	16	15	32	41	12	10	12
Phatr3_J36611	516	484	465	246	215	259	275	297	227	210	213	189	112	96	107	213	173	234	228	307	226	263	256	258	280	282	310
Phatr3_J46608	5160	5365	4962	3905	4154	3603	4221	4498	4520	1935	1965	1804	802	696	871	1815	1851	1760	996	1062	997	4676	4136	4457	1193	1070	1200
Phatr3_J13047	1285	1379	1349	2004	2341	1908	2332	2482	2597	930	888	931	649	660	688	1317	1127	1233	751	714	691	1438	1195	1273	728	778	715
Phatr3_J46610	2097	2091	2245	3606	3288	3411	4309	4720	4326	1500	1403	1377	2305	2347	2304	1521	1354	1518	3295	2822	2854	1729	1421	1599	633	778	715
Phatr3_J12985	74	102	99	130	75	85	64	83	76	18	20	19	14	12	17	16	10	5	11	13	23	36	28	33	66	29	40
Phatr3_J13107	347	340	399	439	385	396	333	327	356	395	430	359	261	267	284	202	178	135	102	103	108	368	348	361	55	53	53
Phatr3_J46612	3410	3234	3254	1991	2137	2031	1918	2080	2309	564	602	540	951	910	1012	980	1024	984	1708	1614	1665	1340	1172	1240	963	979	965
Phatr3_J46613	4049	4124	4153	1143	1189	1080	847	763	818	250	238	232	145	78	86	340	380	270	158	114	151	741	674	774	173	181	194
Phatr3_J13114	873	814	794	885	812	823	778	814	821	199	140	173	218	267	242	197	194	185	261	231	191	471	391	553	282	244	256
Phatr3_J36620	277	331	266	118	157	115	183	160	167	36	33	16	29	37	36	34	27	45	105	110	136	108	91	127	113	84	144
Phatr3_EG00743	3658	3670	3490	1889	1886	1959	2207	2384	2234	1666	1523	1670	803	765	817	1675	1511	1529	1784	1722	1737	2635	2387	2818	1967	1931	1853
Phatr3_J46616	708	655	712	423	383	368	432	434	522	404	362	333	297	227	233	362	306	358	407	373	450	512	452	528	395	291	398
Phatr3_EG00774	4	2	3	6	8	2	8	7	0	18	21	13	18	9	1	8	14	20	4	15	21	8	9	10	12	12	5
Phatr3_J54611	1534	1434	1502	2851	2878	2737	2204	2370	2392	1471	1440	1367	1959	1890	1963	2016	1825	1863	1815	1927	1749	1686	1604	1789	1089	934	984
Phatr3_J46618	3147	3290	3157	1024	1117	958	1022	1015	1087	188	232	209	197	192	206	322	317	403	668	586	555	568	514	503	165	178	202
Phatr3_J54612	616	671	613	219	320	212	443	547	502	135	131	93	88	112	89	128	155	145	358	343	429	248	183	224	303	217	272
Phatr3_J46620	677	589	557	810	656	636	775	770	913	984	944	920	956	799	875	1045	998	947	1447	1499	1373	1213	1069	1078	648	649	594
Phatr3_J46621	392	500	466	219	257	188	254	219	261	21	21	44	34	36	30	82	28	45	39	39	18	69	82	60	72	71	74
Phatr3_J36628	311	294	303	280	311	280	346	364	386	209	245	289	439	340	395	378	363	451	494	504	439	415	375	340	277	240	277
Phatr3_J36629	560	573	454	373	434	374	433	540	454	933	1063	976	413	390	448	727	754	753	530	500	488	1105	1127	1039	893	836	897
Phatr3_EG00754	678	610	627	605	699	563	492	527	587	757	769	642	658	651	646	851	851	747	992	894	852	886	791	865	776	841	852
Phatr3_J46622	455	453	402	358	483	388	470	495	513	219	292	278	198	198	189	423	409	378	422	338	353	439	430	524	231	248	203
Phatr3_J13157	1824	2020	1977	1030	1128	1049	854	962	1021	680	727	713	365	397	385	947	674	746	735	858	776	1575	1457	1626	756	650	657
Phatr3_EG02528	3773	4241	4072	2117	2062	1950	1558	1466	1697	1316	1262	1347	800	655	704	1594	1645	1723	1667	1614	1573	2172	2125	2194	2039	1948	2048
Phatr3_J36633	156	150	182	115	103	124	187	224	208	165	156	209	196	158	231	258	270	226	420	503	470	316	328	350	273	267	317
Phatr3_J36634	618	503	523	759	871	658	791	854	845	346	391	402	378	345	392	768	585	686	917	957	932	902	715	800	650	807	772
Phatr3_J36635	250	286	228	1605	1549	1408	1421	1484	1543	829	816	797	1401	1198	1197	647	556	551	1176	1181	1158	379	330	412	377	336	363
Phatr3_J13078	14183	14541	14778	30721	34464	29669	34044	35664	36276	13990	13507	13298	15015	13757	14058	16947	15895	16609	15697	15235	14345	19236	17495	17720	9496	9580	9685
Phatr3_J46625	1595	1749	1531	1056	1061	1109	1235	1447	1493	800	708	796	455	362	381	544	573	503	405	471	411	898	796	935	212	299	230
Phatr3_J46626	2110	2097	2082	1262	1323	1205	1353	1471	1584	797	804	756	433	400	397	729	748	731	602	593	623	1362	1213	1395	985	955	917
Phatr3_J28056	2262	2366	2308	1091	1022	840	965	1125	1014	329	394	379	271	244	295	496	452	399	416	401	376	873	751	852	736	682	759
Phatr3_J46628	452	545	464	108	128	98	120	115	152	83	96	124	5	8	13	62	64	78	46	35	30	152	155	188	188	140	158
Phatr3_J36641	3306	3249	3130	1872	2033	1721	1762	1846	1791	1265	1275	1285	990	975	1033	1966	1828	1870	1630	1455	1520	3051	2672	2909	1147	1148	1352
Phatr3_J3061	2317	2578	2281	2678	2918	2635	2136	2336	2339	152	168	181	213	217	189	265	227	242	36	39	57	242	258	239	33	25	30
Phatr3_J20934	18882	18879	18227	13829	13758	12551	12403	13477	13280	2630	2621	2508	3403	3159	3318	4869	4493	4567	3469	3486	3430	5535	4949	5244	1370	1291	1474
Phatr3_EG00729	2659	2839	2611	2846	2999	2646	2905	3038	3174	3740	3730	3691	2580	2480	2573	3208	3120	3049	3643	3525	3432	4900	4106	4798	3800	3901	3998
Phatr3_J46632	918	1061	1089	1519	1667	1498	1926	2171	2032	2356	2640	2651	3736	3329	3597	4102	3769	3829	3344	3169	2872	3529	3073	3137	2775	2508	2679
Phatr3_EG00767	2	2	1	1	0	0	4	2	4	15	4	11	11	15	10	8	8	10	1	0	14	0	3	13	1	1	0
Phatr3_EG00734	1	1	2	14	6	9	5	16	10	0	0	0	0	0	0	4	1	3	2	2	0	0	0	0	0	0	0
Phatr3_EG00744	1	1	0	9	13	14	10	12	12	0	3	0	2	2	0	0	0	4	0	0	2	1	4	2	0	0	0
Phatr3_J13031	404	536	436	507	485	456	592	631	677	244	191	218	376	331	331	386	234	326	827	742	686	209	210	207	213	222	219
Phatr3_J36647	445	433	384	546	664	504	499	472	615	97	63	91	255	213	205	194	189	187	391	324	321	135	120	124	144	132	105
Phatr3_EG00788	66	46	53	28	15	26	25	13	15	27	45	37	17	26	30	23	31	27	48	42	77	40	53	36	51	63	42
Phatr3_J36648	0	0	0	0	0	0	0	4	0	0	0	0	0	0	0	0	0	0	0	0	0	0	0	0	0	2	0
Phatr3_EG00806	0	0	0	3	0	0	0	0	0	0	0	0	1	0	1	2	0	2	0	0	0	0	2	0	0	0	0
Phatr3_J36649	9036	8908	8832	4268	4721	3803	3339	3599	3816	1949	1776	1843	1772	1562	1646	1940	1852	1834	11629	11859	11699	2512	2333	2467	12542	13121	12575
Phatr3_J13439	0	0	0	0	0	0	0	0	0	0	0	0	0	0	0	0	0	0	0	0	0	0	0	0	0	0	0
Phatr3_EG00840	0	2	0	0	0	0	0	0	0	0	0	0	0	0	0	0	0	0	0	0	0	0	0	0	0	0	0
Phatr3_EG00831	0	0	0	0	0	0	0	0	0	2	0	0	0	0	0	0	0	0	0	0	0	2	0	1	7	0	1
Phatr3_EG00822	0	0	0	0	0	0	0	0	0	0	0	0	0	0	0	0	0	2	0	0	0	0	0	0	5	0	0
Phatr3_EG00858	0	0	0	0	0	0	0	0	0	0	0	0	0	0	0	0	0	0	0	0	0	0	0	0	0	0	0
Phatr3_EG00837	0	0	0	0	0	0	0	0	0	0	0	0	0	0	0	0	0	0	0	0	0	0	0	0	0	0	0
Phatr3_EG00826	0	2	1	0	1	1	0	0	1	1	1	1	2	1	1	0	2	0	0	0	1	0	0	0	0	0	0
Phatr3_EG00847	3	4	2	0	4	0	0	0	1	0	2	1	2	0	1	2	0	0	0	0	0	0	0	1	0	0	1
Phatr3_EG00838	0	0	0	0	0	0	0	0	0	0	0	0	0	0	0	0	0	0	0	0	0	0	0	0	0	0	0
Phatr3_EG00863	0	0	0	0	0	0	0	0	0	0	0	0	0	0	0	0	0	0	0	0	0	0	0	0	0	0	0
Phatr3_EG00823	0	0	0	0	0	0	0	0	0	0	0	0	0	0	0	0	0	0	0	0	0	0	0	0	0	0	0
Phatr3_EG00790	0	0	0	0	0	0	0	0	0	0	0	0	0	0	0	0	0	0	0	1	0	0	0	0	0	0	0
Phatr3_EG00801	1	0	0	3	0	0	0	0	0	5	1	0	0	0	0	0	2	0	0	3	0	0	0	0	0	0	0
Phatr3_EG00783	3	0	4	5	0	4	6	5	0	2	0	0	1	0	0	0	0	0	0	3	5	2	0	0	0	0	1
Phatr3_J46635	1314	1232	1366	1348	1441	1341	1569	1868	1898	1294	1149	1004	739	677	776	951	929	840	1691	1573	1550	1352	1077	1318	1637	1553	1505
Phatr3_J46636	2091	2030	2053	1295	1236	1233	1383	1470	1456	718	671	691	438	391	418	1059	1068	957	1060	1108	924	2407	2284	2348	937	920	1052
Phatr3_J46637	989	980	893	1917	2253	1804	1939	2259	2142	703	592	634	1477	1500	1495	1349	1305	1180	1005	1057	1027	1364	1171	1247	872	917	1035
Phatr3_EG00816	1172	982	961	505	546	387	555	609	635	184	173	162	183	156	170	289	251	232	258	308	294	336	278	290	453	498	390
Phatr3_J46639	4466	4485	4309	2819	3145	2689	2154	2428	2436	2911	2910	2718	2088	2029	2146	2922	2805	2878	3077	3028	2888	4332	3796	4367	4127	3939	4310
Phatr3_EG00850	1069	942	935	946	891	778	953	929	836	532	534	494	559	544	618	614	504	613	726	697	776	786	774	738	604	736	607
Phatr3_J46641	3430	3413	3231	1937	2074	1728	1943	2258	2069	1647	1486	1546	1618	1433	1634	1785	1736	1832	2749	2861	2778	2525	2146	2367	2038	2088	2161
Phatr3_J46642	398	377	363	384	370	313	303	444	496	105	104	125	160	156	188	47	61	76	59	68	91	117	101	143	39	38	38
Phatr3_J46643	1172	1287	1310	866	774	803	842	996	862	593	597	489	771	665	683	770	744	668	792	869	766	1480	1298	1761	391	403	432
Phatr3_J3639	34710	35723	34869	14218	14517	12647	12586	13754	14320	21331	20928	20164	9228	8593	9063	20066	19127	18913	10729	10393	10338	32777	28344	32703	10032	10089	9785
Phatr3_J46645	2346	2409	2388	4080	4389	3973	2214	2428	2715	4611	4470	4284	5747	5505	5667	4049	3780	3901	4302	4451	4190	4599	4143	4593	4462	4072	4193
Phatr3_J36662	1429	1483	1416	3734	3821	3482	4232	4865	4641	3136	3189	2991	4941	4669	4801	4075	3831	3888	3794	3542	3586	2901	2630	2852	3440	3701	3384
Phatr3_J28068	3813	3645	3792	5189	5241	5211	7703	7955	8063	1806	1776	1641	2256	2208	2244	2829	2602	2511	1801	1810	1709	5730	5170	5782	522	430	453
Phatr3_J46647	2508	2528	2703	2112	2414	1988	2157	2446	2364	3615	3517	3460	4778	4566	4536	5291	5283	5448	4988	5135	4948	4504	4100	4663	4420	4457	4637
Phatr3_EG02295	21196	20591	20745	12990	13711	13032	12145	13429	13269	13508	13572	12917	7433	7014	7065	11078	10226	10760	9352	9853	9530	21157	19639	21562	12890	12816	13139
Phatr3_EG00857	167	180	163	100	114	100	141	144	146	89	103	98	68	60	53	114	133	140	130	215	156	172	100	179	164	90	105
Phatr3_J36666	906	992	878	438	455	415	470	536	538	215	166	170	173	109	125	187	187	218	153	164	113	363	290	400	36	36	39
Phatr3_J54619	1672	1729	1702	1915	1822	1856	2031	2101	2229	567	553	528	743	690	728	931	789	832	1094	1042	956	941	887	1014	342	319	339
Phatr3_J36668	1012	911	873	323	297	313	324	373	356	119	134	105	166	147	135	164	191	191	217	144	165	485	439	456	165	156	139
Phatr3_J20948	6621	7038	6762	4235	4615	3905	3857	4133	4045	1121	934	1019	1231	1086	1168	1233	1123	1314	838	812	775	2054	1818	2083	659	598	662
Phatr3_J13505	2675	2605	2731	3626	3671	3574	4395	4563	4421	2647	2694	2558	3867	3714	3706	4008	3450	3905	3151	3075	3044	4195	3451	4137	1938	2141	1955
Phatr3_J46653	777	729	787	528	586	487	460	484	515	260	252	208	410	310	371	420	444	431	696	657	559	553	443	442	168	116	173
Phatr3_EG00789	0	0	0	0	0	0	0	0	0	0	0	0	0	0	0	0	0	0	0	0	0	0	0	0	0	0	0
Phatr3_J13418	6277	6212	6085	6509	7007	6220	5666	5783	5672	543	491	417	2102	2051	2048	1034	997	1049	4208	3971	3751	1265	1165	1281	808	789	873
Phatr3_J54621	2837	2761	2720	704	693	697	755	750	802	291	368	376	454	390	460	449	499	561	1684	1620	1564	637	502	700	767	657	735
Phatr3_J46656	1216	1230	1166	989	1047	951	1365	1679	1628	1129	1152	1097	1452	1372	1445	1958	1876	1745	1624	1502	1511	2944	2699	2961	627	603	624
Phatr3_J46657	13	25	18	781	654	746	619	732	735	332	335	322	1046	926	875	606	524	566	802	641	811	292	271	276	323	293	270
Phatr3_J13358	24571	25072	24705	22400	21790	22124	14244	15088	15711	9849	9174	9472	6015	5752	5920	9389	8362	8633	3063	3364	2976	15776	13912	15127	2426	2368	2412
Phatr3_J46659	565	566	517	305	297	297	385	369	394	21	26	29	8	4	10	154	108	112	2	4	11	120	102	111	4	2	0
Phatr3_J52094	950	910	990	102	119	73	91	137	111	40	34	16	20	14	17	75	91	140	127	197	160	235	161	161	245	239	284
Phatr3_J46661	1483	1804	1599	478	468	388	573	629	527	443	421	378	359	294	268	478	524	460	689	817	740	806	577	662	614	557	603
Phatr3_J46662	636	677	518	517	493	466	517	500	509	382	317	274	253	287	318	388	352	414	542	443	498	529	544	577	127	121	129
Phatr3_J46663	1381	1434	1411	1810	1814	1591	2050	2204	2165	2025	2073	2029	1947	1729	1847	2118	1962	2111	2465	2537	2404	2477	2049	2290	2092	2026	2026
Phatr3_J13383	375	382	346	265	198	213	278	323	311	92	102	75	53	61	52	122	136	102	130	142	160	209	160	189	40	60	34
Phatr3_J46664	523	602	511	441	368	392	523	615	564	508	386	415	284	234	229	461	401	454	568	572	580	519	536	496	305	352	357
Phatr3_EG00803	0	0	0	0	0	0	0	0	0	0	0	0	0	0	0	0	0	0	0	0	0	0	0	0	0	0	0
Phatr3_EG00793	0	0	0	0	0	0	0	0	0	0	0	0	0	0	0	0	0	0	0	0	0	0	0	0	0	0	0
Phatr3_J13476	3185	3110	3205	3425	3096	3218	3092	3472	3299	1133	1047	1248	1799	1537	1635	2707	2826	2540	3754	3481	3769	2609	2332	2532	1328	1307	1352
Phatr3_EG00836	0	0	0	0	0	0	0	0	0	0	0	0	0	0	0	0	0	0	0	0	0	0	0	0	0	0	0
Phatr3_J13235	1379	1191	1197	581	733	574	784	799	795	211	198	270	974	916	919	757	701	702	2685	2893	2719	931	695	860	1167	1191	1148
Phatr3_J46667	347	333	311	250	204	197	192	251	285	64	38	28	67	49	76	86	72	49	125	157	125	147	150	112	43	69	71
Phatr3_J46668	1775	1797	1621	532	546	492	509	538	539	143	116	126	67	72	102	362	417	471	305	364	328	840	663	842	834	940	897
Phatr3_J3578	1242	1158	1260	183	188	182	167	180	233	44	32	22	58	52	59	93	148	125	307	320	315	304	259	303	849	819	831
Phatr3_J13331	2327	2621	2207	622	523	521	317	297	287	104	93	109	38	62	54	198	130	173	59	54	78	522	426	429	70	69	69
Phatr3_J36690	408	442	363	399	478	494	488	536	591	373	272	341	399	385	378	592	587	551	458	475	577	436	377	487	505	454	557
Phatr3_EG00864	0	2	0	2	3	4	11	7	5	0	0	2	2	0	4	0	0	0	0	0	2	0	0	0	0	0	0
Phatr3_EG00861	0	0	0	0	0	0	0	0	0	0	0	0	0	0	0	0	0	0	0	0	0	0	0	0	0	0	0
Phatr3_J13520	766	853	843	981	815	904	1005	1092	1226	428	419	483	880	891	898	647	597	738	1324	1214	1290	683	686	685	982	953	1102
Phatr3_J46671	849	768	806	1171	1095	1081	1236	1431	1396	622	578	660	1248	1137	1105	1086	951	996	1741	1729	1731	1129	1195	1220	849	893	940
Phatr3_EG02011	940	1061	1012	816	834	735	781	816	807	620	570	623	959	879	830	762	784	828	1018	947	939	1183	1031	1150	1282	1229	1281
Phatr3_EG00791	41	30	42	43	39	38	47	39	45	3	3	7	8	0	8	1	2	7	8	6	15	11	19	17	5	3	1
Phatr3_EG02004	819	834	755	1626	1691	1424	1280	1408	1418	1536	1570	1609	3819	3704	3605	1935	1816	1959	9292	9153	8660	723	701	683	2196	2450	2457
Phatr3_EG02010	463	481	476	667	750	585	531	648	600	986	1007	861	956	1042	986	735	794	709	2280	2359	2361	369	286	291	1235	1226	1264
Phatr3_J46673	2966	2807	2995	1915	1737	1677	2327	2487	2435	2163	2143	2115	1860	1667	1771	2462	2477	2402	2407	2213	2211	2804	2541	2721	4105	4010	3817
Phatr3_J13244	4010	3904	3865	1268	1370	1273	936	1012	915	560	484	462	182	147	153	300	196	240	249	247	213	582	569	612	91	56	64
Phatr3_J46675	2247	2242	2206	497	554	439	253	333	420	81	116	115	62	71	62	181	130	160	121	94	136	408	338	438	72	42	44
Phatr3_J46676	10082	10424	10001	23505	24885	22849	11305	12272	12409	21424	21322	20381	14850	13938	14452	7756	7132	7443	2700	2684	2525	8944	7524	8641	3559	3293	3369
Phatr3_J46677	172	220	209	499	548	451	396	379	402	115	149	136	198	167	158	206	160	227	66	57	57	184	149	140	48	44	33
Phatr3_EG00859	0	0	0	0	0	0	0	0	0	0	0	0	0	0	0	0	0	0	0	0	0	0	0	0	0	0	0
Phatr3_J36699	632	635	570	1173	1155	812	1262	1344	1348	290	276	282	420	405	311	668	677	590	550	471	507	574	507	546	87	107	117
Phatr3_J13265	55300	55374	54235	18474	19264	17472	14792	15511	15663	12324	12653	12245	2784	2737	2877	2832	2562	2764	847	852	838	4580	3777	4153	2021	2108	2125
Phatr3_EG00846	0	0	0	0	0	0	2	0	0	0	0	0	0	0	1	0	0	0	0	0	0	0	2	0	0	0	0
Phatr3_J42051	1821	1881	1819	1831	1822	1732	2431	2837	2720	766	761	773	539	617	650	777	778	781	573	447	477	1110	963	1068	188	181	209
Phatr3_J13365	2296	2409	2355	1287	1400	1187	1062	1234	1248	468	422	507	516	542	498	804	744	756	1081	952	1123	1540	1357	1450	680	697	679
Phatr3_J13221	614	745	665	652	775	597	1000	1076	1036	343	301	352	700	688	809	685	699	649	1055	1088	1082	548	556	644	527	427	581
Phatr3_J1103	2529	2605	2469	1727	2008	1710	2131	2281	2367	495	489	498	631	502	498	914	854	909	1358	1231	1327	1067	983	1074	567	577	562
Phatr3_J1864	1854	1867	1761	1171	1299	1123	1416	1442	1411	749	811	835	262	280	288	1560	1418	1466	1048	1067	966	1328	1266	1540	606	645	561
Phatr3_J46684	3391	3332	3308	3317	3651	2962	3814	3886	3838	2557	2379	2408	1815	1902	1945	3243	3073	3103	2942	2840	2808	4615	4114	4431	2021	1976	2043
Phatr3_EG02294	1698	1957	1743	1575	1657	1580	1520	1541	1594	1190	1134	1090	684	686	656	1372	1322	1343	1390	1456	1417	2496	2310	2442	1125	1076	1147
Phatr3_J21006	1782	1797	1634	2878	3224	2871	1851	2040	1902	317	385	337	178	160	171	537	527	448	126	124	156	722	680	855	200	173	189
Phatr3_J46687	7422	7166	7059	3562	3797	3529	3044	3117	3320	1437	1469	1335	785	646	721	2060	1888	2056	1621	1446	1546	3648	3269	3735	1158	1016	1157
Phatr3_J46688	540	547	549	650	671	641	969	1059	965	207	204	216	362	325	330	384	318	340	542	551	576	364	311	376	263	263	242
Phatr3_J36711	471	558	536	1069	1070	903	1353	1338	1452	187	204	195	489	443	402	362	314	332	540	499	429	542	482	576	228	206	238
Phatr3_J13313	283	263	274	283	344	301	313	357	304	159	170	201	222	206	144	149	146	157	259	253	277	206	197	169	138	126	133
Phatr3_J13511	7043	7001	7020	4002	4325	3847	3958	4254	4229	3226	2941	2860	1858	1691	1973	4004	3665	3663	5161	4968	5143	6761	5791	6627	5134	5080	5009
Phatr3_J46690	3614	3633	3832	8014	8715	7655	8904	9462	9642	16569	16366	16147	19317	18478	18984	26629	24352	24806	21293	20810	20301	15751	13686	15308	7086	6947	7058
Phatr3_J13254	687	625	577	1787	1687	1578	1395	1517	1383	1876	1731	1884	2543	2443	2488	1353	1320	1264	1076	1078	1084	1472	1473	1508	806	835	775
Phatr3_J46692	912	953	992	811	810	734	530	710	649	446	505	466	287	301	251	463	461	403	191	163	241	942	789	842	352	312	282
Phatr3_EG00784	1195	1245	979	3664	3648	3182	3416	3850	3694	1387	1285	1228	1965	1926	1880	1721	1552	1666	1194	1243	1168	1489	1460	1440	581	678	528
Phatr3_J13396	7734	7671	7772	10644	10700	10465	10039	10112	10667	3558	3459	3386	3251	3260	3339	4845	4351	4683	3249	3281	3093	4910	4707	4900	2193	2199	2294
Phatr3_J46694	1414	1461	1427	1303	1258	1103	1413	1410	1468	513	536	487	542	545	591	999	892	949	780	715	683	1556	1386	1573	317	257	345
Phatr3_J36719	635	650	616	593	498	555	549	683	685	224	255	256	395	342	370	469	462	432	757	704	725	439	387	471	284	225	258
Phatr3_J36720	1761	1604	1700	1278	1408	1454	1585	1613	1725	592	598	547	765	708	688	1221	1187	1177	1554	1493	1557	1502	1386	1450	1212	1368	1299
Phatr3_EG00851	447	429	384	443	424	374	551	522	630	232	183	212	289	335	299	436	291	352	528	628	628	439	456	443	297	279	326
Phatr3_J28147	4695	5423	5071	3138	3196	2580	2444	2612	2797	631	678	601	795	817	822	1405	1436	1464	1351	1263	1138	1686	1703	1791	1095	973	1005
Phatr3_J36721	2064	2318	2028	2279	2270	1856	2120	2448	2383	765	744	678	720	699	799	1164	1087	1074	1840	1935	2021	1388	1176	1378	1307	1386	1370
Phatr3_J21030	3435	3500	3438	3350	3805	3321	3805	4171	3925	1895	1894	1758	1371	1301	1412	2713	2637	2512	2364	2503	2184	3459	3398	3526	1480	1525	1429
Phatr3_J46698	1623	1708	1703	1907	2186	1962	1547	1702	1746	2467	2317	2336	2351	2015	2175	2948	2737	2809	2820	2761	2491	2658	2439	2666	2700	2664	2837
Phatr3_J36724	733	756	789	601	626	499	421	442	485	570	575	540	701	767	619	502	435	554	1043	920	967	546	624	646	487	421	457
Phatr3_J46699	661	689	625	559	566	513	541	653	555	199	173	201	119	108	123	272	224	227	233	255	213	508	515	479	218	195	177
Phatr3_J36726	459	373	372	217	216	260	358	401	446	109	150	115	143	106	164	115	123	120	201	289	249	241	180	209	68	40	54
Phatr3_EG02296	4929	4896	4753	3357	3487	3265	2347	2711	2524	2175	2265	2177	1666	1524	1566	2688	2408	2451	4176	4168	4040	3437	3011	3602	5054	4692	5011
Phatr3_J46702	724	697	727	443	515	476	576	518	570	259	246	186	370	403	328	504	480	518	1078	958	976	557	457	490	404	402	437
Phatr3_J46703	796	772	761	1327	1377	1239	1051	1042	1114	1358	1420	1329	539	461	480	556	510	494	398	352	333	321	382	407	204	231	221
Phatr3_J13243	1324	1222	1264	155	162	149	125	161	157	53	52	52	26	19	20	78	68	59	42	56	34	271	242	282	82	37	67
Phatr3_EG00855	881	945	856	262	248	241	157	189	178	35	36	26	25	28	17	99	91	110	40	26	18	231	222	216	81	59	48
Phatr3_J46705	521	638	565	317	243	246	356	337	336	68	73	91	205	174	192	100	93	122	485	442	554	146	150	137	272	316	288
Phatr3_J36733	178	185	201	24	17	22	45	48	38	4	4	8	2	7	5	0	14	2	11	28	18	18	13	18	12	4	20
Phatr3_J46706	2382	2427	2436	1278	1403	1310	1553	1682	1622	1161	1213	1170	735	817	765	1138	1298	1254	1708	1551	1510	1646	1530	1564	1246	1243	1203
Phatr3_J46707	5987	5988	5828	4299	4059	3819	5181	5679	5447	548	553	521	1912	1681	1743	276	299	230	678	840	839	285	235	302	51	23	72
Phatr3_J46708	6003	6033	5645	3032	3058	2912	3051	3102	3129	4824	4898	4535	2100	1817	1962	5687	5623	5548	5415	5322	5271	15735	14603	16141	20281	20021	19778
Phatr3_J46709	11211	10874	10881	5513	5701	5408	6136	6674	6482	9635	9457	9447	7726	7378	7570	11807	10741	10958	15086	14874	15064	12588	11235	12215	8217	8290	8266
Phatr3_EG00817	0	0	0	0	0	0	0	0	0	0	0	0	0	0	0	0	0	0	0	0	0	0	0	0	0	0	0
Phatr3_EG00827	0	0	0	0	0	0	0	0	0	0	0	0	0	0	0	0	0	0	0	0	0	0	0	0	0	0	0
Phatr3_EG00843	14	8	14	10	8	1	7	1	2	3	0	0	2	0	0	0	0	0	4	9	1	1	2	0	4	5	0
Phatr3_J46710	42944	42243	43448	7949	8187	7538	3465	3620	3788	1819	1736	1625	686	640	723	2018	1886	1861	2131	2150	2066	4209	3726	4184	826	850	871
Phatr3_J46711	845	788	864	99	78	59	28	54	25	11	36	12	8	14	15	25	35	21	9	10	10	41	58	57	8	32	16
Phatr3_J46712	579	661	626	433	360	431	375	483	433	127	89	117	90	88	120	231	223	258	332	438	399	417	383	391	446	428	404
Phatr3_J13537	1446	1627	1531	1575	1693	1527	1586	1566	1724	1134	1154	1047	2251	2090	2056	2607	2485	2513	4288	4150	4041	3104	2640	3033	1436	1446	1629
Phatr3_J36742	689	707	724	506	518	503	495	547	470	226	308	226	300	289	290	413	348	427	625	648	649	618	491	550	736	768	649
Phatr3_J36743	1185	1321	1210	462	428	368	431	388	488	117	85	93	173	122	137	231	177	222	565	575	551	279	352	329	423	359	318
Phatr3_J36744	949	945	997	623	701	526	497	658	533	237	276	239	232	254	253	376	334	333	521	417	494	591	601	660	393	359	379
Phatr3_J46716	595	615	616	594	676	516	471	635	568	273	316	245	392	366	399	424	374	417	710	576	614	551	522	510	158	159	216
Phatr3_J46717	6	10	0	21	13	10	16	26	30	24	38	40	50	35	27	31	25	33	46	44	49	28	32	26	40	34	46
Phatr3_J46718	2720	2916	3032	14345	14597	13668	14093	14874	15433	17411	16942	16257	29183	27443	28615	47582	43847	44507	48866	47318	45740	39171	34506	38513	29641	29276	30763
Phatr3_J46719	576	505	526	460	439	539	532	527	554	399	371	396	599	590	649	537	500	420	902	960	914	743	554	721	545	475	562
Phatr3_EG00829	0	0	0	0	0	0	0	0	0	0	0	0	0	0	0	0	0	0	0	0	0	0	0	0	0	0	0
Phatr3_J46720	9295	9130	8787	5827	6338	5534	5713	5969	6168	4219	4386	4214	4607	4355	4426	5672	5525	5447	7993	7829	7857	6410	5543	6441	4737	4534	4589
Phatr3_J46721	5530	5631	5687	20137	19882	18866	21299	22878	23106	9001	8360	8427	15159	15190	15353	8177	7633	7864	2556	2394	2443	6834	6092	6727	1294	1176	1308
Phatr3_J52108	4004	4062	3879	3089	2921	2863	3872	4187	4225	1391	1379	1375	1276	1363	1434	2567	2281	2289	2864	2793	2691	4625	4297	4525	1130	1054	1217
Phatr3_J21039	711	778	752	712	737	756	881	898	896	457	378	458	646	625	545	876	780	768	1217	1092	1163	1371	1193	1348	482	453	555
Phatr3_EG02293	2911	3011	2894	1683	1697	1489	1571	1718	1657	822	913	803	857	772	807	764	892	877	1140	1272	1361	1683	1541	1596	924	933	992
Phatr3_J46726	4767	4968	4587	2529	2693	2438	2239	2351	2261	897	821	791	349	410	314	1113	869	932	923	894	890	2004	1733	1874	1007	1083	996
Phatr3_J46727	9851	9380	9484	3934	4477	3838	3269	3598	3742	2289	2275	2158	2152	1992	1920	2672	2518	2357	4309	4137	4210	3604	3169	3422	5178	5097	5104
Phatr3_J46728	865	900	836	724	739	627	826	896	969	1573	1493	1522	1577	1390	1449	2322	2318	2087	2921	2752	2675	2074	2013	1914	1918	1951	1902
Phatr3_J46729	5389	5487	5455	2957	2775	2794	3236	3554	3412	2709	2771	2674	2868	2604	2732	4064	3923	3963	5077	5047	4943	5381	4689	5264	3233	3219	3227
Phatr3_J46730	4376	4382	4498	2710	3049	2819	3405	3812	3510	5048	4996	5026	5974	5607	5806	6951	6475	7109	6410	6263	6126	8486	7281	8572	5578	5570	5538
Phatr3_EG00839	14107	14229	13859	10275	11417	9819	8116	8084	8478	5748	5506	5321	7874	7813	8000	4828	4523	4812	19374	18804	18438	4869	4155	4757	11097	11405	11167
Phatr3_J46732	168	198	160	182	174	196	206	285	224	112	115	133	63	54	50	65	57	66	79	96	72	62	53	78	72	60	55
Phatr3_J46733	780	795	863	1003	940	901	1316	1566	1542	918	733	788	824	870	1000	1135	907	931	1886	1923	1915	980	886	981	981	952	961
Phatr3_EG00809	1021	1001	1012	620	603	538	615	604	649	393	396	313	406	383	376	377	447	469	1005	963	970	695	549	667	784	797	724
Phatr3_J46734	4889	5009	4800	1623	1882	1667	1821	2025	1931	383	422	382	1855	1771	1824	1247	1124	1180	2112	1985	2076	1141	1027	1134	497	432	526
Phatr3_J46735	11956	12493	11971	5860	6108	5303	4694	4888	4778	945	973	983	1320	1323	1194	2733	2446	2539	2411	2529	2588	3041	2793	3078	3782	3724	3975
Phatr3_J46736	2468	2565	2545	1116	1394	1131	982	875	998	571	598	630	453	443	467	923	805	872	661	660	588	1585	1377	1429	533	578	564
Phatr3_J46737	3017	3237	3112	3742	3750	3383	3845	4172	4012	4933	4977	4568	6282	6042	5880	6923	6697	6728	9127	8680	8690	6935	5934	6821	5323	5192	5594
Phatr3_J46738	1643	1588	1511	1123	1122	1131	1173	1219	1346	866	797	872	984	893	906	1100	1135	1063	1698	1640	1669	1114	1088	1145	913	809	828
Phatr3_J13445	708	747	721	333	414	354	298	343	330	282	272	273	116	97	126	427	342	400	332	228	262	619	491	612	235	248	316
Phatr3_J8132	148	196	190	204	237	228	227	263	273	175	121	145	376	258	338	317	280	347	514	529	438	357	322	347	105	146	136
Phatr3_EG02005	20	27	12	8	42	26	16	15	24	49	37	53	76	64	42	24	27	21	55	36	46	42	35	44	20	39	23
Phatr3_EG02008	12	17	11	26	3	17	14	19	17	62	49	59	20	24	28	17	20	19	14	24	27	41	46	52	29	33	30
Phatr3_J36770	541	582	522	419	520	430	395	442	437	162	119	140	203	220	219	253	228	203	258	271	246	415	327	325	106	104	86
Phatr3_J36771	486	426	483	242	215	208	241	253	301	76	32	63	15	16	22	435	433	400	31	5	8	452	404	534	19	8	14
Phatr3_J46740	1142	1116	1180	963	678	889	1016	1085	1100	510	342	319	507	510	513	721	647	584	1426	1492	1383	1096	904	992	573	649	683
Phatr3_J46741	2039	1862	1828	983	959	806	735	774	818	290	263	329	351	341	352	408	381	346	470	478	453	535	560	650	760	776	832
Phatr3_J46742	1401	1423	1404	1693	1728	1653	1765	1935	1868	1943	2088	1984	3021	2722	2698	3659	3028	3286	3647	3577	3275	3256	2858	3020	972	847	877
Phatr3_J46743	1005	1067	1144	6415	6285	5789	5358	5674	5772	23519	23092	22447	24507	22574	23403	40937	37232	38984	31820	31285	30743	23512	21247	23398	24295	24743	25375
Phatr3_J36776	624	642	653	368	341	364	332	344	372	823	752	788	253	203	262	833	762	646	419	446	388	882	792	990	796	802	903
Phatr3_J28181	1141	1088	988	345	437	386	363	420	520	437	376	387	250	244	211	415	403	323	501	434	460	520	509	455	498	530	450
Phatr3_J46746	850	863	851	397	388	317	491	504	466	582	524	523	427	377	317	601	524	506	564	567	533	648	607	670	767	928	812
Phatr3_J46747	710	775	821	556	528	532	727	763	746	5885	5660	5532	8917	8152	8407	7921	6973	7401	14456	14256	14230	4719	3903	4715	17667	17647	17445
Phatr3_J52110	117	84	88	71	71	67	94	115	100	20	36	14	6	17	18	20	40	12	29	26	25	18	22	26	10	15	6
Phatr3_J13382	4701	4793	4533	3286	3105	2964	3184	3682	3593	1911	1824	1829	2189	2121	2055	2933	2539	2556	4279	4228	4226	2494	2270	2373	1838	1768	1720
Phatr3_J46750	1611	1596	1549	1240	1453	1163	1217	1387	1446	708	693	703	610	413	491	1017	890	1065	884	759	752	1647	1381	1603	418	423	457
Phatr3_EG00794	1869	1770	1933	1339	1494	1346	1578	1695	1761	1205	1255	1158	1681	1412	1507	1806	1619	1757	2466	2570	2477	1571	1346	1406	1459	1637	1515
Phatr3_J46752	4221	3922	4007	2172	2433	1971	2937	3358	3085	4242	4174	4305	2114	2126	2091	3478	3154	3399	3336	3128	3303	4347	4037	4412	4965	4989	5057
Phatr3_J46753	763	702	722	855	799	692	882	803	929	196	172	209	305	240	311	209	221	230	401	368	321	368	350	394	148	184	185
Phatr3_J13424	3231	3198	3081	10930	11595	10560	10317	10966	10996	5414	5381	5576	6612	6383	6370	5656	5050	5216	4080	3974	3949	4470	4256	4619	3430	3273	3711
Phatr3_EG00862	5813	5569	5697	3244	3035	2944	2921	3139	3098	2152	2093	2138	2151	2073	2098	3228	2979	3054	3166	3211	3104	3638	3165	3395	3228	3034	2829
Phatr3_J36789	214	234	262	182	199	186	231	192	224	42	29	66	65	45	64	92	59	80	116	168	148	112	91	87	40	63	41
Phatr3_J28191	2329	2502	2304	1993	1947	1976	2126	2131	2172	1317	1288	1323	938	906	900	1154	1186	1120	2091	2279	2013	1581	1174	1303	682	630	698
Phatr3_EG00865	857	906	858	944	1012	968	1086	1202	1155	336	345	296	722	662	640	474	390	390	1437	1474	1400	412	331	366	181	230	211
Phatr3_J46758	1719	1705	1928	1048	1382	1007	1423	1615	1624	515	503	530	715	695	807	892	821	895	2727	2797	2682	1026	783	880	210	186	247
Phatr3_EG00797	1804	1765	1811	1557	1698	1303	2127	2275	2287	1009	939	790	789	664	706	1491	1443	1487	2301	2174	2149	1657	1546	1673	965	911	954
Phatr3_J36794	0	0	0	8	12	6	22	8	18	20	13	10	22	8	0	7	20	16	18	6	16	18	8	0	0	4	0
Phatr3_J13428	2408	2399	2458	1477	1675	1222	1215	1423	1461	471	554	483	731	702	786	1213	1055	1078	2264	2111	2117	1439	1291	1379	3164	3023	3135
Phatr3_J21073	5429	5394	5471	3375	3510	3020	3175	3527	3415	1365	1284	1350	1591	1683	1789	2727	2555	2855	2515	2476	2318	3337	3223	3407	2695	2378	2597
Phatr3_J13230	2230	2189	2102	2344	2565	2242	2333	2544	2400	2168	1985	1986	4365	4088	4202	2459	2446	2313	9000	8985	8691	1960	1882	2014	6449	6424	6686
Phatr3_J46762	2435	2518	2379	1180	1356	1050	1108	1369	1333	462	450	459	642	546	558	617	683	547	1933	2121	1897	706	607	654	1129	1056	1148
Phatr3_J46763	17612	17298	17125	6432	6715	5699	7663	8148	7916	18407	18103	17607	13016	12147	12451	24190	21747	22475	24963	24408	24271	41507	35590	40237	78144	78526	79701
Phatr3_J46764	3066	2913	2947	1943	2244	1783	1632	1795	1779	2575	2613	2564	2329	2098	2256	1543	1474	1590	2350	2441	2445	3149	2937	3420	6174	6015	6093
Phatr3_J36801	1996	1846	2007	2540	2586	2473	1334	1479	1463	1985	1947	1906	1996	1882	1771	2168	2108	2163	1000	963	934	2161	2038	1933	1867	2093	2035
Phatr3_J46766	2877	2954	2753	2907	3271	2923	2605	2805	2799	1094	1105	1087	1855	1651	1670	1729	1646	1573	2139	1940	2185	2605	2355	2534	2125	2010	1941
Phatr3_J46767	691	573	519	809	967	823	806	810	936	529	557	547	1217	1072	1218	662	578	578	937	965	827	536	458	468	661	642	669
Phatr3_J46768	330	319	259	441	349	268	346	400	316	397	299	353	495	480	499	129	125	148	375	359	401	135	146	182	374	384	387
Phatr3_J28202	2332	2367	2370	4703	4697	4367	6412	6894	7167	851	788	827	1512	1432	1570	1228	1218	1275	993	1061	979	1560	1474	1497	470	501	473
Phatr3_J46770	1216	1241	1207	1815	1714	1812	1445	1579	1536	663	689	677	632	487	572	329	270	281	196	187	203	211	184	236	78	91	107
Phatr3_EG00841	2741	2642	2487	2964	3236	2851	2700	2716	2693	968	845	865	476	441	547	731	698	600	620	689	629	805	697	836	935	974	961
Phatr3_J36808	1037	1187	937	944	958	946	1123	1197	1143	993	1047	899	599	581	621	966	888	918	1891	1787	1863	1179	1063	1350	2799	2686	2839
Phatr3_J13233	2248	2209	2191	5516	5759	5300	6448	7100	7100	8448	8372	8103	5787	5998	5618	7261	6841	6986	11372	11535	10777	11566	10317	11661	12490	12794	12676
Phatr3_J54642	15457	15647	15261	43817	45454	42154	54934	59357	59329	22213	21740	21536	31422	30655	31268	28868	26696	26577	17309	16960	16637	23085	21098	22706	13449	13073	13783
Phatr3_J46775	2304	2464	2232	6097	6494	5899	7187	7725	7460	18213	17464	17484	19010	17798	19180	28185	26172	27391	14136	14271	13365	13308	11910	13337	10264	10417	10588
Phatr3_EG00849	2047	2294	2144	2251	2513	2152	2485	2608	2676	3044	3207	3040	5766	5438	5538	5418	5040	5190	5874	5944	5544	2585	2433	2598	2119	2046	1992
Phatr3_EG00795	1	7	0	16	25	7	39	16	34	10	7	16	10	2	9	9	4	3	9	8	0	7	8	2	0	0	1
Phatr3_J46777	202	234	239	132	113	130	148	141	199	42	49	33	100	58	62	78	86	70	144	86	121	145	130	127	100	121	80
Phatr3_J54643	715	616	644	2213	2358	2046	1328	1457	1373	2082	2111	2072	8481	7628	8017	7986	7287	7391	8727	8498	8704	4321	3941	4247	4942	4846	4984
Phatr3_J46779	5086	4870	4801	2667	2957	2460	2774	3289	3154	2303	2052	1883	1001	899	1009	983	993	984	1241	1261	1208	2142	1847	1953	1549	1476	1441
Phatr3_J46780	5454	5264	5277	3831	3537	3339	3684	3603	3787	744	809	722	1207	1031	1117	1502	1363	1591	2192	2092	1992	2460	1949	2357	478	490	498
Phatr3_EG00786	5424	5135	5035	4015	4421	3897	3064	3579	3305	374	312	369	371	305	345	787	691	658	450	391	457	1310	1099	1354	283	314	303
Phatr3_EG00848	0	0	0	0	0	0	0	0	0	0	0	0	0	0	0	0	0	0	0	0	0	0	0	0	0	0	0
Phatr3_J13261	620	673	714	109	96	73	50	65	73	20	10	12	8	0	6	6	2	18	16	7	10	22	18	20	12	2	2
Phatr3_J46782	363	453	400	511	584	415	718	809	689	77	70	60	123	74	78	104	106	107	228	281	223	162	126	124	122	123	141
Phatr3_J46783	2030	2057	1948	2866	3088	2796	2612	2689	2630	263	331	250	201	179	140	442	316	397	120	108	117	375	378	413	179	132	188
Phatr3_J36821	101	100	124	5328	5600	4850	5835	6375	6457	2269	2279	2235	8368	7647	8005	1037	1000	973	986	873	987	776	753	763	361	312	380
Phatr3_EG00810	1738	1899	1797	2407	2611	2219	2276	2261	2519	1319	1017	1072	1047	1023	1004	1562	1400	1741	1485	1461	1452	1938	1873	1786	900	839	898
Phatr3_J46785	1293	1374	1367	958	1061	854	932	960	941	285	262	234	449	482	466	461	424	391	946	852	809	653	655	574	236	239	240
Phatr3_J28215	822	847	774	908	1008	905	1369	1469	1488	559	566	539	663	556	634	1081	998	948	1757	1502	1397	1271	952	1197	515	494	469
Phatr3_J13402	290	310	342	106	123	100	157	127	151	28	17	29	23	15	10	24	36	26	23	34	38	45	47	49	4	5	12
Phatr3_J28219	2264	2432	2331	6419	6545	5774	9277	9807	9884	2087	1900	2078	4272	4068	4118	3232	3386	2981	3066	2924	2846	3914	3566	3969	2265	2115	2051
Phatr3_J13281	376	343	310	44	71	42	87	105	95	6	6	16	41	28	21	65	29	39	162	158	153	78	95	48	160	194	149
Phatr3_J36828	336	350	410	278	272	222	503	500	478	202	231	136	236	266	216	218	195	189	1130	1097	1108	216	174	168	290	346	308
Phatr3_J28222	3619	3738	3565	9769	10485	9258	18275	20114	20434	6579	6704	6417	12898	11739	12322	7275	6804	7098	19761	19048	18962	6296	5774	6107	7196	7120	7432
Phatr3_J36830	475	545	519	811	895	693	1031	1210	1108	1283	1118	1146	1305	1075	1162	940	789	882	1780	1902	1745	713	744	797	1243	1230	1357
Phatr3_J46790	3520	3561	3735	3085	3357	2955	3163	3825	3309	1907	2124	1863	1277	1262	1273	2971	2760	3032	3128	3084	3057	4075	3753	4092	2549	2678	2452
Phatr3_J8230	6095	5839	6331	7610	7928	7034	7346	8592	8602	5463	5192	4994	4844	5075	4992	7839	7364	8050	5740	5695	5573	7256	6541	7198	3340	3249	3260
Phatr3_J46792	2740	2859	2693	6202	6542	6016	5701	6337	6172	953	937	959	1691	1613	1647	2152	2166	2120	746	709	782	2015	1650	1931	316	375	385
Phatr3_J46793	985	989	946	889	867	835	1255	1274	1166	354	322	319	287	255	326	400	426	381	725	745	759	570	598	606	263	253	280
Phatr3_J46794	855	906	833	103	148	165	191	198	265	30	38	27	31	25	31	69	66	73	215	249	189	123	104	69	192	221	210
Phatr3_J46795	1106	1122	1039	1292	1270	1181	1350	1467	1551	815	745	696	1765	1625	1653	1345	1182	1259	1539	1504	1550	1103	1029	1253	928	941	971
Phatr3_EG00807	0	0	0	0	0	0	0	0	0	0	0	0	0	0	0	0	0	0	0	0	0	0	0	0	0	0	0
Phatr3_J46796	4669	4632	4482	1947	2186	1726	1744	2029	1954	2391	2470	2515	2046	2094	2104	10403	9955	9951	431	457	410	10566	9571	10537	1062	1068	989
Phatr3_J46797	839	757	740	801	695	720	893	992	1058	432	304	440	363	271	316	575	516	518	574	636	634	764	553	707	666	537	598
Phatr3_EG00835	409	365	411	443	521	489	420	546	567	224	318	243	417	393	373	400	413	428	846	825	804	417	348	414	392	415	276
Phatr3_EG02009	231	201	215	242	275	235	293	340	360	97	72	96	122	92	85	155	135	161	222	264	288	212	214	162	91	127	149
Phatr3_EG02007	635	734	685	590	664	527	811	804	792	722	619	791	1704	1625	1756	1384	1101	1255	2812	2658	2826	1585	1406	1473	1086	1052	1168
Phatr3_J36840	910	807	825	1696	1780	1569	2355	2538	2413	3150	3085	3046	5532	5661	5849	4716	4336	4709	4625	4541	4299	4338	4019	4632	1360	1495	1442
Phatr3_J13360	587	616	620	430	472	418	549	655	659	134	104	155	111	110	134	310	320	247	343	339	313	363	423	413	78	82	76
Phatr3_EG00808	387	394	420	87	65	57	32	39	53	22	12	18	2	11	2	5	3	11	6	6	2	13	34	18	2	0	0
Phatr3_EG00825	0	0	0	0	0	0	0	0	0	0	0	0	0	0	0	0	0	0	0	0	0	0	0	0	0	0	0
Phatr3_J13538	2387	2497	2484	1327	1201	1131	1096	1319	1223	282	290	245	341	317	398	578	517	579	839	822	726	1176	1015	1034	465	412	493
Phatr3_J36842	3859	3788	3621	3789	3877	3752	4139	4524	4557	1650	1731	1581	1796	1628	1747	1714	1466	1534	2694	2665	2579	1698	1466	1609	971	1221	1139
Phatr3_EG00856	3455	3660	3387	12727	12830	11785	11302	12592	12961	5707	5620	5549	14505	13369	13854	2269	2138	2110	1244	1199	1112	1155	1027	1118	372	425	423
Phatr3_J36843	15935	15894	16093	38090	40171	36304	36486	39925	39292	73935	72923	69602	73197	68798	71147	43801	40493	41767	23406	22411	22497	28448	25752	29186	17553	16771	17259
Phatr3_J36844	3036	2913	2855	1891	1904	1869	2071	2031	2206	1179	1156	1006	1316	1330	1213	1883	1791	1721	2668	2481	2458	2134	1695	2050	865	904	844
Phatr3_J46802	4710	4857	4708	4655	4711	4134	4106	4012	4173	2181	1974	2093	3347	3261	3409	2685	2570	2639	4572	4256	4345	2399	2192	2448	2372	2287	2450
Phatr3_J36846	2515	2884	2722	3977	3917	3452	3912	4080	4272	4435	3934	4224	6346	6161	6132	7938	7325	7298	9105	8390	8454	5559	4874	5306	9528	9425	9614
Phatr3_J36847	922	949	905	466	441	482	452	474	511	140	172	181	205	190	220	445	363	377	687	632	574	352	351	365	283	274	305
Phatr3_J36848	3378	3456	3526	3010	3063	2753	3320	3505	3349	2240	1974	2009	2869	2821	2809	2732	2613	2546	6021	5557	5803	2714	2418	2629	2767	2522	2685
Phatr3_EG00813	0	0	0	0	0	0	0	0	0	0	0	0	0	0	0	0	0	0	0	0	0	0	0	0	0	0	0
Phatr3_EG00798	170	174	146	54	73	61	107	86	94	151	123	107	119	83	66	143	132	137	188	223	150	124	111	95	161	197	169
Phatr3_J46805	875	914	812	1770	2008	1732	1751	1952	2005	1937	1821	1931	3362	3045	3342	2621	2368	2382	2689	2787	2474	1625	1590	1485	1515	1386	1467
Phatr3_EG00811	608	693	623	379	403	358	328	388	397	187	161	187	401	384	418	495	492	532	594	588	603	741	572	822	1414	1427	1528
Phatr3_J46806	1252	1270	1213	228	229	203	224	263	222	216	216	246	205	220	205	561	671	515	400	396	403	848	852	886	771	728	867
Phatr3_J28234	28996	29600	29594	15582	13533	14911	13237	13632	14425	4954	4724	4658	7441	7173	6940	10938	9851	10524	7380	6895	6598	11429	10017	10878	9292	9261	9625
Phatr3_J46808	5230	5261	5305	6031	6299	5610	6914	7664	7714	3282	3424	3500	6675	6050	6111	3309	2899	3086	3844	4019	3873	1891	1761	1950	1480	1471	1485
Phatr3_EG00800	586	603	520	137	124	140	123	129	153	760	789	874	106	117	119	471	448	509	155	157	128	946	962	981	510	405	456
Phatr3_EG00805	3128	3139	3205	2022	2163	1937	2058	2108	2103	4720	4616	4470	2225	2062	2260	3738	3513	3686	4565	4639	4899	5667	5574	6163	6394	6407	6419
Phatr3_J28237	1307	1310	1374	336	319	338	616	581	563	159	190	133	52	40	52	156	172	165	135	119	116	381	321	348	296	253	281
Phatr3_EG00853	6	11	12	1	5	7	6	4	5	0	2	3	0	0	0	1	2	3	0	1	1	1	4	6	2	0	2
Phatr3_J51005	2948	3166	3127	913	1102	914	721	738	770	207	208	194	233	231	241	438	475	503	624	590	675	811	873	1011	731	652	663
Phatr3_EG00802	0	0	0	0	0	0	0	0	0	0	0	0	0	0	0	0	0	0	0	0	0	0	0	0	0	0	0
Phatr3_J21116	8001	8107	8220	2388	2465	2217	2040	2409	2444	817	835	768	580	467	564	1703	1584	1664	1245	1055	1120	1994	1707	1881	1768	1639	1764
Phatr3_J46813	280	331	332	479	509	412	612	646	672	579	510	390	770	587	677	566	585	543	831	763	733	1297	1038	1298	286	273	326
Phatr3_J13534	682	761	750	310	345	294	352	392	353	88	88	82	131	107	122	153	151	163	439	337	351	342	302	334	332	300	348
Phatr3_J51007	614	663	635	253	280	228	319	373	359	123	110	121	229	245	225	352	318	379	708	643	587	595	517	546	670	537	561
Phatr3_J46816	2552	2674	2514	1814	1684	1525	1534	1613	1654	689	753	726	759	785	740	984	960	1051	1305	1365	1329	1793	1769	1735	689	702	708
Phatr3_J46817	525	577	626	745	876	692	773	815	829	318	306	328	602	500	468	614	447	550	1223	1188	1230	498	457	534	307	330	366
Phatr3_J46818	770	896	862	481	499	506	656	653	717	266	271	259	403	425	392	448	527	462	945	851	876	683	497	762	323	352	331
Phatr3_J46819	376	470	354	759	773	711	1033	1220	1064	446	477	420	475	452	465	892	820	889	874	967	822	981	812	951	265	228	243
Phatr3_J28245	1056	1056	984	1214	1273	1202	1812	2044	1917	245	273	211	204	112	141	388	331	348	424	401	457	886	630	753	139	149	152
Phatr3_J46821	33	20	23	10	10	13	22	16	14	14	12	8	19	6	33	7	5	14	19	13	9	4	8	20	27	20	31
Phatr3_J46822	881	807	880	537	523	560	376	346	381	244	195	174	162	162	171	489	487	539	294	256	248	435	357	368	685	675	727
Phatr3_EG00804	0	0	0	3	2	2	0	3	1	0	1	4	1	0	0	0	0	0	0	0	0	2	6	0	1	6	0
Phatr3_J46823	1110	1265	1122	605	554	522	545	608	589	549	477	410	311	253	302	559	580	634	581	629	671	1389	1069	1304	1949	2037	2086
Phatr3_J1155	1865	1842	1915	2467	2546	2410	2750	2794	2780	681	769	716	2001	1801	1902	1092	1086	1117	1365	1327	1389	977	823	913	594	495	470
Phatr3_EG00799	0	0	0	0	0	0	0	0	0	0	0	0	0	0	0	0	0	0	0	0	0	0	0	0	0	0	0
Phatr3_J46825	15758	15438	15848	17164	15828	16788	17949	17764	19434	45004	42814	42524	37291	35888	37372	53907	49675	49942	40194	38765	37436	53652	47293	52908	53287	55183	58635
Phatr3_J21122	3491	3570	3862	1265	1157	1179	1077	1174	1266	556	636	549	133	102	117	899	896	844	85	83	85	1606	1498	1494	189	187	215
Phatr3_EG00821	537	512	488	116	177	125	113	115	119	33	28	31	17	7	7	62	49	67	10	12	11	114	95	124	6	7	13
Phatr3_J46827	1177	1038	1042	437	502	414	385	381	423	318	278	346	231	241	250	520	480	507	469	408	490	1302	1103	1305	521	504	542
Phatr3_J46830	3375	3373	3166	4132	4172	3944	5546	6138	6181	510	570	518	1302	1128	1447	1176	1081	1187	461	566	446	472	383	434	240	315	278
Phatr3_EG00852	92	77	81	95	113	107	101	84	114	83	88	59	37	35	47	58	42	63	70	38	53	72	74	108	83	98	83
Phatr3_EG00818	1267	1241	1166	2437	2686	2314	1408	1650	1436	1755	1748	1584	897	871	976	269	340	284	311	457	402	244	213	272	327	250	263
Phatr3_J13232	19	30	16	160	98	99	112	102	140	2966	2745	2877	1509	1249	1417	1778	1617	1761	6754	6798	6557	268	187	317	3899	3880	3795
Phatr3_J36877	432	476	444	763	792	835	652	653	769	278	223	290	224	284	236	506	594	496	758	707	717	528	452	546	1112	1160	1263
Phatr3_J46833	423	434	454	287	310	287	287	420	394	79	71	61	179	130	195	131	86	108	197	163	250	130	130	148	77	80	72
Phatr3_J46834	9125	9146	8798	1772	2020	1709	1498	1605	1561	1386	1332	1358	1900	1981	1909	2350	2076	2326	3159	3494	3350	3030	2843	3074	1776	1631	1734
Phatr3_EG00828	236	209	211	74	87	50	69	110	107	195	130	162	126	147	177	191	188	194	316	322	298	210	218	208	181	142	168
Phatr3_J36880	406	416	409	430	421	288	392	325	383	221	152	169	271	256	285	317	323	342	558	530	509	476	512	467	607	593	540
Phatr3_J36881	1392	1203	1342	706	735	718	663	728	835	209	133	209	215	178	192	286	220	269	747	731	691	507	406	481	413	447	432
Phatr3_J13386	421	407	524	118	101	102	184	222	134	26	18	32	24	31	23	52	32	59	75	94	64	132	138	142	54	30	28
Phatr3_EG00815	380	354	376	119	120	109	146	122	134	55	56	61	115	99	87	148	119	157	269	278	293	114	121	174	98	53	44
Phatr3_J46837	3063	3102	2909	815	899	867	739	759	793	101	125	76	71	113	85	400	320	330	616	590	599	465	480	420	955	916	947
Phatr3_J46838	465	541	621	430	386	348	457	417	414	128	153	102	74	104	67	489	431	480	360	317	344	500	411	482	575	572	536
Phatr3_J13309	679	675	741	404	432	368	384	477	459	69	100	89	198	156	190	230	268	194	564	579	581	286	270	279	611	609	628
Phatr3_EG00812	1119	1079	1169	696	635	605	508	554	500	222	237	232	211	194	197	399	329	402	468	515	414	591	525	491	300	238	300
Phatr3_J21135	1545	1586	1725	1155	1135	1077	1155	1146	1186	379	381	441	240	250	262	506	491	412	437	423	362	1112	1000	1019	315	331	328
Phatr3_EG02001	238	228	229	253	258	225	227	218	210	470	504	463	203	160	216	217	222	204	109	114	111	287	257	235	225	248	252
Phatr3_EG02002	4800	4654	4757	12452	13172	11758	7027	8007	8029	18383	18645	18159	7177	7155	7525	4638	4184	4269	2402	2411	2405	4988	4311	4906	4326	3881	4258
Phatr3_J46842	1881	2062	1925	1490	1659	1352	1994	2160	2101	2591	2304	2250	1433	1289	1361	1502	1309	1428	2841	2788	2603	1408	1169	1326	3625	3534	3452
Phatr3_J46843	2491	2371	2463	4751	4758	4667	4637	5144	5079	3293	3128	2949	4256	3926	4143	3621	3356	3580	1491	1411	1408	3650	3342	3588	667	691	807
Phatr3_J54656	14123	14505	13796	180784	194642	160848	108686	119603	118715	114234	110499	108385	178925	167375	172436	81728	75474	77902	11020	10594	10438	62948	58084	62807	44153	43610	44622
Phatr3_J7553	650	664	549	710	752	701	474	640	585	584	604	514	574	548	529	436	455	484	503	554	464	586	511	611	687	728	667
Phatr3_J36891	22089	22448	22240	26624	27291	24875	13994	15205	15185	50978	49550	47502	25837	24195	25282	20012	18945	19362	5757	5575	6130	30904	27348	31378	15465	15786	15823
Phatr3_J36892	3383	3467	3436	4934	5236	4672	3080	3279	3507	6922	6899	6730	6605	6102	6367	2853	2737	2682	2114	2024	2016	2848	2388	2832	1634	1722	1616
Phatr3_J46846	2311	2403	2289	649	656	658	922	988	936	364	300	320	361	342	331	631	586	676	1299	1281	1142	834	752	894	1799	1778	1700
Phatr3_J46847	729	814	864	546	643	488	867	927	841	512	498	514	621	586	584	548	479	445	848	906	916	553	482	488	552	472	573
Phatr3_J46848	727	919	786	451	483	405	423	417	403	315	313	276	460	401	432	412	382	424	1250	1242	1170	558	525	567	1309	1338	1210
Phatr3_J54658	97	120	109	1771	2019	1785	864	899	859	708	768	673	604	619	546	163	164	163	165	143	128	54	52	67	77	75	66
Phatr3_J36897	1073	1116	969	549	535	468	440	517	470	82	87	86	96	63	93	115	152	138	423	411	539	334	258	286	642	614	498
Phatr3_J46850	660	682	589	850	926	813	869	878	851	636	570	565	898	752	816	380	301	312	299	300	334	580	563	586	179	234	173
Phatr3_J36899	338	413	347	120	136	100	117	100	116	119	124	107	32	38	22	43	17	22	35	30	31	85	106	102	60	60	63
Phatr3_J46851	552	496	509	1337	1598	1316	1343	1541	1474	2541	2551	2491	3531	3245	3374	2470	2317	2090	2605	2643	2486	1953	1618	1824	1418	1422	1453
Phatr3_J46852	174	213	158	1089	1203	1152	1076	1072	1135	2836	2735	2831	4850	4618	4712	3788	3359	3550	1288	1320	1242	4198	3671	4049	547	646	593
Phatr3_J46853	1565	1503	1619	1545	1693	1602	1522	1650	1555	826	860	725	978	1037	1000	1133	1021	1158	1530	1423	1388	1547	1476	1496	2511	2471	2469
Phatr3_J36903	453	510	511	719	722	550	735	853	848	442	388	433	696	632	668	521	483	470	641	658	616	565	571	466	357	288	318
Phatr3_J46854	1126	1025	998	772	797	683	679	753	704	1135	1098	1145	696	799	748	1211	1190	1178	968	1022	1092	1273	1161	1265	1484	1572	1585
Phatr3_J46855	815	820	853	771	864	738	694	812	666	694	651	631	503	474	392	823	754	790	867	953	943	949	892	927	815	848	903
Phatr3_J36906	1084	991	991	506	493	436	488	501	591	265	281	229	215	193	230	368	331	434	622	607	632	569	456	498	368	405	449
Phatr3_EG02006	1264	1246	1331	473	533	370	462	587	628	119	121	137	27	10	32	407	337	378	57	41	44	534	521	534	24	22	19
Phatr3_EG02003	88	56	92	71	52	56	67	97	105	76	43	53	66	52	51	77	74	55	71	47	50	97	73	55	67	66	56
Phatr3_J21147	414	441	484	381	398	376	499	523	560	331	274	248	291	264	270	489	375	361	469	389	466	568	504	448	488	432	495
Phatr3_EG00833	134	128	135	116	134	102	169	136	149	35	32	39	89	110	105	55	86	79	112	124	108	92	61	97	66	60	59
Phatr3_J46858	1461	1677	1490	1836	2026	1623	1649	1793	1828	887	935	904	893	812	799	1515	1394	1474	948	1079	1019	1675	1700	1680	435	364	448
Phatr3_J13361	2936	2992	2963	1755	1860	1700	1373	1458	1369	363	350	302	627	607	535	776	672	722	1199	1150	1056	955	778	839	1162	1183	1158
Phatr3_EG00860	0	0	0	0	0	0	0	0	0	0	0	0	0	0	0	0	0	0	0	0	0	0	0	0	0	0	0
Phatr3_J13322	3635	3871	3765	6739	7427	6269	6889	7435	7331	3864	3917	3879	10228	9845	10122	3655	3486	3456	2188	1958	1996	2292	2086	2303	466	434	509
Phatr3_J13459	2445	2458	2169	2816	2967	2502	2753	3129	2974	1267	1412	1354	1917	1979	1824	2105	2060	2097	2620	2507	2573	1935	1752	2086	705	723	883
Phatr3_J36913	10132	10180	10393	5531	6417	5346	3954	4388	4367	1000	992	985	759	726	741	1506	1432	1377	329	307	299	1887	1740	1739	371	441	330
Phatr3_J46862	1879	1832	1811	685	800	726	599	705	673	124	128	149	100	116	133	230	254	229	257	253	201	584	568	599	711	665	709
Phatr3_J36915	600	576	600	532	522	426	795	800	782	270	155	196	115	98	139	172	226	151	192	211	197	382	345	347	211	271	272
Phatr3_J46863	3619	3964	3616	3299	3478	3075	3119	3673	3457	2445	2755	2685	2157	2173	2301	2599	2456	2711	3016	3175	3155	3378	3074	3404	3969	4153	4003
Phatr3_EG00842	1805	1748	1673	1247	1209	1221	1371	1476	1514	2602	2557	2483	2028	2034	1966	3821	3431	3574	2652	2502	2517	4024	3721	4158	5504	5618	5446
Phatr3_J46865	773	677	678	565	653	541	713	783	752	870	891	853	1117	1042	994	1469	1413	1305	1533	1575	1472	1113	974	1263	1485	1578	1555
Phatr3_J46866	1679	1642	1631	1822	2034	1785	2735	2818	2769	1677	1496	1509	2693	2694	2586	1940	1844	1726	2326	2335	2141	1237	1137	1301	945	1061	985
Phatr3_J46867	30644	30258	29473	9952	10641	9578	14169	15824	15550	14789	14848	13933	14277	13352	13908	4466	4103	4202	5081	4902	4819	4291	3853	4213	4019	4080	3999
Phatr3_J13294	272	274	244	441	435	452	505	493	535	226	197	181	297	331	296	233	199	228	479	447	458	294	232	234	399	403	454
Phatr3_J36922	1561	1674	1474	667	760	598	660	651	612	358	356	394	412	327	421	341	365	371	791	842	879	550	453	591	671	654	741
Phatr3_J46869	4889	4821	4560	3007	3131	2824	2684	3058	2732	2541	2418	2445	2042	1917	1994	2453	2292	2250	3790	3787	3630	3215	3032	3091	3310	3296	3261
Phatr3_EG00834	1147	1006	1175	588	530	567	655	791	675	391	291	297	192	167	169	330	345	318	549	493	448	605	457	545	177	213	236
Phatr3_J46871	4370	4549	4278	4570	4794	4426	3430	3703	3640	2079	2196	1978	2238	2099	2200	2299	2280	2187	2105	2062	2107	2690	2336	2697	1639	1611	1680
Phatr3_J46872	40751	41319	40234	29442	29004	28132	21022	21261	22393	41927	41219	41021	29312	27572	28017	32157	29564	30444	40688	39372	39677	25248	22373	25026	55087	54979	57727
Phatr3_J36927	2393	2429	2378	1794	2073	1662	1215	1226	1288	488	555	487	672	596	719	944	867	828	869	881	828	1212	980	1156	2143	2208	2124
Phatr3_EG00854	56	56	52	73	72	77	78	82	81	44	77	41	173	173	166	94	88	121	86	73	108	78	76	71	62	82	54
Phatr3_J36928	523	623	610	698	685	599	742	839	831	1077	1048	1013	1725	1689	1602	1433	1351	1313	1095	956	951	912	832	915	1018	966	912
Phatr3_J13240	1129	1224	1268	1094	1019	997	1018	1105	1127	1241	1114	1255	1252	1193	1180	1532	1443	1636	1997	1828	1779	2139	1748	2112	1186	1100	1102
Phatr3_J28285	1894	1854	1761	1178	1221	1117	1348	1559	1627	901	955	867	1010	892	815	1741	1553	1664	2113	2237	2081	2311	2129	2192	1836	1661	1859
Phatr3_J46877	1567	1622	1508	335	333	257	431	545	500	160	160	141	118	121	100	153	133	144	285	248	312	654	484	565	308	269	272
Phatr3_J36932	6830	6745	6724	1517	1496	1356	1137	1261	1259	710	644	629	150	113	78	204	152	162	102	79	91	478	500	512	244	230	294
Phatr3_J46878	2104	2075	1971	1557	1552	1354	1153	1477	1419	2030	2005	2051	1387	1347	1346	2512	2190	2286	2834	2785	2513	3497	3203	3515	4117	4259	4263
Phatr3_J5396	5882	6000	6113	1062	1134	999	643	619	631	152	115	75	46	68	58	151	152	176	78	100	81	577	481	616	144	113	124
Phatr3_J46880	5126	5384	5410	3528	3245	3396	2801	2871	3006	1803	1795	1862	1623	1454	1475	2654	2464	2493	2488	2452	2450	4893	4248	4825	1213	1218	1421
Phatr3_J46881	5697	5774	5568	2870	2923	2603	2986	3236	3278	853	762	865	1058	1062	1109	1281	1115	1263	869	985	846	2703	2388	2655	150	101	131
Phatr3_J46882	624	590	659	443	394	403	461	451	553	458	466	462	452	484	456	854	803	814	807	732	812	1128	1114	1167	610	589	599
Phatr3_J46884	3221	3526	3325	962	876	800	931	881	865	599	606	661	571	580	593	985	894	876	1447	1248	1284	1297	1149	1206	1989	1936	1915
Phatr3_J36940	886	934	899	705	751	639	699	843	977	448	481	450	554	607	581	748	748	694	1159	1124	1080	1078	947	992	605	569	687
Phatr3_J13237	1973	1936	1913	1383	1431	1258	1441	1471	1546	879	949	869	704	623	644	980	910	1109	1400	1295	1293	1643	1401	1581	655	644	730
Phatr3_J52135	287	341	340	257	285	231	239	273	296	59	50	58	122	89	98	122	58	70	121	130	149	166	157	158	76	120	54
Phatr3_J2089	2111	2128	2173	813	727	802	647	834	841	1183	1147	1115	599	628	609	1217	1088	1092	1328	1412	1274	1630	1581	1490	1495	1624	1556
Phatr3_J13395	544	666	636	783	930	731	1004	947	1099	558	443	441	501	465	409	791	725	679	902	922	971	1121	1062	1045	508	564	570
Phatr3_J46888	1373	1298	1338	1104	892	1039	1128	991	1247	547	532	519	619	755	812	1184	1034	1143	1494	1253	1198	1556	1327	1569	2194	2366	2723
Phatr3_J46889	220	164	205	38	50	45	37	28	67	10	10	6	12	8	7	22	39	16	12	4	6	32	21	20	2	4	5
Phatr3_J46890	217	165	188	151	154	147	127	126	164	159	152	121	135	109	108	179	163	178	175	213	203	172	155	168	228	227	228
Phatr3_EG00820	511	608	544	551	467	425	446	594	481	98	129	140	238	261	232	232	193	255	294	311	336	303	288	310	135	149	137
Phatr3_J46891	2709	2692	2523	1272	1330	1168	1560	1591	1566	456	516	425	331	260	271	516	557	470	657	615	516	1103	968	1075	583	550	634
Phatr3_J4286	1707	1878	1756	1263	1147	1144	1201	1190	1184	270	340	331	417	375	447	597	447	472	738	706	642	570	555	586	237	158	217
Phatr3_EG02297	1576	1590	1528	810	910	752	860	918	894	461	331	341	771	713	694	595	611	521	742	705	660	789	713	779	410	463	420
Phatr3_J13417	2803	2938	2888	2976	3084	2830	3239	3421	3395	1740	1427	1504	1444	1430	1347	1993	1842	1898	1817	1874	1642	3024	2679	2589	1864	1991	1973
Phatr3_J46895	2106	2006	2056	1047	1211	1002	1567	1807	1680	907	911	804	1008	1068	1091	1574	1411	1519	1104	1265	1129	1963	1889	2083	578	674	596
Phatr3_J46896	1118	1101	906	464	512	420	581	594	647	371	368	352	502	413	403	870	726	761	1622	1563	1688	980	953	1041	3025	2998	2924
Phatr3_J46897	14717	15045	14817	4388	4880	3826	3939	4223	4308	2067	2145	2149	2578	2344	2578	4034	3778	3952	6288	6710	6316	4939	4482	4808	6464	6297	6529
Phatr3_J36955	278	286	296	327	346	187	377	388	361	146	163	138	190	164	158	277	271	266	397	332	422	332	273	300	220	255	207
Phatr3_J36956	60	67	75	59	39	50	50	73	60	29	32	43	34	45	17	42	42	31	109	98	85	38	51	36	60	63	57
Phatr3_J46898	188	229	231	397	373	385	452	545	469	891	949	893	860	815	737	998	1113	1020	1469	1436	1381	938	845	839	1214	1147	991
Phatr3_EG02298	4355	4132	4232	4364	4565	3934	6922	7490	7378	4472	4216	4172	3298	3201	3422	3389	2976	3165	9978	9573	9948	3515	3281	3504	9843	9483	10044
Phatr3_J46901	548	546	493	656	593	517	692	773	735	125	130	115	129	99	107	177	171	123	164	181	138	176	198	218	127	205	201
Phatr3_J21181	1517	1581	1490	2086	2273	1969	2191	2415	2310	425	376	423	1148	1015	953	1104	993	1052	1289	1219	1200	1002	967	945	886	913	978
Phatr3_J46903	2805	3092	2867	2936	3060	2814	3336	3581	3502	1971	2002	1830	1936	1805	1850	2099	2091	2047	3041	3000	3140	2958	2625	3153	1642	1599	1672
Phatr3_J52139	102	133	128	146	149	110	190	205	209	79	72	91	55	39	53	114	134	121	153	162	183	104	92	127	58	45	65
[truncated: 10,181 more rows]

## Sheet: Supplementary Data 4
Supplementary Data 4. Expression levels of RPKM in the transcriptome of P. tricornutum.
Control, initial control; Monoculture, monoculture of P. tricornutum; Co-culture, co-culture of P. tricornutum and L. vestfoldensis. 0, 12, 24, 48, and 96h, incubation time. Each group has three biological replicates (n = 3).
Gene id	0h_Control_1	0h_Control_2	0h_Control_3	12h_Co-culture_1	12h_Co-culture_2	12h_Co-culture_3	12h_Monoculture_1	12h_Monoculture_2	12h_Monoculture_3	24h_Co-culture_1	24h_Co-culture_2	24h_Co-culture_3	24h_Monoculture_1	24h_Monoculture_2	24h_Monoculture_3	48h_Co-culture_1	48h_Co-culture_2	48h_Co-culture_3	48h_Monoculture_1	48h_Monoculture_2	48h_Monoculture_3	96h_Co-culture_1	96h_Co-culture_2	96h_Co-culture_3	96h_Monoculture_1	96h_Monoculture_2	96h_Monoculture_3
Phatr3_J31400	0.0101016	0.0301425	0.0153933	0.0797188	0.0289898	0.0102055	0.0475378	0.00986396	0.0243854	0.00968004	0	0	0.0429652	0.0150072	0.0584951	0.0236009	0	0.0445332	0	0.0101172	0.0207107	0.00990404	0	0	0.0152844	0.0354845	0.0397396
Phatr3_J42422	6.97836	5.66167	7.25612	8.66561	8.14156	8.1284	9.07214	9.11233	9.38084	7.5001	6.374	6.50879	8.87202	7.20964	5.28229	12.148	10.8051	9.46388	11.9466	15.2665	13.9988	8.96154	12.4213	9.35647	9.63401	8.5419	8.98945
Phatr3_J31402	0	0	0	0	0	0.00720104	0	0	0	0.0136606	0	0.0141863	0	0	0	0.00666115	0	0	0	0	0.00730678	0	0	0	0	0	0
Phatr3_J42423	2.89774	2.74231	3.14388	5.46725	6.37829	7.70257	10.7093	9.64253	8.23124	8.65396	8.49631	8.79106	4.01527	5.07121	4.99596	6.99362	7.3488	5.92573	6.18218	5.94531	5.56615	7.36472	7.63701	7.5776	10.7555	10.2214	10.0439
Phatr3_J42424	53.3178	53.7157	51.739	23.9337	23.8041	25.272	24.8252	23.3879	24.9601	10.159	10.3337	10.3872	5.13383	6.06008	6.99472	12.2926	13.3793	13.7838	13.1605	15.2057	14.6748	19.0558	18.7712	19.9026	13.7798	13.5956	13.0974
Phatr3_J7430	12.6094	13.7792	14.5261	19.9685	18.5561	19.8146	21.3618	21.2511	21.5188	8.88944	10.1861	8.72721	9.15998	8.73133	9.54585	11.1094	8.59461	10.0058	10.5166	12.7057	12.8789	15.8262	14.3136	14.7	16.9952	16.6631	15.377
Phatr3_J42426	224.873	226.105	225.504	217.937	226.705	208.032	233.739	239.101	230.86	114.186	111.401	106.821	116.284	118.609	121.858	152.945	157.133	153.023	138.887	137.207	136.546	130.925	139.546	135.973	115.538	114.132	118.571
Phatr3_EG02408	16.6869	16.877	16.8707	8.0969	8.2742	8.00859	5.88687	6.5746	6.31732	2.52888	2.05985	3.19539	1.62179	1.43109	1.35579	1.49101	2.00613	1.1698	1.02374	0.934625	0.946342	3.3646	3.88179	3.321	0.931196	1.18836	1.06581
Phatr3_J31409	157.017	151.049	152.633	131.149	134.393	127.517	91.0116	91.0956	96.3749	153.526	143.109	144.089	75.4529	75.7733	74.2896	83.3617	86.2786	78.8324	58.2958	63.9106	61.0484	96.6028	103.604	92.8051	89.1187	85.3789	85.6758
Phatr3_J42428	36.1684	34.2231	34.5416	26.8593	26.7808	24.634	27.8131	27.2929	25.2014	8.3078	6.86285	8.0434	5.29217	6.30572	5.83957	10.423	10.2978	10.8379	16.3454	15.1952	15.8307	20.2761	20.247	18.8489	13.2999	13.0518	10.0364
Phatr3_J42429	35.2865	35.7433	34.0596	30.4685	33.3138	27.0505	31.1386	30.3572	32.3038	16.3264	18.4948	17.8449	14.9035	13.8308	13.0319	23.7956	24.6245	21.8072	28.4601	29.8939	28.9858	35.2896	33.596	32.0888	29.133	28.2772	27.7662
Phatr3_EG01843	17.8754	16.3907	18.5616	17.1972	17.0553	17.0011	24.438	25.046	21.7107	16.3488	17.6189	18.0204	18.8535	17.1509	18.3076	24.7317	25.8158	25.5841	58.5901	54.7348	60.4136	34.8464	35.7608	34.4222	30.7329	32.6108	30.1706
Phatr3_J42431	16.2126	16.8188	15.4359	22.2582	22.1998	21.6316	24.1009	24.7019	22.6415	9.14187	9.15082	9.04037	20.0097	18.499	20.5609	13.6487	13.4883	13.9403	20.6103	18.9215	19.9988	13.5835	14.2249	12.3848	13.7589	14.0663	13.4413
Phatr3_J42432	20.5947	18.1402	20.7655	17.9041	19.68	19.3601	20.6851	21.1426	19.2058	10.7647	9.67365	9.7323	13.1159	12.522	15.2207	13.277	10.622	12.494	10.2422	12.4421	12.1479	18.6802	18.6155	18.5862	9.9316	9.528	10.2032
Phatr3_J4937	97.6694	96.9803	95.09	170.266	166.536	171.909	197.677	187.883	188.093	36.2303	31.3071	32.3382	27.5727	27.4492	29.37	69.4039	65.5082	67.3581	38.296	39.4017	40.5627	72.2623	73.3784	77.4171	52.085	49.7516	48.1856
Phatr3_J42434	89.2468	85.8426	90.1929	196.944	189.006	181.552	219.456	214.532	219.714	36.5429	37.5073	38.6535	20.1338	17.5566	19.6779	73.5383	79.9354	72.8029	16.2755	16.8587	18.5154	71.9108	68.9022	70.9726	12.9036	14.0722	13.2037
Phatr3_J9344	14.3018	13.7873	15.3269	0.328643	0.421135	0.745283	0.149315	0.116184	0.195315	0.31925	0.37577	0.343378	0.213675	0.212117	0.114832	0.42254	0.262984	0.349694	0.163412	0.10725	0.0487889	0.968247	1.00689	1.49003	0.744125	0.477668	0.514886
Phatr3_J8866	36.2323	36.4359	40.0203	33.1786	34.3298	33.5209	35.7245	35.1493	35.3722	6.5993	6.50975	6.78096	4.31082	3.94124	5.06813	11.1737	11.4096	11.7489	15.0269	13.376	13.2067	11.0099	9.54559	10.2218	7.99145	7.27654	7.55935
Phatr3_J42437	2.50505	2.1985	2.15994	1.86893	2.3158	1.21224	1.54101	2.65168	1.76844	2.34	1.99447	1.90634	1.93	2.35595	1.46279	3.91491	4.06062	3.69151	6.23661	5.16542	4.92017	7.51267	7.6115	8.82922	4.2044	2.91561	4.49265
Phatr3_J31420	17.0303	14.3886	15.1208	19.3844	18.2911	18.529	21.7158	25.2304	23.1732	29.4074	28.4164	27.3217	22.8147	23.603	24.1029	30.0077	29.6831	28.8628	48.1245	49.6903	48.3457	55.5301	49.7783	49.7541	31.9677	29.8209	32.3473
Phatr3_J9252	38.8793	39.4987	37.2083	28.2133	25.6681	22.8005	28.0788	29.3326	30.2446	12.9228	12.8645	12.506	8.91258	8.39492	7.79568	11.0639	9.07294	12.9737	10.8998	11.6141	10.5193	12.695	13.3159	12.3523	9.5991	10.2815	9.15455
Phatr3_J42439	45.1857	44.2673	41.5178	14.3848	14.1764	13.5977	14.2738	14.548	13.7599	3.95566	3.76179	3.87182	2.30211	1.9267	2.59489	7.46416	6.91196	6.32168	5.6476	5.40151	5.77187	8.74567	9.90764	9.21147	2.69616	2.96834	2.86208
Phatr3_J31423	7.66862	6.54866	5.33038	4.2801	3.90925	3.41502	4.22086	4.28603	3.82423	1.35369	1.17012	1.33048	1.28752	2.02371	1.1199	1.2023	2.05282	1.23565	3.78623	4.16867	3.74963	2.8195	3.90902	3.71062	3.28248	4.15211	3.84547
Phatr3_J42440	22.8616	21.7768	22.8396	8.02894	7.84039	6.82362	9.80131	9.02217	9.52629	2.39984	3.74487	2.79429	2.42086	2.04817	2.08739	5.0177	4.13619	4.38645	5.11829	5.39645	4.84279	10.4911	9.65396	11.0499	3.94236	4.79846	4.19833
Phatr3_J42441	47.4246	46.0395	44.7851	14.8463	15.6669	13.9398	13.0205	13.3688	12.1984	23.2658	24.0243	22.8008	9.91032	9.78416	10.4673	19.2087	18.5997	19.4298	20.2842	20.5104	20.3271	40.1023	41.9647	41.3259	35.2829	33.8887	33.7422
Phatr3_J42442	96.7706	95.3001	99.1696	94.2438	91.9991	94.1388	89.9075	88.9389	93.389	24.8063	25.203	25.6786	16.7757	16.5574	15.9212	36.2192	38.3265	36.0925	32.2673	30.8407	31.6611	48.9283	47.3791	52.3078	38.9174	36.9295	40.5701
Phatr3_J6387	61.7798	60.096	60.6125	58.7444	57.5448	52.5663	50.5797	50.9548	52.5038	98.2351	99.6816	99.2334	52.2503	51.2332	57.9107	99.6164	96.9552	96.4314	68.9468	66.795	69.3746	156.671	144.681	162.313	145.562	153.591	154.484
Phatr3_J42443	30.7015	29.0454	31.3654	21.1497	19.8869	20.5117	20.3274	19.7126	19.1113	9.95679	8.74202	9.08543	7.25072	7.97314	7.88078	7.57722	7.85604	6.9099	13.5476	13.9137	13.3291	10.7123	9.77107	11.1541	9.51679	8.37736	10.0649
Phatr3_J31429	10.1597	9.03349	9.35685	5.46662	4.78578	6.27255	6.76118	6.46347	6.7879	1.37677	1.62051	1.02125	1.84295	1.75328	1.63421	2.27775	2.21668	1.28185	3.62426	3.80291	2.57743	3.42095	2.93239	3.11089	3.1314	2.93542	4.01194
Phatr3_EG01838	0.242438	0.12057	0.184719	0.298945	0.231918	0.551097	0.316919	0.118368	0.4682	0.0580803	0.0598174	0.180947	0.114574	0.180086	0.409466	0.226568	0.121784	0.23751	0.237833	0.0607031	0.124264	0.356546	0.199833	0.240958	0.0611377	0	0.178828
Phatr3_J53929	15.8316	16.7184	16.7948	12.6174	10.7899	12.9222	14.0892	13.9474	13.721	7.09978	7.16662	6.01581	7.54283	6.93638	6.11883	8.25021	9.5914	9.3167	8.24457	8.43562	7.51952	17.6904	18.9791	19.0871	4.92658	5.34577	4.27776
Phatr3_EG01882	251.403	261.574	251.052	114.079	110.697	103.385	108.983	114.422	106.387	140.763	144.631	147.043	160.636	158.179	159.845	170.643	175.17	176.509	213.011	225.673	213.815	225.552	231.81	232.433	306.429	298.111	303.903
Phatr3_J31431	0.288986	0	0	0.0475124	0.138223	0.145979	0.100738	0	0.0465078	0	0.0950698	0	0	0.405474	0.255663	0.225058	0.145167	0.0471853	0.141749	0.144716	0.0493744	0.0236112	0.105867	0.0957406	0.0485841	0.38672	0.189478
Phatr3_EG01820	1.63521	2.43968	1.62345	1.79638	1.24429	0.9762	1.47687	1.4153	1.93783	0.35613	0.40346	0.221902	0.562025	0.404885	0.394541	0.833548	0.970768	0.47331	1.31249	1.26552	0.685755	1.05668	0.77603	0.738739	1.01217	1.08168	1.05997
Phatr3_J31432	3.46719	3.24812	3.31753	1.78967	1.92834	1.54777	2.65618	2.91322	1.86862	1.15901	0.636628	0.641931	1.8672	1.39754	1.40075	1.13031	1.33664	0.71094	2.09617	2.78611	2.64506	2.5693	1.90525	1.96343	1.42336	2.02316	1.98254
Phatr3_J31433	451.943	444.445	451.166	564.99	577.071	538.201	411.598	423.878	419.133	111.903	115.702	111.668	207.494	211.104	215.953	67.2192	66.8833	70.0577	91.9543	91.2534	93.6151	57.3824	53.3603	56.8873	30.449	29.4468	31.7889
Phatr3_EG01782	0	0	0	0	0	0	0	0	0	0	0	0	0	0	0	0	0	0	0	0	0	0	0	0	0	0	0
Phatr3_J31434	64.7109	71.9191	68.17	156.283	158.247	154.559	198.078	193.128	203.741	218.24	204.345	214.558	271.449	261.991	280.694	276.329	278.497	282.702	240.198	240.315	243.827	277.119	270.473	273.907	74.3844	71.7297	79.8773
Phatr3_EG02461	35.2945	38.9429	38.1492	25.5135	26.6003	25.8409	25.7025	25.9528	26.409	13.0631	11.1974	11.2338	11.8582	10.3878	11.667	15.4905	14.2698	14.3068	15.8122	11.9643	14.8533	25.3578	26.5086	27.5519	8.79242	9.09244	8.62883
Phatr3_J31436	16.4729	15.9688	14.2288	34.067	33.316	36.8328	30.9997	34.6611	32.6605	16.8672	12.9153	15.6857	26.4372	26.9157	32.5227	9.57278	11.9292	12.6974	21.1228	22.1094	18.3868	16.5197	16.4958	16.8294	3.92216	3.31499	4.4409
Phatr3_J31437	34.4522	34.5153	33.6997	44.4026	48.5346	39.6199	56.1074	61.694	64.5434	42.2817	41.441	43.4491	68.0845	66.1314	62.4859	47.8137	52.0444	54.5813	80.6056	81.5452	88.6042	49.9531	51.11	52.9706	25.7505	27.9406	28.5686
Phatr3_J42447	60.8376	57.7871	62.6306	630.786	658.403	600.979	895.718	901.386	906.496	837.934	833.584	813.506	1869.53	1862.47	1838.27	1422.08	1402.98	1405.33	1588.21	1611.96	1600.04	674.13	672.288	687.148	373.005	370.224	366.374
Phatr3_EG01815	46.4695	44.7613	42.0429	31.2424	31.7972	29.799	35.3429	34.4831	34.3435	7.90249	8.21375	7.82904	10.2573	9.82118	9.69233	11.5602	11.3857	13.432	17.3463	20.1924	21.8347	13.7154	12.7329	11.5653	5.33303	6.0425	6.16998
Phatr3_J31440	264.01	260	247.709	362.328	377.819	356.609	367.733	343.71	352.692	131.432	128.818	129.189	92.0929	87.1369	89.1324	156.53	154.169	150.334	116.347	108.042	113.985	254.489	261.152	272.005	87.3945	86.4597	88.124
Phatr3_J17166	49.4802	49.5917	48.8752	33.0382	30.9519	31.5597	32.8379	33.3198	34.0106	5.99386	6.72462	6.54744	11.0062	9.3549	10.9078	11.0171	10.739	11.5314	13.1917	14.0817	13.0273	14.4919	15.7493	13.8129	5.20025	5.39122	4.04201
Phatr3_J31442	26.8128	27.587	29.6535	144.744	148.948	130.274	110.933	116.55	117.655	85.5751	87.362	83.61	109.432	107.414	111.335	72.0638	73.5386	70.778	47.7798	50.5442	45.7152	41.1461	36.4737	42.3219	32.0949	26.4897	29.5601
Phatr3_J42451	15.7704	15.6726	16.729	3.11932	3.96059	4.81905	8.43531	9.00156	7.86631	22.8033	24.0275	22.0009	19.9717	22.1218	20.7161	56.1476	57.8703	57.2577	30.2846	27.6576	31.7426	8.70971	7.93707	9.09553	14.9753	13.7705	14.4033
Phatr3_J42452	50.6051	53.6115	52.7735	16.533	15.0987	14.713	13.9961	15.6109	16.1049	9.66749	9.35442	8.58221	10.3044	9.46805	10.3254	20.5289	20.3937	18.9698	29.0521	28.1121	25.5212	32.0666	29.8198	30.202	21.789	23.3126	25.2051
Phatr3_EG02462	84.94	95.1446	90.9565	239.098	251.735	228.798	338.815	343.974	351.672	34.913	32.4571	33.5953	94.9375	94.6252	92.3012	52.1593	54.3598	52.6658	30.4182	32.0448	31.4881	63.6895	66.0035	67.2213	21.2099	19.9558	21.1753
Phatr3_EG02453	121.197	114.308	117.643	89.677	85.2045	86.0293	75.637	71.8737	75.4338	51.2728	49.5331	54.9164	76.4442	74.7996	69.8419	135.109	128.185	134.784	134.81	134.991	135.629	160.786	158.932	165.375	253.616	235.537	244.485
Phatr3_J31447	118.72	131.973	120.185	178.446	180.421	166.613	177.914	179.42	169.239	136.333	141.851	134.114	278.66	253.398	263.015	197.099	195.208	193.959	237.77	228.763	257.008	229.46	210.105	223.356	201.881	189.154	180.437
Phatr3_J17172	78.3709	77.9954	77.2668	58.8639	59.6925	52.0906	53.5791	51.694	50.1019	39.4899	42.8956	42.9577	39.8195	38.4208	38.67	80.655	79.7346	80.9763	75.6458	75.0759	73.2711	106.163	102.314	102.137	67.925	65.7978	65.8623
Phatr3_EG02409	35.2648	36.1347	35.3953	27.8887	28.2381	28.1343	30.3674	30.7135	30.4379	14.7084	16.7976	14.6936	12.0301	12.8553	11.9414	23.7787	22.6881	24.0861	26.3533	26.0108	28.6179	36.584	35.725	35.8572	14.0972	14.1873	15.4109
Phatr3_J9359	34.399	34.0218	33.3256	28.1502	31.793	29.418	33.404	33.211	31.0723	19.1874	17.8256	17.3092	15.9918	15.7325	18.4716	23.7681	22.6066	23.6912	26.2819	26.94	24.5473	30.0283	30.8647	28.5765	14.4361	14.9693	16.4493
Phatr3_J42457	82.7791	82.6545	88.713	367.543	370.766	358.92	324.725	334.903	317.814	227.728	230.527	222.683	330.283	332.287	338.041	289.157	290.978	295.922	120.985	119.307	121.951	214.091	215.226	217.904	51.2234	48.3534	46.3586
Phatr3_J31453	0.832939	1.17731	0.712575	3.28666	2.89363	3.27745	5.1347	5.13692	5.88403	0.714162	0.605724	0.47989	0.662972	0.303932	0.423096	0.122908	0.220217	0.558322	0	0	0	0.171926	0.385438	0.304999	0	0	0
Phatr3_J42458	130.682	125.47	129.918	110.901	112.327	108.505	92.2766	90.1626	93.4765	9.79375	9.43452	10.3899	9.22279	7.76626	10.9266	20.7492	20.2039	19.3776	10.6528	11.9126	9.59639	29.1757	26.3618	26.2922	9.13174	10.2354	7.14876
Phatr3_J42459	18.3368	18.5605	16.31	19.1901	19.2906	19.4901	19.9039	21.8879	20.8785	4.86979	3.65776	3.97813	6.11883	6.84446	5.81052	5.85332	5.91855	5.94573	9.6055	9.3041	10.0209	7.88628	7.50602	6.90066	3.9344	3.94712	3.67687
Phatr3_J8760	60.7711	62.1183	63.3666	112.663	105.589	111.655	80.5361	76.6591	80.4967	81.7948	84.0262	81.3017	28.3005	27.2646	28.1309	53.5192	52.1538	53.6632	11.456	12.0389	12.45	100.892	96.3412	103.839	14.9679	15.7678	14.3946
Phatr3_J42461	6.28298	6.06507	6.4456	5.72585	5.37535	5.52102	6.55442	5.27596	5.67932	5.5622	6.1704	6.12962	5.29655	4.34218	5.05068	7.17011	6.94817	6.71484	9.31361	9.09114	10.2863	6.28119	6.70151	5.78433	10.1061	11.3723	9.54982
Phatr3_J31458	17.4578	11.7242	11.7614	9.97035	12.4562	9.33589	15.0997	13.4583	15.9955	5.86155	6.89187	5.9304	9.57792	9.93232	10.768	9.66637	8.22895	9.15588	17.4868	17.0904	15.4474	11.1192	12.1755	10.5412	14.1409	16.2304	13.3743
Phatr3_EG01752	36.333	33.8667	35.0521	27.9787	26.686	25.9349	23.1413	23.2692	23.0664	35.4421	38.2963	37.3745	24.5059	24.0399	24.5729	26.8763	27.9447	29.2131	19.559	22.2676	23.0069	37.9532	38.4194	39.5741	24.4605	23.4722	22.4165
Phatr3_J53933	27.4069	27.6749	26.919	12.9751	12.347	12.5494	8.12872	7.71025	8.96447	9.03392	9.13545	8.33393	9.78285	9.35731	9.76483	8.12023	8.02897	8.33825	9.34887	9.3871	10.2038	12.0916	11.1196	11.2383	7.22004	6.90245	6.96558
Phatr3_J42464	16.8634	16.718	18.2699	7.54055	7.82175	6.51213	10.0939	8.94838	9.23444	2.01997	2.60595	2.08667	2.93613	3.07666	3.03018	4.00211	3.80083	3.58672	7.46618	9.44477	9.06435	5.17765	4.75523	5.0502	10.7546	9.47575	8.75085
Phatr3_J17184	49.1251	48.8938	44.7984	55.3469	53.7943	56.2305	46.819	47.1877	48.4869	8.74602	8.21747	7.68041	10.7454	11.5451	11.1883	7.15277	8.75121	8.72176	8.85929	6.99205	7.7804	19.6551	22.6305	20.8159	15.0856	13.6599	14.866
Phatr3_J42466	68.0262	68.9829	76.4234	72.666	66.7119	70.6044	84.7816	81.6709	80.1918	48.5018	44.6805	47.2847	44.8825	45.8614	44.3764	46.9698	50.0791	46.1156	117.082	110.843	117.415	53.7619	55.2687	56.7873	41.4989	45.2003	40.8098
Phatr3_EG02454	226.461	224.588	227.701	179.193	172.83	171.003	202.73	198.543	193.999	285.708	284.423	285.484	254.905	255.754	255.295	136.623	141.204	134.387	165.76	164.508	163.167	104.506	108.504	106.771	146.904	151.938	148.626
Phatr3_J31465	55.0614	52.3888	51.9838	18.839	17.6844	19.039	16.5829	17.144	17.4533	3.91973	3.61755	3.93844	2.4101	1.99931	2.2174	6.41663	6.47114	7.37705	9.47163	8.93835	9.70697	16.5886	15.9384	17.0274	8.57367	7.78417	7.40585
Phatr3_EG02455	17.0841	17.5945	14.0926	26.0828	31.973	27.7003	46.8801	53.2285	51.7819	58.5257	60.0006	58.5547	185.807	179.623	183.975	98.4048	104.9	109.907	417.346	429.113	429.004	41.0763	44.6626	42.3337	174.912	180.434	174.66
Phatr3_EG02451	34.1681	31.2997	31.7321	32.8791	32.0176	35.4132	47.6104	51.9103	51.1077	27.7908	26.8303	24.5059	40.4349	35.6388	34.279	31.888	31.5682	31.2846	52.8818	53.2428	57.0732	31.3549	39.7001	34.8386	6.01041	6.30725	6.5011
Phatr3_J8934	20.9216	23.0852	21.1425	20.953	22.9285	19.0142	22.2588	22.2984	20.9561	32.7501	32.9806	32.3577	23.2784	24.1855	24.4169	31.8261	32.1476	32.2962	34.7358	34.4384	35.0349	34.9855	33.2809	33.8911	33.4312	35.681	34.3696
Phatr3_J31469	32.7656	33.7418	31.4047	19.9301	20.9882	17.4286	20.0992	20.3501	22.0241	1.7197	2.17107	2.30437	2.89997	0.974698	1.67611	2.27222	3.95487	2.60881	3.521	2.14523	2.84852	5.16496	4.58078	5.46596	3.62045	4.06707	2.78979
Phatr3_EG02456	179.315	177.518	177.868	168.3	173.116	164.419	178.475	171.945	171.864	91.2954	92.5539	87.4414	69.7728	74.0791	72.8932	144.209	139.691	144.983	141.536	139.501	141.201	152.675	163.629	156.333	138.503	136.419	137.494
Phatr3_J42473	27.8088	26.9474	29.6024	21.7793	20.2391	20.16	19.477	18.636	18.6015	7.94301	8.30683	7.73954	10.5911	10.0845	10.5429	10.1133	9.04724	10.4513	8.98478	10.1209	9.62486	20.2167	23.3927	22.3756	4.87734	4.98122	6.39086
Phatr3_J42474	23.8325	25.0851	22.6227	29.42	27.6657	28.6396	23.8408	23.9387	22.5875	20.474	24.4558	21.8758	35.7045	33.6392	33.5238	17.6616	17.9467	15.4719	12.6407	12.5303	11.8318	22.589	20.5278	20.9068	3.5105	4.44345	5.15577
Phatr3_J17198	98.2669	98.7131	95.8389	40.0928	41.6442	37.6646	27.3998	29.0094	28.3883	15.6807	16.9115	14.8504	7.77379	7.97596	7.67286	17.8972	18.4733	18.4927	18.2739	16.7581	16.3087	36.8379	36.7122	35.6641	17.4145	17.7057	18.1516
Phatr3_J31474	47.8418	47.887	49.2379	9.34243	8.39587	8.82749	14.8511	15.8807	14.9206	0.899113	0.945297	0.739193	0.997686	1.17128	1.4149	1.05953	1.06047	0.995795	2.10936	2.06542	2.06395	1.64819	1.57898	1.35995	0.345058	0.245232	0.461392
Phatr3_EG02407	24.3345	23.1016	24.639	23.0005	23.7959	24.512	27.7765	27.4144	28.8585	10.459	9.9802	10.7809	15.027	13.8003	15.0308	13.4176	14.0169	13.6506	21.936	23.1354	22.5899	19.0781	18.7803	19.2323	8.58223	7.39031	7.87129
Phatr3_J42479	136.937	131.46	140.003	154.582	159.159	149.028	127.569	127.012	122.461	257.301	254.72	247.808	326.21	324.869	331.377	360.968	366.552	354.68	291.859	295.593	304.795	200.778	203.463	213.035	176.311	185.923	180.015
Phatr3_J42481	33.8326	33.6776	34.852	26.2063	27.957	25.9081	32.4076	37.2789	35.0588	17.5855	16.2665	16.5068	17.5692	17.9146	18.6258	23.2768	20.5794	20.4028	53.5174	59.727	55.6541	27.1822	25.2032	24.1794	17.4489	18.3125	17.7895
Phatr3_J17199	374.527	370.004	379.308	122.769	122.179	118.037	127.696	131.928	122.344	383.247	382.389	387.286	103.985	102.22	106.012	214.368	215.393	215.283	265.405	278.406	279.456	296.321	300.357	292.79	1004.92	974.644	981.021
Phatr3_J42483	16.2169	18.797	16.8452	6.39047	7.63347	7.32498	13.6167	11.6252	13.0078	12.5801	12.3424	11.3352	10.0361	9.26297	9.58528	5.31238	5.8834	4.74936	6.92329	5.15616	6.55295	3.47018	5.72869	4.56246	10.4727	9.6881	9.81005
Phatr3_J42484	41.2479	47.6569	46.855	45.3913	42.6805	38.1965	50.2191	45.4217	46.5078	36.642	39.0112	39.3718	34.0753	37.0904	38.3217	39.8875	40.4322	47.8524	65.9173	68.4099	68.9184	56.7794	53.4061	55.3144	39.2939	37.37	38.7697
Phatr3_J53935	65.7416	61.3629	67.771	96.5607	101.582	92.4606	39.2241	40.5105	37.3533	48.4754	48.935	48.895	18.2162	17.8886	17.131	22.6028	22.9778	22.6435	7.02633	5.78726	5.32051	31.2103	34.9467	34.6647	3.76946	3.16016	3.50507
Phatr3_J9462	365.527	360.644	373.877	1084.84	1103.79	1063.16	1545.77	1453.36	1550.36	1351.39	1316.29	1340.73	1619.93	1667.12	1617.64	1925.34	1903.07	1909.58	1356.93	1309.98	1343.59	1222.29	1210.45	1216.94	930.589	949.291	985.136
Phatr3_J42487	227.486	233.858	237.296	280.843	316.402	275.354	279.689	293.564	285.151	155.382	161.143	149.005	108.618	104.961	105.635	188.289	191.303	184.819	130.542	132.867	145.207	288.382	273.484	292.787	125.21	123.312	119.86
Phatr3_J31486	73.6979	76.4711	80.8494	60.0931	48.4013	57.1454	43.0469	37.1238	41.6157	21.519	24.3908	22.949	24.3498	22.4006	24.9411	32.5153	34.7526	35.1915	49.6358	48.131	46.9084	37.5514	36.377	37.7059	28.9553	28.6075	30.2139
Phatr3_J42488	66.577	67.9549	68.5341	55.1883	55.4843	53.1677	34.4554	34.525	38.5984	56.8643	60.3443	60.5032	13.2336	11.3973	12.0899	29.405	27.8536	29.2405	18.1731	18.5029	19.1199	43.3625	43.4127	44.8533	46.9837	44.7269	45.6683
Phatr3_J9007	19.6054	18.272	19.4074	13.1725	11.2602	11.0732	14.5295	10.8534	13.6393	8.17318	10.0936	9.79356	8.79111	9.74698	9.5352	8.04294	10.5851	10.0571	12.3046	14.1083	12.6601	13.8489	13.5727	13.1567	12.4575	11.0005	12.4497
Phatr3_J9033	54.127	53.7508	55.8109	44.086	48.6495	44.1272	49.5214	47.6815	52.2934	39.7749	41.4502	43.9558	57.1239	62.5527	57.7141	69.4379	66.0987	68.5662	94.8966	94.1582	97.5915	73.6148	67.4392	72.0356	74.8616	79.0174	75.6091
Phatr3_J3311	51.0893	51.6954	50.9558	47.8721	45.0205	48.0876	60.5596	56.3877	60.2325	23.0847	23.6832	23.8805	32.4491	34.2326	35.9189	24.9927	23.15	25.0596	54.5714	51.3313	50.6071	35.3256	35.2492	33.7051	23.2669	21.7483	23.6237
Phatr3_J9319	31.4908	28.3444	33.0804	19.154	19.8236	20.0398	15.9765	16.3375	16.3816	9.79916	9.82475	9.44068	7.18495	6.97972	6.25443	12.3314	12.4768	12.2872	12.6786	11.1178	12.9582	28.894	27.3784	28.5801	23.6251	24.3225	23.8585
Phatr3_J31492	29.9321	28.0968	27.8586	1.44948	2.16369	2.01823	1.51936	1.17686	1.35506	0.933425	1.20575	0.969351	0.421326	0.294327	0.430212	1.95949	2.08993	1.84385	0.63165	0.843295	0.761602	3.30212	2.75796	3.75764	1.66536	1.60728	1.76986
Phatr3_J17215	33.2174	33.6629	35.5399	18.6321	20.0304	16.981	21.3015	23.8681	22.0619	6.0059	8.40671	6.29376	7.86259	6.0381	6.43372	14.1105	13.1372	13.4802	20.2897	20.2009	21.2022	19.0212	20.5702	21.5756	15.3166	14.7536	15.0458
Phatr3_J31494	15.6209	14.8089	12.8111	18.3789	21.1304	18.8639	29.2685	30.2288	31.7385	1.83214	2.20813	1.05254	10.0737	7.93705	8.79429	3.80165	4.04604	2.59041	1.67608	2.24082	2.46038	2.03408	2.72715	2.99189	1.31308	1.9189	1.32027
Phatr3_J42494	90.0752	86.2271	87.7429	65.9059	62.4785	60.6379	62.3038	64.1662	61.3415	21.0714	22.6214	21.1869	12.9609	13.3945	12.6454	9.43501	10.1095	9.66242	19.4382	19.2229	18.9931	11.7585	11.6198	12.6255	4.54357	4.60982	4.98646
Phatr3_EG01836	0.154109	0	0	0	0.0884534	0.0311389	0.0322327	0.0300969	0.0892855	0	0	0	0	0	0.0297467	0.0288043	0	0	0	0	0	0	0	0	0	0	0
Phatr3_J42495	23.3601	23.1476	22.6609	7.96285	6.89576	7.48233	8.22731	7.16762	7.68143	3.15582	3.51023	3.4812	2.40717	2.55137	2.21073	3.88471	3.85269	3.90742	7.07882	7.19036	7.5622	8.15822	8.13144	8.40834	14.9192	14.7635	13.6106
Phatr3_J42496	52.0777	53.4242	56.5099	29.7589	26.4311	29.9996	26.6686	24.0196	22.4027	13.4136	13.9209	11.7473	9.93807	11.4785	11.8285	22.968	23.028	21.5704	39.7192	36.136	35.9728	32.2757	30.9802	31.0729	19.7156	22.7241	23.0081
Phatr3_J42497	21.2	20.1121	21.2883	10.6219	10.6392	10.3912	7.75786	7.51972	7.30869	4.56707	4.58096	4.99405	2.05471	1.97021	2.18531	3.82373	4.31883	4.31843	3.80318	3.83751	4.08621	9.40829	9.79666	10.159	7.04211	6.9122	6.66597
Phatr3_EG01753	2.34388	1.74849	1.57576	1.22408	1.48379	1.4974	1.44186	0.841449	1.1982	0.462425	0.442238	0.377318	0.651585	0.614493	0.432462	0.837525	0.657962	0.438986	0.608654	0.241654	0.706694	0.743484	0.189409	0.856458	0.139077	0.242161	0.1356
Phatr3_J42498	83.5246	84.1602	81.2934	66.7799	66.2943	70.2681	53.3662	51.3702	53.6422	46.7742	42.1119	46.4353	25.6337	26.4458	25.7567	30.5628	30.4301	28.2237	25.0854	21.6263	24.2675	44.8732	45.1151	44.8784	59.7399	63.1801	61.2253
Phatr3_EG01826	105.058	100.637	106.498	102.798	103.099	102.391	68.8626	67.5339	70.0078	61.1474	67.307	66.0364	51.2948	46.8243	48.3056	39.685	38.0267	38.6617	76.1788	76.4126	74.9902	58.6488	60.0168	57.9902	170.282	161.983	163.909
Phatr3_J42500	91.0008	91.815	90.936	51.3508	48.6923	53.4722	35.7645	34.3466	33.9395	60.6515	66.8713	62.271	25.0496	24.5968	24.0674	35.6049	33.4565	31.7697	39.8416	39.6479	41.9752	53.9554	52.6139	54.6956	135.168	145.741	146.423
Phatr3_J42501	113.554	115.394	114.219	56.4799	57.2159	55.056	35.4657	37.5365	33.2314	32.5897	30.0276	31.1574	14.7231	14.0553	14.999	19.793	19.346	19.3446	38.8356	37.3395	39.4554	20.3436	20.0732	20.6821	50.1747	49.8027	50.1657
Phatr3_EG01854	0	0	0	0	0	0	0	0	0	0	0	0	0	0	0	0	0	0	0	0	0	0	0	0	0	0	0
Phatr3_EG01855	0	0	0	0	0	0	0	0	0	0	0	0	0	0	0	0	0	0	0	0	0	0	0	0	0	0	0
Phatr3_J42502	2.98907	2.92562	3.4727	2.2742	1.96202	2.21668	3.89074	3.15164	3.28544	2.22443	1.97713	1.5664	1.59294	1.5432	2.0255	2.80827	2.55576	2.36757	3.15066	3.137	3.48793	3.8971	3.1802	2.73379	4.79533	4.43613	4.78491
Phatr3_J42503	56.6666	66.2027	59.3184	22.4414	20.6082	26.9533	18.2395	19.488	18.7052	3.83152	4.42238	4.0819	3.38824	3.61868	4.72382	4.60639	4.15555	3.84957	7.40529	5.45447	6.53692	12.4027	10.7584	12.5043	5.28492	3.56323	4.0341
Phatr3_J8683	65.5909	61.6467	63.9694	26.506	25.6092	22.9968	63.5218	65.6184	62.7139	45.9964	46.2977	47.2743	25.5839	23.8923	24.2848	18.8679	19.0905	18.6641	22.4516	23.7889	23.9686	13.2449	14.1669	13.107	63.2426	60.8141	56.1134
Phatr3_J42504	126.076	126.069	121.355	33.373	33.8942	35.6164	44.493	44.5743	46.1008	110.589	112.551	107.884	29.7911	29.8469	28.7983	94.8678	99.6038	97.3779	76.4574	74.3372	78.9234	116.907	112.172	117.725	370.182	369.214	380.012
Phatr3_EG01833	0	0	0	0	0	0	0	0	0	0	0	0	0	0	0	0	0	0	0	0	0	0	0	0	0	0	0
Phatr3_J42505	28.9413	28.7077	31.1352	15.931	15.8721	15.5335	15.1041	15.5768	16.1358	10.2061	9.98108	9.15215	5.4142	4.96122	5.30724	8.71287	8.12834	8.76211	8.70427	10.1605	9.69507	21.0239	20.6836	20.3936	13.469	12.9335	13.311
Phatr3_J31508	8.41629	8.47752	10.2873	8.32872	7.25876	7.63908	9.61183	10.6708	11.0164	6.45206	7.85803	6.70039	6.59122	8.73259	8.27741	10.2375	10.5225	9.81574	21.2833	21.488	21.3091	11.7882	11.3932	11.6047	11.3465	13.1934	11.1679
Phatr3_EG02200	0.172015	0.0855472	0.0436876	0	0.0411379	0.0868925	0.0899446	0	0	0.0412093	0	0.256772	0	0	0	0	0.086409	0	0.0843742	0	0	0	0.189048	0	0	0	0
Phatr3_EG02192	1189.86	1256.48	1211.36	1327.97	1256.1	1221.5	1050.33	989.88	1067.81	855.716	855.628	849.508	537.943	531.489	541.153	682.488	670.054	673.964	291.832	277.172	279.925	853.612	913.396	834.14	219.236	216.725	207.965
Phatr3_J42507	46.5045	46.6192	45.3433	54.8807	57.7276	54.458	68.4483	73.2393	68.2812	44.7391	42.2872	45.0752	63.8188	62.0388	60.3452	75.2472	76.3286	76.3592	64.3058	65.0884	66.7073	26.7695	24.9981	25.2354	27.2576	28.2925	27.7798
Phatr3_J31511	24.216	20.1606	22.4943	23.2943	27.4527	21.559	25.4643	23.1238	24.2874	8.91037	11.8837	11.4501	11.8236	15.8347	19.2393	14.5662	14.4495	13.8935	26.3154	25.1243	27.5674	21.0534	18.8943	20.4778	11.2013	10.8094	10.1976
Phatr3_J1598	37.1519	39.27	38.5878	13.624	14.6008	14.167	14.2058	13.2054	13.1899	7.8277	8.03197	8.0236	11.5812	11.4313	11.8108	6.51707	5.75988	6.6836	16.0714	14.2413	15.9257	13.704	13.1502	13.1252	7.06484	8.54756	7.73623
Phatr3_J42510	259.833	255.076	255.307	199.025	195.581	193.962	220.675	218.572	223.582	922.707	907.323	896.223	526.284	522.699	532.718	710.145	708.482	699.207	564	564.749	574.186	1064.55	1064.55	1076.98	1611.36	1618.79	1674.15
Phatr3_EG01794	5.40955	4.28371	5.22305	6.42417	5.84484	5.82653	5.14287	4.40919	4.56157	8.86817	9.19224	7.90444	6.15533	7.15838	8.2843	6.28101	5.24015	5.64998	8.53767	8.62685	8.96744	7.15935	6.43652	6.53181	12.2062	9.33298	9.96637
Phatr3_EG01884	0	0	0	0	0	0	0	0	0	0	0	0	0	0	0	0	0	0	0	0	0	0	0	0	0	0	0
Phatr3_J42512	61.6104	65.3418	64.0954	82.589	87.0432	80.109	83.5685	86.4234	87.8381	31.4446	32.6694	32.4336	33.9719	35.7608	33.3297	24.1573	23.7617	25.453	30.5351	31.2073	31.3175	25.1744	25.9299	26.1907	40.1749	43.3771	41.7209
Phatr3_EG01811	0	0	0	0	0	0	0	0	0	0	0	0	0	0	0	0	0	0	0	0	0	0	0	0	0	0	0
Phatr3_EG01762	0	0	0	0	0	0.135166	0	0	0	0	0	0	0	0	0	0	0	0	0	0	0	0	0.0735187	0	0	0	0
Phatr3_J42513	19.8416	22.4041	21.6729	11.0066	11.5061	10.7898	10.1696	9.18901	8.65703	2.72161	2.91281	2.87846	2.22054	2.20366	2.12842	3.2719	3.53056	3.03884	4.48742	4.56826	4.19951	8.9697	8.98286	9.61959	6.44928	6.63362	6.91235
Phatr3_J42514	213.261	216.942	208.548	400.123	401.19	371.552	456.922	476.879	474.387	161.024	152.939	168.166	587.805	602.295	582.397	387.174	379.546	371.412	690.783	710.207	690.833	212.742	219.972	211.924	259.887	257.136	262.514
Phatr3_J31518	0.03901	0	0	0	0.0373173	0	0	0	0.0376683	0	0	0.0194104	0	0	0	0	0	0	0	0.0390702	0.03999	0	0	0	0	0	0.0383663
Phatr3_J42515	67.8787	66.6932	68.0585	44.7175	50.9868	50.2102	61.9736	67.0889	60.3576	26.8103	31.3404	27.3723	27.9504	31.685	28.9386	42.2535	43.2299	42.6172	75.5066	71.8851	75.0297	51.447	57.3446	53.9127	42.4516	40.698	36.1657
Phatr3_J53939	101.762	95.9954	98.0094	136.2	139.031	133.147	195.679	198.306	204.925	12.6995	12.6083	13.3344	16.8633	18.1431	14.0303	19.2809	20.1375	19.7085	8.42713	10.2948	11.2146	36.1367	38.288	37.1433	7.18393	6.41095	6.39056
Phatr3_J24353	827.086	807.309	827.784	273.303	266.963	272.692	207.998	206.994	201.818	110.256	108.91	109.854	70.6543	69.9654	74.893	152.217	147.521	148.531	144.101	157.39	143.485	231.129	233.921	239.531	122.588	118.1	111.474
Phatr3_J42518	73.9774	73.2818	70.7958	96.2126	94.5245	83.1778	99.0852	87.0815	86.2575	95.2657	93.5844	84.8526	129.672	128.723	124.999	81.4428	80.3712	75.1279	116.795	112.23	116.261	76.5152	79.152	80.7811	115.919	112.693	110.578
Phatr3_J42519	37.7453	35.7554	40.5722	20.6713	23.9039	18.7346	22.7394	26.2839	23.1128	8.61195	7.00909	7.85275	6.17393	4.6024	7.02339	4.62953	6.16608	7.60177	10.7086	10.4937	11.8642	18.5681	16.2847	18.9099	5.08541	6.73182	7.54521
Phatr3_J17226	52.6616	52.1361	50.0447	33.4071	33.9833	34.8185	34.3916	36.4688	34.5132	16.8648	18.1477	16.9996	18.6656	18.3466	20.5031	15.0999	17.1894	13.111	23.5625	23.7289	27.076	27.9761	30.074	27.3596	15.7222	17.7453	17.068
Phatr3_J31525	27.9342	28.8577	29.5823	12.7139	13.4158	12.187	11.0082	11.7711	11.9242	11.7005	11.5584	11.549	6.56597	6.12744	6.64923	10.9907	12.1684	12.6023	13.0604	13.7104	13.4216	20.3366	19.9578	19.0886	12.234	11.951	11.8719
Phatr3_J42521	5.45879	5.62998	4.48485	2.07806	2.57591	3.18312	3.48649	3.88152	2.83009	1.63249	1.57285	1.38543	1.21197	1.48769	1.67951	1.64343	1.63791	1.47155	3.612	3.39408	3.5491	2.69398	2.07358	2.00269	2.29124	2.51873	2.28801
Phatr3_J17228	41.8168	41.4247	41.4165	17.5057	19.1006	19.2498	17.4146	18.1212	18.6053	10.7715	8.45659	8.40361	7.92835	8.5088	8.94428	13.0757	12.6976	12.9009	22.4524	22.6062	24.1093	18.6591	19.057	18.2651	15.0233	14.6536	16.7102
Phatr3_J42523	81.7233	81.7847	84.0137	125.572	123.932	116.975	141.284	142.754	139.147	77.0576	83.4062	75.0584	124.77	131.045	124.442	133.784	136.962	137.433	169.53	156.832	162.153	133.77	132.701	132.668	74.1695	72.7339	70.8898
Phatr3_J31529	7.44326	7.53283	6.82131	6.57232	5.7759	5.60043	7.94727	7.59855	7.5391	4.58884	5.4196	5.74963	3.29623	2.4745	2.8634	8.26942	9.02065	8.5413	8.24655	8.94049	7.79034	9.87487	8.55211	8.61355	9.4508	10.5004	9.26573
Phatr3_J24362	11.3685	11.2587	12.3492	6.57826	6.07316	7.06031	8.10604	8.55407	7.88859	2.59383	1.72427	2.59571	3.02357	2.90019	3.11108	2.94354	3.68357	3.64015	6.34876	4.95367	6.0793	6.53813	6.22004	7.60609	7.02451	7.65603	8.10736
Phatr3_J6528	28.9079	27.9428	28.2799	10.1943	11.0659	9.21777	8.86001	9.88659	9.95633	2.49805	2.9403	2.29308	1.31996	2.58186	2.53836	3.39327	2.80606	2.94148	3.42498	4.45244	3.91305	7.21116	6.90659	5.87583	2.37129	1.42497	1.87708
Phatr3_J17238	73.4142	74.8194	74.0362	29.8748	32.8352	30.6153	29.859	32.4322	30.3253	12.9042	13.9129	14.2443	8.76718	8.27276	8.07958	18.4986	18.3919	18.1835	21.5431	23.1825	20.8708	25.9348	28.4193	27.8723	13.783	12.4568	13.068
Phatr3_EG02195	0	0	0	0.0233616	0	0	0	0	0	0	0.0155818	0	0	0	0	0	0.0158618	0	0	0	0	0	0	0.0156917	0	0	0
Phatr3_EG02474	0	0.0490844	0.0167111	0.0324538	0	0.0166188	0	0	0.0635353	0.0630525	0.0649384	0	0.0155478	0	0.0317514	0.0461184	0	0	0	0	0.0168628	0	0	0	0.0331859	0	0
Phatr3_EG01778	0	0	0	0	0	0	0	0	0	0	0	0	0	0	0	0	0	0	0	0	0	0	0	0	0	0	0
Phatr3_J31535	0.0659183	0	0	0.260104	0	0	0.0689356	0.0643678	0.0636512	0.126335	0.0650569	0	0.0623048	0.130574	0	0.338819	0.397355	0.387471	0.323332	0.19806	0.202723	0.323146	0.289782	0.524127	0.332464	0	0.226907
Phatr3_J42527	21.3079	22.0525	20.752	14.6659	14.189	11.8626	15.9991	16.2204	15.1729	12.7576	10.5488	11.9083	7.09953	8.1747	7.64922	12.7321	13.4967	14.5819	19.3956	18.7467	18.6216	25.8177	25.9796	25.2967	13.9343	13.5523	13.2802
Phatr3_J31537	0.0754855	0.0819069	0.160343	0.047386	0	0.0138658	0.0215293	0	0	0.0263038	0.0338632	0.0409743	0.00648614	0.0407794	0.0132459	0.0256525	0.020683	0.0268913	0.013464	0	0.00703472	0	0.0301672	0.0136409	0.0830656	0.00688735	0.0337454
Phatr3_J31539	29.0863	32.1968	32.4083	11.396	12.6218	11.375	13.6757	11.0516	11.7213	11.4075	8.50767	8.81196	4.26788	5.34334	6.22555	18.6878	15.318	17.6945	13.8067	16.9736	14.9686	18.2259	19.6567	17.252	14.4924	14.9493	14.9952
Phatr3_J42528	1.7788	3.22098	2.2241	4.76924	5.41025	4.42362	8.15634	8.64023	8.41193	5.41965	4.27634	4.9928	18.6235	17.9337	18.2679	5.83957	5.31546	5.63007	16.1525	15.9425	16.3646	1.56514	1.7043	2.03993	2.85248	2.19727	2.28773
Phatr3_EG01769	0.31749	0.561403	0.14335	0.487187	0.641172	0.356395	0.700935	0.895617	0.885647	0.135218	0.382972	0.280845	0.800228	0.139754	0.204276	0.626382	1.06324	0.345596	0.415279	0.706622	0.542443	0.415041	0.232618	0.490858	0.213504	0.460269	0.242861
Phatr3_J42529	46.5358	50.3116	51.4368	29.9386	28.9381	25.0777	29.0551	28.8645	36.3104	25.6309	24.8389	27.0102	16.3719	17.5464	14.0976	34.1276	32.6229	34.5671	31.3222	31.4342	31.466	41.7551	36.9341	39.7284	30.7135	30.3116	27.9073
Phatr3_J42530	4.88029	4.44586	2.82646	10.3033	9.90425	9.35411	14.0709	16.7015	16.5596	7.47387	7.24727	6.53603	38.454	36.4999	35.3913	9.20692	11.914	10.3218	30.5601	34.9913	37.1243	3.04084	2.70682	2.99189	3.35856	4.53188	4.62033
Phatr3_J42531	52.6445	56.1178	54.6168	41.0569	45.9107	41.4076	47.5052	48.1619	51.4464	29.435	31.6568	33.6037	27.7198	27.0123	26.8178	43.4121	41.7537	44.7985	44.1779	44.3768	51.3663	49.3645	45.9074	49.4113	71.0482	69.6606	74.9457
Phatr3_J31544	85.4498	84.1053	86.7271	48.422	50.7074	49.0602	41.9489	42.4957	41.6142	38.8661	39.2276	39.3382	29.1296	28.5877	30.3507	59.911	59.9733	60.3741	73.0387	75.5523	75.3858	67.6955	66.0202	68.1811	44.3023	45.009	45.432
Phatr3_J9386	1.221	1.32904	2.2936	0.886312	0.572992	0.512045	0.602307	0.539901	0.645118	0.30907	0.568418	0.275113	0.304849	0.182536	0.177873	0.366006	0.370324	0.383682	0.858809	0.992154	0.708497	1.15195	0.911482	0.732709	0.371817	0.578046	0.634414
Phatr3_EG01806	1.82134	1.48449	1.69611	0.199632	0.290385	0.306679	0.343906	0.568131	0.366396	0.339371	0.649111	0.40278	0.143458	0.225486	0.488279	0.543732	0.152486	0.743467	0.372239	0.608051	0.648298	0.768853	0.861837	0.377129	0.81654	0.710883	1.0698
Phatr3_EG01807	45.8304	47.8405	44.7404	19.9364	18.1532	21.2217	28.4574	27.2321	27.0058	14.3343	13.7422	13.3024	21.8846	21.4742	19.5049	23.869	22.5824	19.7602	44.3355	43.9089	44.0862	29.8001	27.1517	31.751	14.5672	14.534	9.1948
Phatr3_J9180	22.1535	22.3882	22.7139	5.76159	5.78326	5.43834	1.97171	2.20126	2.16356	0.995009	1.11241	0.87695	0.497166	0.575086	0.362608	0.657554	0.72062	0.655848	0.415489	0.376295	0.280112	0.817106	0.953463	0.719684	0.599492	0.644473	0.584505
Phatr3_J42534	7.81772	8.75901	9.81341	5.05262	8.89683	5.12925	5.07449	5.65956	4.55534	0.516654	0.798161	0.536539	0.084933	0	0.0433621	1.17568	2.84376	1.40852	0.661141	1.25997	1.4278	3.25976	2.56767	2.54534	0.45321	0.54112	0.88376
Phatr3_J42535	17.5467	17.177	17.3831	27.7416	28.3797	27.4112	39.765	41.4619	43.4099	26.1517	23.4156	25.4239	42.1172	41.2692	44.6874	34.8692	38.5998	39.9679	72.312	72.7547	71.6659	33.7081	27.9468	33.6982	31.6836	26.436	30.5409
Phatr3_J9538	494.216	501.771	501.843	182.584	187.89	181.251	188.332	187.551	188.654	74.9646	78.2049	80.2313	58.754	59.9013	58.6046	162.67	165.274	161.916	223.676	226.533	224.55	218.325	208.457	216.662	137.103	139.931	133.535
Phatr3_EG01766	0	0	0	0	0	0	0	0	0	0	0	0	0	0	0	0	0	0	0	0	0	0	0	0	0	0	0
Phatr3_EG01776	0	0	0.0755095	0	0	0	0	0	0	0	0	0	0	0	0	0	0	0	0	0	0	0	0	0	0	0	0
Phatr3_EG01784	0	0	0.14335	0	0	0	0	0	0	0	0.0696312	0	0	0	0	0	0	0	0	0	0	0	0	0	0	0	0.069389
Phatr3_J42537	0.163085	0.126728	0.103549	0.130713	0.0731288	0.0463394	0.149231	0.119436	0.083659	0.0146512	0.0804767	0.0557886	0.0722553	0.0858086	0.181988	0.0571535	0.0563219	0.0798849	0.164987	0.112294	0.125386	0.119922	0.0896164	0.0405223	0.133661	0.11253	0.19548
Phatr3_J51345	47.7641	48.0276	40.6749	32.6991	36.8029	30.4827	36.7395	41.2884	46.323	21.6099	19.8864	15.9481	14.4565	18.0437	15.8698	43.7595	34.7184	39.2245	45.5255	54.0071	53.1381	55.5819	56.4521	52.0382	25.7489	24.9908	24.4378
Phatr3_J42538	9.72782	7.83704	10.4059	1.85346	2.23221	2.17377	3.26426	2.5449	2.28247	2.46841	2.90115	2.83484	2.46334	2.85137	1.66711	1.0762	1.88766	2.19697	5.35125	5.76679	4.50458	2.52553	3.36385	3.10233	7.39767	8.42504	7.09351
Phatr3_J42539	12.5082	12.8026	11.9425	7.47501	8.53965	7.3147	9.25421	8.91974	8.06871	1.74074	1.74158	1.73026	2.47733	1.77344	1.45263	2.23118	2.05966	2.77112	6.13531	6.31573	6.54423	4.73242	3.2513	3.71407	3.82181	2.03153	2.42463
Phatr3_J9342	92.9383	85.0562	90.1776	33.1675	34.1716	32.3191	41.7739	44.0034	42.913	62.8747	60.2285	60.3949	34.8288	30.9778	34.0628	68.2923	66.3614	68.0616	90.347	93.8345	87.2375	82.0761	80.1549	82.5325	62.3159	65.9561	61.1404
Phatr3_J31556	88.9687	87.261	89.2288	69.7071	69.3446	65.2192	58.3417	64.6417	54.8688	48.9483	49.2707	49.7013	54.8399	53.3642	58.6013	60.557	59.3309	60.0221	100.558	95.9354	94.5949	50.7575	53.5059	54.4995	63.8895	66.3182	67.5615
Phatr3_EG02412	49.695	57.5148	49.483	45.6669	50.8738	42.2337	48.9461	49.5889	48.4128	61.3926	59.8551	62.4692	52.2434	52.8909	52.3275	46.1083	46.5266	47.9185	63.6668	61.1671	61.6134	68.4326	67.2696	68.4248	122.215	119.57	113.975
Phatr3_J31559	22.274	22.3054	20.2576	21.8529	24.3804	24.3095	24.6563	24.9756	24.8439	21.1993	22.0128	20.9899	19.3916	21.2502	22.1404	19.9663	21.3732	17.932	30.4724	31.4442	29.6371	25.4039	25.8783	26.7764	29.9269	28.9858	30.6988
Phatr3_J42543	238.778	241.482	241.593	284.938	294.517	271.73	190.674	197.294	194.645	165.696	171.442	171.331	185.777	184.63	188.442	127.782	125.384	124.159	128.663	136.39	135.327	135.277	133.76	128.679	130.013	129.387	128.963
Phatr3_J9185	70.0343	69.8923	69.1649	106.428	113.302	105.094	72.3419	72.8978	70.5659	62.2112	63.3528	61.9898	73.2181	73.887	72.2128	38.7933	39.7693	40.0166	38.5137	41.4703	38.0446	45.4959	44.9629	44.5292	31.4633	31.6187	32.9164
Phatr3_EG02183	42.2738	41.2119	43.7384	7.57672	6.9743	6.57756	4.7064	4.45314	5.12784	0.891272	1.3917	1.64215	0.255222	0.445729	0.463297	1.76644	1.8387	0.940572	0.470926	0.661079	0.922694	5.23605	5.04494	4.65185	1.24083	1.20449	0.649167
Phatr3_EG02182	66.1005	62.3366	66.3445	97.6643	100.148	86.5908	115.254	113.414	115.301	51.5231	56.4477	48.5966	46.6306	43.2307	48.0578	58.0618	58.6801	64.3474	51.3101	57.5347	49.2029	72.3914	70.5779	74.548	38.125	39.2343	36.0206
Phatr3_J42546	31.7725	34.1052	35.8136	17.2836	14.8932	16.7743	12.2725	13.4113	13.0122	1.19443	1.67115	1.98932	0.577942	0.861819	0.817104	2.50553	2.24461	3.91675	2.12254	2.26119	2.21799	4.12735	4.23881	4.1606	2.06388	2.24234	2.08167
Phatr3_J42547	122.643	121.781	120.418	44.3057	43.0305	42.1379	37.7408	36.6594	36.4835	24.9309	26.4899	26.2435	24.2874	24.9964	22.4357	33.2773	31.784	33.9537	49.8097	51.0473	50.0197	38.9406	38.5302	37.7229	35.0411	33.452	35.8311
Phatr3_J42548	24.0995	24.9282	22.6055	8.47213	6.92112	7.09914	10.2335	8.8438	9.14744	2.39418	2.67127	2.04604	4.77216	4.22727	3.84298	5.37512	6.35367	6.06814	12.6634	14.31	13.2329	13.6258	12.156	13.9421	4.56789	7.07861	4.78644
Phatr3_J17259	62.7391	65.7965	63.966	144.146	138.151	134.499	196.964	195.817	192.475	11.4184	12.2551	10.4599	23.2837	21.7147	22.4915	16.6684	17.8183	19.4885	8.19484	9.57237	10.6978	30.5716	32.3666	33.0106	6.5791	6.57122	6.71069
Phatr3_J3062	48.5179	47.7607	44.579	29.9095	34.2659	30.8002	32.8169	34.6965	35.8465	20.7927	19.3958	17.9439	13.7918	13.4915	13.7025	27.0749	26.3207	26.3488	33.4453	35.5872	35.3532	31.8365	32.0232	33.9299	27.94	28.0885	26.5411
Phatr3_J17265	107.137	105.566	103.333	157.047	154.027	146.291	77.488	81.2972	78.7797	274.674	281.33	279.659	236.694	238.748	238.475	293.96	300.465	300.819	222.453	232.488	234.076	157.021	156.711	159.328	218.395	219.271	221.148
Phatr3_J9546	14.8403	15.9658	18.3768	15.1554	15.3815	17.7745	21.307	19.4112	21.3752	12.0575	10.8693	13.4532	16.0046	16.1161	14.8806	16.4677	14.8542	15.6715	24.5251	28.5958	26.3619	17.4385	19.4567	16.6926	10.8037	12.9324	9.47752
Phatr3_J42552	16.2109	15.8343	16.8865	16.7353	18.6221	16.8624	22.3112	22.64	22.7024	5.51751	5.22591	6.22442	7.96887	7.60349	6.68154	6.24568	5.99124	5.32178	9.93518	9.21638	10.6806	7.1405	6.29024	7.59612	5.60054	5.81319	4.75268
Phatr3_EG01787	22.7196	22.8816	23.8534	4.82938	5.59259	3.60147	4.67238	7.33318	4.95676	9.74709	10.5077	10.5006	1.16805	1.27103	1.10094	4.57519	4.24996	3.95798	3.49709	3.18947	4.1416	12.8153	12.9548	11.3849	20.904	16.9826	23.8406
Phatr3_J83	39.755	40.3802	43.3947	20.3624	20.3026	18.3228	21.7973	21.0156	20.2272	17.3436	18.5763	17.3581	7.43619	7.93981	7.24755	12.4748	12.3245	12.3978	18.4063	18.1642	19.0735	25.0711	25.7264	25.2149	38.5669	36.3299	35.4318
Phatr3_J31571	19.3277	19.1728	18.9657	8.95955	9.41757	9.91992	12.7138	12.5274	14.8206	5.81883	6.74516	6.85278	5.50734	5.75812	5.3741	5.39704	5.2309	6.02474	9.91125	9.89877	9.21796	8.94288	8.22115	9.09125	8.84888	8.18202	9.02156
Phatr3_J42555	16.4968	17.9107	16.8145	12.1571	12.1169	11.735	12.8555	14.0182	13.2607	3.37206	3.35767	3.94345	4.09864	4.17143	3.86199	2.37184	2.75317	2.6618	3.90267	3.54773	3.40779	4.98431	4.44915	5.23065	4.29561	4.57095	4.9003
Phatr3_J42556	12.6993	12.11	13.6808	1.47707	2.04112	1.96656	2.00628	1.99213	1.7079	1.49763	1.80103	1.48077	0.468804	0.435628	0.460626	1.74915	2.41632	2.23703	2.26761	2.35257	2.12016	5.59696	6.42812	6.04579	3.76653	3.3813	3.92087
Phatr3_J42557	16.6542	16.8502	16.4689	21.8022	21.2172	21.3282	34.0563	32.016	33.7736	3.04699	3.17671	2.87896	9.34869	9.96391	10.3256	1.52231	1.89838	1.53199	2.03265	1.97079	2.04391	0.817705	1.18871	1.17862	1.35394	1.03324	1.81993
Phatr3_J5762	40.6387	39.7059	36.084	26.4704	25.6417	26.79	34.4382	36.6497	34.6865	5.51208	4.42801	4.95146	7.31248	7.14973	6.43968	6.26256	6.38573	5.57884	17.4082	18.32	18.368	4.06053	4.04587	3.85897	1.18946	1.27008	1.69716
Phatr3_J42559	88.3449	84.641	86.4134	59.7543	63.4434	54.3816	67.8637	66.5039	66.384	22.1309	21.5246	23.6576	17.139	18.737	19.5674	36.2939	32.9208	34.7596	44.9968	46.189	44.7516	50.4305	53.4696	61.7655	31.0732	30.6305	31.3145
Phatr3_J42560	90.6489	87.819	90.5756	71.7728	70.9454	66.2473	62.59	61.2018	63.1119	86.526	85.6245	80.0496	97.7586	94.8713	97.8606	102.975	103.369	101.799	103.581	103.787	104.382	97.0762	96.3788	98.803	204.993	206.029	205.524
Phatr3_J31578	28.7983	29.9415	25.2466	29.0353	29.8844	27.4049	39.1409	41.4464	37.3678	47.116	49.0534	49.1624	69.4242	76.5896	71.9213	60.1405	61.6288	63.1432	125.474	118.252	116.853	119.434	108.697	109.802	103.241	100.238	103.884
Phatr3_J42561	12.1689	13.1095	12.9646	3.66318	4.50293	3.15279	4.26629	4.44324	3.83824	5.37949	6.22863	4.87521	7.79424	8.35721	7.824	8.40709	6.32304	7.05389	15.0847	15.5402	15.1733	9.6234	7.95151	8.87171	11.9936	11.7584	11.6081
Phatr3_J17276	212.702	222.025	224.233	205.893	215.11	191.061	225.494	240.119	241.909	152.31	157.494	150.242	168.456	178.833	171.752	227.871	226.61	237.002	268.072	290.071	285.191	258.908	263.655	257.972	186.745	180.369	166.246
Phatr3_J42563	15.1174	14.8253	14.7826	8.79686	8.80144	8.15128	9.94748	11.099	10.9618	2.94343	3.38072	3.19758	3.0504	3.08424	3.10107	5.70141	6.22876	6.40663	8.53991	7.32937	7.80665	11.727	12.5229	11.0437	3.88368	4.50347	3.84228
Phatr3_J42564	73.9592	71.7048	71.2861	169.468	178.985	159.98	266.88	249.195	255.292	1195.19	1234.47	1240.37	1348.7	1318.61	1265.24	849.545	843.575	840.692	921.57	938.471	934.442	827.106	824.803	819.882	405.845	399.118	404.224
Phatr3_J42565	47.6602	45.9008	49.5154	27.0454	27.8389	28.4625	30.7275	33.5014	32.5235	6.66645	7.54816	6.90153	33.265	34.9854	34.5086	21.6443	18.9707	20.4672	47.624	47.3227	46.3106	20.801	20.6811	22.0097	11.9426	10.9069	9.328
Phatr3_J31584	3.99748	4.01961	3.26069	32.281	34.7791	31.6751	47.7854	48.0096	48.3909	8.66794	8.61042	9.10318	34.143	36.7308	34.3421	5.38557	6.41995	5.30263	6.48346	7.40823	7.02927	2.94664	2.4532	2.36355	4.07648	3.99742	4.06066
Phatr3_J42566	1225.74	1239.86	1234.35	2995.94	3140.36	2855.35	3215.38	3178.01	3216.38	1211.16	1168.06	1166.48	2545.94	2519.46	2561.33	1928.6	1880.64	1878.42	1011.12	1006.55	1013.53	1246.8	1232.36	1238.03	713.387	679.536	705.921
Phatr3_J42567	72.8964	73.3158	72.9551	39.8417	42.1587	39.8681	33.8397	36.8271	35.6815	42.2605	43.2518	41.1664	30.2599	30.961	31.2586	48.7532	46.9557	44.9168	31.319	34.7726	31.9387	72.9502	72.488	70.8997	38.6458	38.2867	39.171
Phatr3_EG02435	5.45461	6.144	5.48629	59.1173	61.7167	64.0485	69.3203	68.2719	66.7795	38.0601	38.9311	38.1949	21.2882	19.91	18.8958	30.7035	30.2492	30.063	21.1737	20.9657	20.0892	52.3992	50.6573	47.8942	22.7738	25.9042	22.8617
Phatr3_EG02436	0.1266	0.167896	0.171484	7.16016	5.91405	7.11991	8.09817	9.31287	9.65744	6.45003	7.3718	7.66418	12.2652	10.7206	12.2591	6.48751	8.225	7.42094	4.67804	5.91713	5.10471	3.88923	2.94504	3.04083	4.68247	4.87071	4.17112
Phatr3_J42570	28.2035	30.1847	28.8907	5.02337	5.9001	4.98638	6.85969	6.94761	7.39293	2.53203	2.45313	2.42395	4.77276	4.71903	4.9284	6.95541	6.51134	6.26564	12.0872	13.774	14.3392	8.95896	8.71179	9.71893	21.9548	22.3234	21.9733
Phatr3_EG02165	9.92351	10.8409	10.1657	25.0669	20.7136	21.9389	31.828	31.1177	30.631	7.22158	7.35562	5.74344	18.0134	17.4773	16.59	7.41139	7.86322	8.44048	5.45814	8.02592	6.74641	6.69664	6.38852	6.06632	3.76946	4.04223	2.47057
Phatr3_EG02170	4.54936	4.33364	3.96638	1.21683	1.39652	1.26909	1.11247	1.51393	1.28946	0.325337	0.0670135	0.202715	0.0427858	0.089667	0.0873762	0.66629	0.716285	0.731728	0.088815	0.0906742	0.162416	0.854354	0.845741	0.956056	0.159816	0.0908647	0.0779104
Phatr3_EG02437	66.1655	65.2695	68.4622	36.082	37.2039	32.4144	39.4378	48.1688	45.9236	29.3974	27.0967	22.6257	18.4441	19.4167	18.3513	35.4127	29.4985	35.8781	62.6828	60.4499	59.1748	61.7125	60.797	67.8363	28.4272	30.6073	32.3136
Phatr3_J9444	47.4493	42.1172	46.6347	10.2205	10.4037	10.3373	10.6555	11.9394	11.4544	3.10391	3.53548	3.22338	0.810999	0.871059	1.05583	6.69561	5.77565	5.69502	9.40642	9.64631	10.2692	11.1466	8.76985	8.91172	7.03229	6.54485	6.16029
Phatr3_J42574	145.698	145.931	150.059	75.6432	77.7743	70.555	79.1908	79.2805	79.6215	18.5102	17.7888	17.3189	3.18183	3.72781	3.08109	42.2448	41.5583	42.1553	1.03582	1.58003	1.1588	51.408	52.4238	50.9774	0.927242	1.03479	1.13618
Phatr3_J31594	20.5014	19.7034	21.7522	10.4532	10.2762	7.7993	10.3581	10.6318	11.8497	5.05977	4.9236	7.4288	6.78042	5.12132	5.97452	9.08626	6.54862	11.7369	19.2547	15.8283	18.0301	12.8172	13.4868	10.9301	16.4926	18.1275	16.1162
Phatr3_J3211	31.7251	31.8031	30.7849	16.6457	15.8755	16.9737	16.9106	18.3955	16.492	10.6067	11.5027	10.7523	9.75516	10.7593	8.74407	13.7419	15.7304	13.314	19.7321	19.9102	21.2055	22.8398	22.6535	22.716	12.5404	11.8594	12.3566
Phatr3_J42576	6.39194	6.18273	5.30209	1.48476	1.14064	1.02691	2.51436	1.98509	2.09512	1.55472	2.19926	1.78963	4.32331	3.9107	4.1881	2.88629	2.88685	2.81503	9.24281	9.27968	8.17563	3.41136	2.27717	2.42848	4.29843	4.19836	5.86352
Phatr3_J42577	20.2721	18.4856	19.5011	109.385	113.851	103.005	128.128	138.609	124.765	228.055	233.656	231.796	162.867	158.131	158.147	114.69	118.956	118.434	180.581	178.958	180.846	123.603	117.086	123.347	56.6521	60.6586	57.7817
Phatr3_J42578	37.9939	35.8015	36.6321	47.8518	46.4652	42.6208	46.4114	50.9577	40.8605	29.4235	27.566	31.0695	57.0067	60.5017	50.7382	58.716	61.1128	61.5516	71.3173	75.7821	70.4246	54.0739	55.9346	52.7001	35.1367	35.3487	33.497
Phatr3_J31599	22.2326	24.3782	21.9447	22.1393	24.7638	21.8621	26.7118	24.755	25.4032	13.8977	14.6721	16.2985	17.1619	18.2676	16.8222	22.923	22.9707	22.7179	33.6353	31.3309	32.8531	28.8137	29.7751	29.7414	18.5857	16.6873	18.3657
Phatr3_J9321	13.7422	13.8275	13.2675	5.96531	5.81254	5.2586	6.54412	6.6705	6.20369	2.30958	2.29985	1.63992	1.37917	1.29419	1.33819	3.29717	3.14344	3.71954	6.11747	5.98379	5.73025	5.54456	5.60875	5.44746	18.4314	19.9417	19.8555
Phatr3_EG01858	28.3871	27.7011	28.3893	14.5777	13.4417	11.7077	7.99123	8.54088	11.5863	1.84577	1.24654	1.41404	0.686442	1.06331	0.57902	1.8886	2.56961	1.51579	0.278789	0.44275	0.420804	6.90381	6.0036	6.6533	1.40147	0.507063	0.745325
Phatr3_J51305	144.014	153.21	150.356	1323.98	1406.5	1298.37	602.659	615.324	613.743	2122.24	2147.04	2126.47	872.88	861.085	861.383	813.489	799.573	809.539	334.681	327.721	333.866	1393.55	1378.91	1361.77	198.349	200.94	199.887
Phatr3_J42584	17.9312	16.7732	16.08	5.00906	4.99781	4.99004	7.07461	6.41482	5.87907	3.78806	4.35987	4.14474	4.21395	4.37527	4.25563	4.94345	5.22431	5.38181	9.62688	10.0815	9.37467	7.07218	7.00484	6.88568	8.04072	7.75491	7.24651
Phatr3_EG02197	32.9519	32.7754	32.9849	10.875	13.7241	9.06268	9.82321	9.29027	9.82848	2.25755	1.25196	2.70513	2.42655	2.66235	1.63239	3.02022	3.64131	3.81704	8.41485	8.65151	10.62	6.69248	7.60144	6.09386	4.63093	3.60731	4.21811
Phatr3_EG02191	37.7169	37.2508	34.9707	27.931	29.6773	31.5573	36.2212	33.4061	40.0617	31.5615	31.3521	32.8291	54.0264	47.1416	48.4494	61.0139	54.0641	59.797	83.59	78.6894	88.3293	61.1462	63.1698	70.5383	76.6272	86.5855	79.8839
Phatr3_J42585	14.8552	14.8967	14.4729	5.86564	5.84343	6.47886	5.60284	6.16296	5.68284	0.719543	1.02147	0.807823	5.00637	3.53752	3.52548	1.87759	2.14081	1.53087	7.58515	8.86183	9.69458	1.27342	1.53894	1.85565	4.05323	4.44022	3.65251
Phatr3_J42586	72.0299	75.0466	73.233	130.76	129.879	117.076	168.815	177.459	171.96	46.4167	46.7584	46.6146	210.915	204.815	209.135	162.091	164.424	164.936	408.501	409.675	414.574	91.46	88.0094	90.0515	264.487	264.84	257.875
Phatr3_J42587	65.8943	65.8882	66.3028	41.1875	41.0879	42.8608	32.4232	32.4254	33.4111	72.2712	75.6581	74.7143	33.1705	32.6357	34.2147	57.1943	54.1728	54.783	46.0566	47.6681	48.8775	98.5052	101.297	100.769	220.876	222.088	214.016
Phatr3_J42588	48.3972	49.9618	50.3705	40.4454	40.4861	38.1583	47.0644	47.4049	47.1663	7.99655	7.91565	7.27404	8.67724	8.20305	7.94532	11.2607	10.4264	9.70265	8.57785	9.35708	8.10688	10.8109	11.2273	12.6949	11.5127	11.4674	11.5439
Phatr3_J17300	29.8758	31.9465	32.1409	29.7677	26.5107	28.3017	25.5475	25.0864	26.6054	27.8615	27.2522	26.164	39.0071	36.7291	36.1772	22.1003	25.1266	23.5796	49.8163	50.8793	49.7986	26.9749	26.6281	29.8128	61.5852	60.8538	60.4592
Phatr3_J42590	124.583	126.391	127.878	61.8549	64.282	60.1159	47.3548	48.7997	48.6272	25.0079	26.977	27.6404	16.2516	15.3391	16.1139	32.9214	34.4057	35.5701	26.6755	28.8578	28.4291	47.1016	49.0468	45.7548	31.8331	31.0737	31.4849
Phatr3_J42591	28.8111	29.9213	30.9843	10.7344	10.0788	10.3155	12.7411	12.2742	13.8365	2.90414	3.11145	2.78315	2.70107	2.73969	2.7384	2.91777	3.38192	3.20813	3.9807	5.42889	4.22226	5.20484	5.90136	5.63002	4.98562	4.49105	4.42089
Phatr3_J42592	26.825	24.584	25.6138	26.266	26.2019	26.4449	24.8489	24.5229	24.0802	4.96395	4.42624	5.08657	4.50619	4.43431	5.9285	9.27507	8.80429	8.90713	10.066	10.1696	10.2524	10.4797	10.0174	11.7777	8.53922	8.07457	7.99511
Phatr3_J42593	25.9792	26.7813	26.9295	22.9783	22.9485	21.8463	27.0811	28.7922	29.8019	21.1349	19.4186	19.2619	17.9133	15.1736	16.6526	22.8612	21.2774	22.2204	29.4582	28.7788	29.5562	27.5859	25.7989	27.4388	26.346	26.1997	25.3179
Phatr3_J42594	6.88791	6.31817	6.42726	9.23572	7.58959	7.1134	5.73587	5.05687	4.72961	3.15356	3.65072	3.78268	3.42395	3.63835	3.47154	6.79465	7.63768	7.0728	7.13248	7.8439	7.08711	7.82873	6.95312	9.0771	7.20527	7.14347	5.31904
Phatr3_J42595	13.8249	10.836	12.4429	11.7995	13.4231	12.0845	18.3054	20.9962	20.9931	31.5938	33.702	29.2752	26.4052	25.4762	27.5769	51.8586	51.2533	53.3644	40.3277	43.1181	41.6678	58.5128	62.6834	59.3788	32.9678	30.9319	31.1098
Phatr3_J31617	42.2783	43.0556	36.6463	10.9491	10.5212	12.5897	17.0945	15.5677	16.5148	4.01273	4.18254	3.46428	4.86395	3.69764	3.50579	7.1195	6.5386	5.83227	17.5701	17.5337	24.3079	10.3382	11.2558	10.1791	8.04081	5.01292	7.49246
Phatr3_J42596	21.6512	21.3227	20.8378	12.4214	13.6534	11.8579	15.2537	18.221	16.9728	5.47356	6.28394	5.81181	7.98376	8.0555	8.28961	11.914	12.8223	11.6242	16.7125	19.3021	17.7707	12.4853	14.9502	15.1341	22.041	21.2727	20.7755
Phatr3_J31619	59.2057	63.8827	58.5724	67.9445	72.0128	67.8831	108.608	123.063	116.844	15.1444	15.3646	13.38	15.0013	19.4238	14.4721	9.03801	8.362	9.47448	17.5533	18.697	18.6536	15.0323	12.4433	12.7267	5.43852	6.79782	5.99852
Phatr3_J31620	69.1885	67.7724	71.3564	44.6371	48.7255	41.5636	35.8779	41.1991	35.8037	1.78574	2.02778	3.23343	0.677441	1.04113	0.415037	1.65221	1.58416	1.40433	2.06248	1.96209	1.9593	8.76052	7.66695	8.45329	0.481985	0.671389	0.65791
Phatr3_EG01797	17.6718	18.0511	19.6689	21.4917	23.928	19.4727	25.1392	27.8297	23.944	4.02606	4.42434	4.65516	2.76338	2.4881	2.67535	7.02294	6.50554	7.10751	4.71646	5.16223	5.72778	8.81175	10.2582	8.9972	3.84479	3.84721	4.11076
Phatr3_J974	20.5906	19.8403	18.6756	59.9096	66.0196	60.7441	65.4364	66.5288	63.628	33.6909	34.2629	31.8902	50.571	52.154	51.8758	27.9201	26.3018	27.568	13.5642	13.9231	14.0514	24.2812	23.7559	23.9971	12.6794	11.0387	11.1262
Phatr3_J17304	64.7734	70.173	68.167	71.2491	77.1847	71.3761	68.4188	64.2125	64.9447	30.5156	30.358	31.9452	45.0644	43.081	43.2744	46.9894	46.5929	46.6509	53.2138	55.7694	57.5877	58.3643	58.0982	57.0877	70.7281	68.7896	70.0071
Phatr3_J9283	26.7076	26.0032	26.9759	10.3258	10.3569	8.94227	8.97466	10.4092	10.2314	3.04855	2.92451	2.87228	2.31581	2.5664	2.29037	4.09995	5.29685	4.5493	4.89526	5.2033	4.47105	9.77234	9.62896	8.82269	6.83214	6.66907	6.61088
Phatr3_J42600	103.954	106.911	106.417	119.128	119.474	109.053	114.015	115.891	118.975	139.119	146.175	142.12	260.031	257.042	250.668	157.798	152.866	159.418	289.031	289.461	282.111	131.752	129.464	127.726	142.965	144.42	143.257
Phatr3_J31625	67.6859	71.0961	66.5603	50.5116	49.5012	52.0052	51.6597	54.3212	54.0654	38.0342	41.3108	39.1385	54.2021	56.7962	62.1435	61.0188	60.5165	52.8623	84.872	77.7397	80.3568	75.5707	77.3159	74.2738	61.3526	63.0384	65.9473
Phatr3_J9653	102.021	103.112	97.8143	74.7014	74.4054	66.9187	47.5582	52.1147	47.7317	37.3975	37.8459	37.3503	43.0318	43.9144	45.5121	56.8726	52.988	54.1811	84.1799	85.5171	85.9991	66.5897	63.0015	60.6027	56.5921	60.0559	55.9286
Phatr3_J24439	84.181	84.5868	79.2698	75.4437	81.0696	75.3763	80.9317	80.0623	84.7311	64.9636	65.1096	68.3945	104.755	106.088	111.595	103.668	100.544	99.2966	134.072	134.291	134.552	95.6593	90.7855	92.5938	107.056	103.9	98.9097
Phatr3_J42603	0.675201	0.621216	0.737382	19.4323	21.0241	18.4521	21.2362	22.4003	20.7655	21.9341	22.8901	22.2408	19.5285	20.7474	21.4229	12.9987	13.4313	14.3706	10.2834	11.158	9.6903	9.88031	10.2218	9.36155	13.6217	12.6893	11.8701
Phatr3_J42604	99.5427	99.2797	101.401	368.935	338.868	340.39	492.305	499.532	494.561	1475.08	1532.73	1510.77	1464.81	1503.72	1481.29	1695.68	1700.26	1742.44	1035.2	1058.51	1028.58	1673.18	1710.09	1695.26	850.336	834.956	792.282
Phatr3_J42605	59.5906	60.7897	59.7628	88.7093	81.8875	74.339	81.0071	92.6551	89.1673	154.004	147.249	150.754	201.552	212.836	211.634	163.325	161.588	159.624	249.37	243.189	242.656	193.172	189.344	190.954	244.867	253.402	236.243
Phatr3_EG01879	90.3081	98.3522	109.164	68.3366	69.3303	64.2125	61.5665	72.668	67.8853	34.2872	32.7179	38.6784	35.8718	33.3995	32.8772	50.5312	41.3451	51.4037	49.6793	50.3759	49.4525	88.0938	77.39	81.2356	57.3093	60.8075	59.924
Phatr3_J42606	77.5033	83.5042	85.3082	27.0106	27.5194	22.8774	23.0366	22.5442	21.3078	9.17061	9.901	8.83374	6.98877	7.11347	7.67508	17.5991	18.0879	18.6754	22.8944	23.2772	23.5292	33.4534	31.7643	33.3574	9.14837	10.4359	10.5483
Phatr3_J8167	15.2352	15.1536	17.8586	22.4414	26.1147	24.3763	35.4698	32.8502	33.4164	10.3715	13.4032	13.2404	14.6607	18.1617	15.7682	11.2744	12.7437	13.5073	19.6798	16.9848	19.2928	14.1938	17.5771	17.5403	5.00676	4.35891	3.1188
Phatr3_J31632	24.0578	23.2016	25.5546	21.9288	21.1602	19.2817	37.5473	35.1664	34.9515	15.0306	13.1346	12.7711	32.6571	33.0251	33.8398	10.7631	11.4238	12.6799	31.2407	27.5005	34.1448	13.4785	16.5953	17.0429	11.6543	13.7608	15.0307
Phatr3_J9123	28.0658	28.0123	26.6442	7.53228	7.81127	6.84005	7.11424	7.85734	8.01007	1.9588	2.29491	1.78664	1.17558	1.41395	1.20038	2.31459	1.96671	2.03434	3.38457	3.00048	3.43699	3.66893	3.99378	4.04174	4.73477	4.02713	4.15902
Phatr3_J42608	8.68198	10.139	9.09565	21.1053	20.5036	21.1451	37.3309	37.0902	39.8211	43.1212	47.9302	43.9709	145.438	146.755	155.126	93.7419	89.7949	95.725	71.7869	65.6424	71.32	47.6532	48.5602	45.957	55.1263	59.2062	59.3517
Phatr3_J42609	14.0401	14.5965	16.4853	11.5533	9.0439	10.8582	14.7565	14.881	13.3301	2.20856	2.29783	1.94251	5.00142	5.05445	4.49407	7.07702	8.1751	7.25751	12.7814	11.3531	12.2954	6.87124	8.55516	6.73176	6.04929	8.52088	6.86951
Phatr3_EG02202	0	0.0494901	0	0	0	0	0	0.0242931	0.0240226	0	0	0	0	0.0246399	0	0	0	0	0.0122029	0	0	0	0	0	0	0	0
Phatr3_EG02185	0	0	0	0	0	0	0	0	0	0	0	0	0	0	0	0	0	0	0	0	0	0	0	0	0	0	0
Phatr3_J8835	71.3297	71.4377	69.6837	33.6501	32.2521	32.3062	29.5345	29.4881	29.2524	8.52284	8.53468	8.29258	4.28081	4.9058	4.12018	11.6365	11.0662	9.87943	10.0405	11.58	11.1092	23.6247	22.0757	22.6296	6.22484	5.71291	6.33837
Phatr3_J42611	21.02	23.0756	21.8287	4.60788	5.24295	4.40455	5.86191	5.13899	3.75872	2.86476	2.15136	3.47086	2.7079	1.63465	2.79506	2.64831	2.50288	2.44062	7.88171	5.70755	7.85308	5.31253	4.96251	5.10685	6.34526	6.59466	6.156
Phatr3_J42612	619.842	593.399	625.755	190.43	180.133	177.309	176.591	154.431	165.432	107.173	111.336	103.165	54.3185	59.6162	50.6379	145.951	144.192	145.395	51.8012	51.5028	54.322	283.701	288.072	284.811	53.9796	51.9855	57.4747
Phatr3_J42613	3.92866	4.53352	3.76651	3.13729	2.22888	1.75258	3.00578	3.53732	3.56363	0.994146	0.671397	0.507742	0.514396	0.539015	0.443175	0.36556	0.666374	1.03301	0.350367	0.936839	0.697378	1.33397	1.68221	1.28465	0.394575	0.375523	0.267625
Phatr3_J42614	19.4024	19.1105	20.4189	6.98003	7.78014	6.37287	6.92409	7.23811	6.34198	3.96192	3.88805	3.89693	1.80876	1.59698	1.8526	3.09105	2.98475	3.7148	4.7744	5.73801	4.94672	6.30045	6.67943	7.8251	8.58524	8.16864	7.98141
Phatr3_J3241	70.6957	71.4364	71.8677	57.2014	62.4085	54.0353	68.4332	68.3309	64.0092	12.0068	13.6352	12.4972	8.92009	8.24185	9.19948	20.2906	19.3904	18.6209	21.0211	20.7414	20.4057	25.4501	24.6723	24.3424	11.0364	12.2622	10.3605
Phatr3_J42616	11.0537	11.5605	10.9206	4.79071	5.26092	4.88672	4.15348	4.36542	4.04585	3.98523	4.38908	4.36358	1.23781	1.38584	1.30906	3.2564	3.14832	3.35638	2.21769	2.85357	2.72097	8.8695	8.66565	8.26677	4.78476	4.82722	5.49697
Phatr3_J9327	29.1121	29.7406	31.4607	22.3141	19.946	20.4919	17.1786	17.6649	17.5519	18.4139	19.4772	18.7015	10.0629	9.10622	9.84817	16.8434	17.8464	18.2975	17.9828	18.4844	19.9351	29.8535	29.0986	29.3167	19.8198	18.8708	19.6459
Phatr3_EG01793	5.04318	2.91638	3.37586	0.848435	1.27153	1.1059	1.0221	0.954371	1.057	0.112389	0.0771671	0.194525	0.221708	0.425918	0.301845	0.694172	0.314214	0.536197	0.843742	0.90056	0.440843	1.41821	1.28896	0.932538	2.68159	2.07956	2.61455
Phatr3_J17324	0	0	0	0	0	0	0	0	0	0	0	0	0	0	0	0	0	0	0	0	0	0	0	0	0	0	0
Phatr3_J9199	586.052	599.579	615.349	308.401	304.466	291.299	286.494	291.123	280.424	87.8491	83.3816	82.9527	96.4204	91.3259	85.7242	172.736	173.938	186.025	208.601	200.889	210.613	227.064	224.749	217.365	224.322	221.108	212.579
Phatr3_J42619	21.5098	19.0174	20.888	18.483	19.1628	17.6576	29.7062	27.7022	28.8912	5.577	4.23133	4.9928	7.08727	7.02894	8.5397	7.80883	9.09127	7.52463	5.38717	6.34047	5.53592	18.6207	16.9427	16.8815	3.11012	2.98463	3.44506
Phatr3_J17326	13.2452	13.0146	13.2111	5.70149	7.75586	7.21787	9.10839	8.97516	8.64271	3.76928	4.99117	4.83303	2.92113	2.4249	3.25389	2.96326	3.75015	3.65686	3.18935	2.65313	2.30414	4.87966	6.17557	5.22584	1.49801	0.926517	1.18424
Phatr3_EG01749	0.785288	0.824476	0.842095	1.50628	1.33549	1.32228	1.41435	1.15022	1.34805	0.501679	0.559741	0.130247	0.206178	0.259255	0.210526	0.0815427	0.175323	0.170961	0.641978	0.568028	0.0894463	0.042774	0.287682	0	0.176029	0	0
Phatr3_J31649	33.0355	32.5944	33.0886	20.6338	23.3442	19.4214	31.6311	35.9868	34.3679	20.4895	18.8414	18.8662	22.1553	21.7688	22.3021	28.639	26.1848	27.6802	50.3547	46.8199	50.6791	33.3986	34.0443	33.3618	18.3865	18.6607	16.8819
Phatr3_J31650	30.882	34.0452	31.9164	65.3898	60.5019	62.6464	84.6301	86.6171	81.0494	22.6379	23.0737	23.7373	39.9635	37.6386	40.7178	48.0676	46.4854	46.5566	74.2172	74.0109	73.576	48.5558	48.8862	50.4521	40.9389	38.2181	38.9386
Phatr3_J41659	20.4506	22.8609	21.7359	7.08283	7.47119	7.75781	9.82854	10.1514	9.6835	2.77983	2.62979	2.48188	6.9229	7.38424	6.90421	5.10306	5.31453	6.42969	12.4262	12.9624	12.1642	6.76936	7.60245	7.43625	28.5997	29.3386	30.3762
Phatr3_J31652	7.89859	9.92092	7.36691	5.45151	4.82234	5.66487	8.20375	5.87015	6.76793	0.619985	0.478897	1.31452	0.713437	0.42719	1.56103	0.352703	0.108334	0	0.343793	0.323991	0.11054	0.264305	0.177762	0.107172	0	0.054112	0.0530256
Phatr3_J17332	86.5882	89.7547	88.7492	79.554	80.6824	70.4133	95.1269	88.4351	97.1875	33.9657	33.8271	31.8271	36.7082	38.0016	36.1501	51.2065	54.5552	54.3441	61.8544	59.4236	62.3815	65.4203	72.3035	69.5034	36.4617	32.9911	33.0881
Phatr3_J4761	8.76023	6.45929	7.35326	35.4675	38.0179	35.1622	50.2982	48.1213	48.0102	3.24118	4.40633	3.9718	3.03707	1.87595	2.21975	7.8391	10.2963	8.78098	0.530894	0.37263	0.520095	3.84677	2.93662	3.83231	0.204708	0.441307	0.199591
Phatr3_J42624	26.4711	26.1396	25.9925	29.5826	29.5765	26.2294	32.9728	34.6716	31.9474	18.3393	18.8878	19.2399	16.9559	15.0299	16.2842	17.8029	16.8975	19.2857	19.9262	19.8142	20.406	23.186	24.2749	24.2285	18.0513	19.1488	18.0186
Phatr3_J42625	15.6931	18.1274	18.3962	39.1102	37.4689	40.6323	57.0677	55.5194	56.9518	20.7293	20.2783	19.379	25.5852	24.7759	25.2014	20.3032	17.8646	19.0662	20.9578	20.3215	20.3454	24.9611	23.7739	23.2626	26.7872	26.4418	26.5536
Phatr3_J31657	0	0.0898245	0.137616	0.133629	0.431948	0.775515	0.330546	0.529103	0.41421	0.129809	0.178256	0.179741	0.0213394	0.134164	0.130737	0.0421984	0.0680471	0.176945	0.177186	0.226119	0.300875	0.132813	0.0496251	0.112196	0	0.0453188	0
Phatr3_J31658	2.16019	3.07373	3.41373	7.57672	5.36706	7.51721	9.78932	8.46682	9.70523	2.18505	3.16834	2.26915	3.06267	4.1007	4.57506	4.43013	3.85826	3.17443	11.2434	11.2383	11.6567	3.73583	3.82493	4.50275	5.93178	5.90198	6.16709
Phatr3_J42626	28.2453	28.5437	29.4178	9.94549	10.7365	9.99155	10.768	10.794	10.2591	4.79813	5.0755	4.97155	4.83942	5.58598	5.51963	8.3763	8.26671	9.38983	16.2661	15.7915	15.3059	13.1982	13.6143	12.7052	17.6946	18.343	17.608
Phatr3_J17335	10.7558	9.84754	10.7943	13.1841	11.7312	11.379	10.4902	10.3188	9.74201	1.01403	0.672394	1.21174	1.42491	1.09112	0.76945	0.650248	1.034	0.866264	0.739459	0.580723	0.549815	3.04142	2.96317	2.30515	0.818834	0.727428	1.01221
Phatr3_J3851	83.9497	87.0931	83.8053	198.934	183.587	183.051	149.16	155.186	150.077	176.17	176.892	181.813	186.672	185.183	189.043	96.7807	92.6736	90.892	55.5423	58.2741	52.4666	95.4267	97.9741	97.9631	45.9752	44.8933	42.4513
Phatr3_J31662	17.3033	20.4334	18.6056	4.32961	4.06668	4.71276	3.7969	5.27308	5.10344	0.572527	1.22466	0.82324	0.738463	0.751047	0.399196	1.50325	1.75456	1.57585	5.36517	4.32675	4.21661	3.35694	4.11648	3.47151	3.70871	3.06738	3.2318
Phatr3_J31663	36.7887	40.0428	37.1322	22.459	28.3267	25.0182	30.3208	32.2567	31.1174	9.42826	9.33498	10.7371	7.23294	9.32089	7.89007	18.5673	19.7217	16.1113	32.0333	32.1803	30.0144	25.7238	25.7528	24.6123	17.356	17.5074	17.9038
Phatr3_J8877	5.08969	5.39843	5.44516	14.6403	15.6406	14.7891	26.7546	24.41	22.5943	13.7471	14.1138	11.6764	7.96104	6.49074	6.28144	12.0597	10.6567	10.7447	28.8755	29.7958	30.1972	10.1349	10.519	8.86376	17.1741	16.7713	19.7127
Phatr3_J31665	11.1636	11.717	12.0858	8.6949	8.63895	8.98904	7.92823	8.60687	8.76849	2.88998	2.40086	2.30479	3.54344	3.63052	3.03926	3.7527	3.68274	4.79906	5.44307	5.23995	3.94562	8.73986	7.45292	9.55529	5.22705	5.05029	4.29341
Phatr3_J3171	50.6788	48.5264	57.3346	39.4702	39.4749	44.4164	44.7765	44.0297	41.4672	27.2651	22.9636	28.3144	20.5059	18.0569	18.7235	40.57	39.7075	40.7182	41.3364	40.8185	40.7992	57.7086	53.6185	51.8055	21.5413	19.0872	19.728
Phatr3_J17344	11.6621	11.8581	12.6065	49.5579	49.1302	47.6369	85.6941	85.5034	82.1363	25.4015	23.34	24.3749	19.9424	21.7012	18.5602	31.0871	30.2214	31.761	68.0222	72.1791	73.7785	38.6496	37.1653	36.6937	38.8629	38.146	38.1949
Phatr3_J24474	79.0281	77.4186	79.5576	184.626	178.647	171.078	262.94	253.204	246.568	68.3173	72.2777	71.1841	99.5946	104.226	105.28	123.124	113.669	120.189	90.2645	89.1164	93.5901	134.918	143.782	139.817	55.2072	54.2457	56.6759
Phatr3_J9278	12.7568	12.5838	10.6928	4.92152	4.91353	3.72179	4.18274	3.96725	4.26864	1.71465	1.20499	1.7597	1.93	2.12661	1.82848	1.57383	1.56503	1.258	2.35422	1.56017	1.66164	4.06592	2.8225	3.7451	0.891842	1.09864	0.703918
Phatr3_J42635	40.5708	42.616	40.3191	31.5149	29.3919	25.3132	23.8945	21.1509	23.5053	8.32862	7.60603	7.12881	12.3865	11.298	12.5166	12.4057	13.2001	10.6101	29.8418	29.8545	29.6873	9.71966	12.6861	11.9788	21.7464	21.092	22.9724
Phatr3_J42636	11.3338	11.163	11.9635	6.97408	7.46529	7.45747	6.84651	6.54014	6.5256	1.16607	1.459	1.34105	1.6159	1.47411	1.82468	1.28757	1.31346	1.55664	1.62782	1.77269	1.48453	4.14117	4.48726	4.54781	3.39832	2.2508	2.83861
Phatr3_EG01869	175.975	177.45	176.782	750.671	752.519	716.227	986.146	951.314	967.051	546.401	533.483	527.973	704.927	708.788	706.432	522.014	523.632	520.068	186.337	183.784	185.202	319.858	331.989	335.154	154.34	152.542	161.229
Phatr3_J42638	87.7356	90.7908	89.3682	88.9792	80.2803	75.4433	74.895	71.9524	74.5909	36.9948	33.13	33.8715	60.1924	60.5966	61.0104	46.2333	45.5093	47.0561	69.5507	67.6195	68.1971	48.9451	44.2869	49.9742	40.8114	40.6966	43.7366
Phatr3_EG01841	66.3132	66.9439	67.9269	88.2573	85.4413	87.4402	141.375	138.002	132.651	59.1266	58.694	55.4429	211.429	202.555	205.897	108.262	110.563	110.469	328.023	334.78	330.412	52.7069	53.7101	51.3639	88.9012	89.7533	88.845
Phatr3_EG01822	41.8449	39.4978	38.7475	21.2319	22.4338	20.8296	22.7992	24.371	22.7315	12.7618	14.002	12.4587	21.5556	19.9581	20.6946	20.8771	21.6507	21.0682	44.8859	43.2567	46.6011	21.0584	21.082	21.2671	54.3224	51.8713	52.4528
Phatr3_J53961	9.2777	9.04707	8.89719	4.40942	4.43756	3.88578	5.87034	5.7605	5.26977	1.28253	1.5902	0.995686	1.744	1.32556	1.65537	1.38435	1.42295	1.34937	1.32571	1.15825	1.372	2.4588	2.04213	2.86705	1.17965	1.49976	1.49521
Phatr3_J8407	25.3358	23.2812	24.0685	33.3979	35.8269	31.2011	33.3569	36.2631	33.6196	25.5734	26.0568	24.8171	22.5846	22.87	24.1549	22.1971	21.5398	22.7028	18.5213	19.1346	17.0071	33.4664	35.5832	33.1421	34.0604	35.7578	33.8069
Phatr3_J42642	25.5247	23.3518	25.5225	46.4728	47.5824	47.5821	33.6847	32.566	33.93	23.3669	25.1016	24.4339	18.0267	18.4532	19.3448	7.19249	7.54994	7.78101	2.41501	2.4526	2.9885	9.46397	9.79686	9.63244	15.6966	15.2536	14.1191
Phatr3_J42643	42.8144	39.7939	42.1919	65.3439	66.6852	61.4286	53.0826	53.3089	53.1166	64.8034	65.6051	64.4252	46.9157	46.9882	46.1043	33.602	33.8167	33.3539	32.527	32.7407	33.9972	44.7785	45.4757	45.2261	83.3165	83.6294	80.5813
Phatr3_J42644	1.09523	1.26137	1.01504	0.909812	1.0477	1.06767	1.30611	1.38843	1.07611	0.47873	0.436158	0.267699	1.43473	0.875398	1.18683	0.413005	0.501907	0.790606	1.13097	1.57802	1.02426	0.188388	0.485693	0.324652	0.562077	0.578538	0.699205
Phatr3_J42645	18.5203	17.8794	16.1644	20.7867	21.6659	19.8115	20.7172	22.7318	20.9008	11.8133	13.3833	13.3236	13.5759	12.522	12.4234	11.5744	12.2989	13.0883	28.631	25.9283	27.1559	9.66936	9.92502	9.859	35.2524	35.363	33.3843
Phatr3_J42646	40.6387	37.0942	39.0337	37.4902	43.1948	31.8908	30.9122	33.5589	35.7691	19.5515	19.6824	15.6025	15.6884	14.7415	13.9614	28.0541	27.8489	29.2041	48.1109	46.145	48.9029	33.9412	31.8887	31.0409	94.7644	99.0719	92.313
Phatr3_J42647	20.2846	16.9976	24.3239	60.4412	58.3683	55.2803	56.4956	60.5077	61.9359	10.9395	9.96405	8.94095	22.3681	19.2646	21.8118	11.967	14.3306	14.4732	11.1536	10.2043	10.6107	10.784	10.8666	9.87325	5.5825	4.55512	4.82805
Phatr3_J31683	2261.36	2228.83	2254.77	696.904	693.834	676.216	563.069	562.552	566.589	474.476	467.499	480.419	182.654	178.134	180.571	150.714	147.122	156.486	98.3496	101.442	104.788	305.031	294.093	295.753	122.92	118.395	121.608
Phatr3_J31684	21.733	25.3104	24.6508	24.3945	19.7808	20.2086	22.1982	22.8701	21.7598	9.30098	7.53839	8.98704	14.8778	12.3297	12.6257	15.5385	15.6445	16.9503	34.7334	31.234	31.1041	20.7288	19.3399	18.6644	17.2826	13.638	16.643
Phatr3_EG01814	17.7454	19.0484	19.741	13.5535	14.0509	12.5673	14.6624	13.7937	13.742	3.53566	3.15589	3.70672	5.97835	6.19487	6.81662	6.23945	5.61322	5.92112	15.4434	17.2801	15.5256	7.71729	8.2258	5.9023	6.69922	6.38342	7.29205
Phatr3_J42649	60.9332	65.5423	61.3475	200.932	212.983	201.724	246.794	243.572	256.24	162.095	166.601	146.657	197.026	194.415	189.688	165.316	166.254	167.952	136.053	141.386	141.561	145.462	141.677	148.296	93.9482	87.7989	96.2845
Phatr3_J42650	16.6906	15.2713	15.7127	35.4778	33.6887	33.2552	32.9539	33.1713	33.5023	6.00457	6.6203	6.29205	14.8974	13.5118	12.8276	6.60772	7.00108	7.28205	2.62333	2.45128	2.78776	8.18765	8.1816	8.4689	2.16023	2.68387	3.37664
Phatr3_J17362	67.9439	73.9289	63.2601	371.781	393.728	355.968	587.665	602.743	613.063	149.926	148.438	137.111	283.155	285.093	283.696	202.773	202.455	197.28	131.915	136.618	132.467	177.362	177.871	165.369	33.4334	35.4958	37.5267
Phatr3_J24493	225.504	232.185	233.389	363.641	378.552	345.051	245.444	260.126	255.235	449.623	467.609	448.556	412.268	388.664	391.888	376.64	374.803	382.978	126.122	129.53	131.316	378.085	380.557	387.312	202.763	204.821	197.366
Phatr3_EG02175	1.45658	2.31805	2.81151	3.73585	4.45881	2.64882	2.43721	4.40919	3.93816	2.65202	1.5813	1.73943	1.65208	1.58689	2.53039	0.952866	1.60972	1.42698	0.285784	1.16707	0.895906	0.71405	0.800405	0.723845	0.440783	0.292379	0.859528
Phatr3_EG02169	53.4152	54.5072	56.923	82.7333	91.0281	80.299	80.678	89.6369	81.2071	143.651	140.554	145.988	223.045	218.678	217.82	205.861	206.074	211.102	142.529	141.71	144.625	205.961	208.848	206.237	56.1581	50.1597	50.6161
Phatr3_EG02171	41.7769	42.0757	43.7372	64.7784	71.9115	64.2704	67.4173	67.7379	67.1046	57.1017	52.9336	56.8598	59.6794	59.4634	59.1755	54.9397	53.2313	48.7457	76.2243	78.2209	78.5237	60.4588	66.2859	64.6945	88.4709	87.0221	82.9131
Phatr3_J42654	111.042	112.573	113.404	81.3368	88.5365	68.8327	95.8948	101.803	101.134	57.1981	55.2171	49.668	38.4362	41.3342	45.2292	80.3017	86.703	84.2321	87.7017	93.6052	96.6854	119.768	115.811	111.479	86.6213	92.1393	94.7041
Phatr3_EG01818	36.2912	33.6842	33.8164	33.9041	31.9855	29.4636	31.2009	32.3219	31.782	28.2148	33.3493	28.0009	25.7307	25.2251	23.8963	37.8913	37.604	37.1073	52.6249	54.0256	50.9365	49.7043	51.3886	50.4233	37.4168	37.9217	34.9032
Phatr3_J9639	14.468	13.2611	14.1959	7.61709	8.72841	8.24643	9.36036	8.67489	7.71404	17.4359	18.1684	16.1527	4.26788	4.36629	4.31921	12.8717	12.8578	12.9568	11.7949	12.4834	11.5036	21.2318	24.2987	23.4217	17.2623	17.5644	18.1972
Phatr3_J42656	40.6648	41.0441	38.8454	53.8634	55.1545	52.791	32.6179	31.8074	29.0842	11.2051	12.2873	11.039	17.2936	15.2001	17.4064	6.82979	8.05027	7.26191	13.0329	14.6651	11.9868	8.82862	10.2692	8.94974	19.904	18.5728	20.5103
Phatr3_J31693	111.455	115.948	114.604	74.3866	78.0385	79.6804	81.9283	83.5542	74.5579	87.9098	96.7038	91.8175	53.2774	55.231	48.2273	61.8206	61.318	53.3047	75.5255	74.2424	65.1896	102.34	110.912	106.437	541.561	554.475	520.103
Phatr3_J8663	113.746	107.669	109.602	70.8217	68.0426	65.6968	55.2121	49.2237	52.088	22.1993	24.5922	25.9091	23.8659	25.9653	24.2526	33.6176	37.9304	35.6849	63.9706	65.3703	67.5285	50.6378	53.4756	52.6233	113.427	118.223	113.176
Phatr3_J9197	232.439	244.737	255.189	176.39	159.355	170.964	160.26	161.851	178.161	114.099	122.448	119.182	102.429	119.303	104.723	209.434	201.28	227.034	242.472	220.135	222.754	275.298	265.227	272.585	237.969	232.311	207.287
Phatr3_J9168	48.0605	46.7707	44.9229	55.397	55.5078	51.8059	65.4579	55.647	57.8341	21.8836	21.821	21.6928	29.6299	39.1698	29.6537	48.0188	49.119	44.9481	67.5139	69.8629	65.6552	42.5409	59.2079	51.5844	49.003	43.8603	36.3439
Phatr3_J17372	55.6298	49.5831	53.2727	63.6666	71.4729	61.5546	75.1757	76.2496	76.0985	42.6352	44.2669	44.5158	50.1903	65.8299	51.2487	76.801	68.4705	69.8343	66.2675	73.1419	72.1483	84.2921	81.8483	76.5925	34.4947	24.3513	30.4349
Phatr3_J42658	20.5446	21.0566	22.1793	19.0509	20.1282	19.4924	22.3698	24.264	24.1893	11.9146	13.7958	13.5629	15.2809	15.5751	15.6742	18.0654	18.922	18.3792	25.8201	27.6316	27.1886	24.579	25.3886	24.7151	15.6958	16.5954	17.438
Phatr3_J42659	113.061	112.646	106.754	126.703	132.24	112.741	133.42	134.208	137.829	18.3782	18.2665	16.8944	23.7674	23.7039	23.4987	27.1382	25.6479	24.2909	28.7692	28.5725	26.4319	34.4782	35.9826	38.5034	16.1589	13.8358	15.9119
Phatr3_J5466	120.642	120.905	118.62	577.745	568.183	555.063	382.518	389.902	373.07	145.286	152.939	155.867	234.105	233.265	239.309	207.005	203.752	202.998	64.1076	65.7826	61.4245	141.586	140.747	134.415	42.9489	46.2085	45.6077
Phatr3_J42660	27.7547	28.9834	30.7037	52.4418	53.7919	50.15	50.2745	47.2371	43.8918	30.0004	30.6006	29.0581	50.6455	49.4619	51.2197	38.0067	35.3845	33.7965	39.542	35.6062	39.2835	32.5835	26.4006	30.5472	43.331	42.1465	40.2641
Phatr3_EG01774	6.69226	8.0174	6.52065	3.04315	2.45127	2.68936	3.59035	3.47391	4.10787	1.50193	0.93302	1.63401	1.55196	1.33055	0.864374	2.74347	2.92434	2.72973	5.78417	7.30059	7.11542	4.39052	3.44505	3.75841	9.38557	7.61555	8.71052
Phatr3_J53964	30.9161	31.93	30.107	14.5792	16.3902	14.2021	13.4429	14.6833	13.881	3.35125	5.1221	4.23271	3.32984	3.67643	3.27567	4.1034	3.9365	4.34366	6.86996	7.28056	7.6986	15.7624	17.3475	14.3218	7.65339	7.01126	7.55501
Phatr3_J42663	61.1488	62.3869	56.6455	33.266	32.9132	31.7402	29.5629	31.7648	31.4112	12.4782	13.6046	13.6071	20.1672	20.0302	19.8253	21.3072	19.4238	21.8689	40.9274	42.0072	42.6213	21.9485	24.1486	24.4619	31.7069	35.1221	30.3982
Phatr3_EG02403	45.2496	45.8153	41.8188	35.0215	34.2701	31.2813	36.3776	34.0021	32.4586	13.3015	12.6029	12.4939	17.3425	16.6581	17.4085	19.8824	19.694	18.6892	30.7028	34.7433	32.953	23.4356	20.9134	22.9141	29.8831	29.1575	29.5355
Phatr3_EG01821	1.97936	1.23047	1.13109	2.68477	2.60352	0.999859	3.23431	2.0536	2.26965	0.592737	0.854652	0.36933	2.10471	2.45049	1.91031	0.693672	0.994295	1.45434	2.79128	1.61071	2.78999	0.363872	0.543837	0	0.873516	0.744966	0
Phatr3_J31704	38.0618	36.6823	32.6148	105.457	107.648	99.6921	108.287	104.574	96.8812	31.8973	32.1514	32.6074	66.6326	70.7582	67.3077	50.1962	53.1076	55.5385	40.5394	41.1039	37.0793	50.4829	44.9484	48.3559	30.9533	31.5571	32.3186
Phatr3_EG01809	1.63249	1.53162	1.52907	0.651011	0.708837	0.619945	0.847555	0.983589	0.97264	0.221896	0.388507	0.43783	0.207922	0.160538	0.100567	0.346243	0.255904	0.374307	0.124939	0.173938	0.20177	0.442711	0.559873	0.655915	0.689054	1.12716	0.717375
Phatr3_EG02479	0	0	0	0	0	0	0	0	0	0	0	0	0	0	0	0	0	0	0	0	0	0	0	0	0	0	0
Phatr3_EG02434	36.5972	34.9347	38.3827	28.8814	28.7629	26.7593	22.8257	25.2468	23.9234	13.0692	13.8499	14.4107	10.651	9.83089	10.3166	16.6087	17.7491	18.9584	17.7702	19.3289	17.7867	27.0273	28.1257	31.2186	21.5388	20.3208	19.1619
Phatr3_J42668	18.3894	16.7878	15.9442	23.6544	25.0808	23.9681	29.1323	29.9043	29.3956	12.7716	12.6325	10.3822	16.2971	14.3541	14.7606	18.1385	17.7617	15.8394	31.4005	27.0431	27.2691	19.9934	20.9506	18.7657	7.95247	7.62013	8.25505
Phatr3_J5889	83.1358	77.4628	86.7881	47.4933	44.417	43.4476	51.9582	55.8309	55.2655	26.8801	24.7896	23.9558	30.9044	32.7286	32.3128	55.4413	49.8574	54.5059	69.3076	68.0829	71.9778	60.3852	54.3483	58.0966	95.9576	95.2132	91.1597
Phatr3_J42670	28.4642	28.7287	28.9942	19.2455	23.0372	20.9422	25.8221	27.6086	27.4485	10.8083	11.0564	12.7032	16.9275	16.2658	15.9973	17.3779	17.6482	14.2228	46.9879	47.1701	48.6713	16.9986	17.8399	17.9892	28.0204	25.585	28.1069
Phatr3_J42671	10.2485	9.81005	9.19502	12.5921	15.123	12.7732	22.1142	22.7891	20.7914	9.02345	10.3549	8.84567	13.3311	12.8838	13.2793	16.1776	16.5148	15.9648	32.5106	32.3375	35.6369	15.1616	15.0771	14.1997	10.2354	9.98032	10.1592
Phatr3_J42672	68.7731	67.6838	70.02	16.5956	19.6471	16.4471	14.8454	16.1621	15.8947	5.06503	4.7992	4.83917	4.73892	6.1922	4.83886	5.02429	4.88543	6.95353	16.0001	15.6393	16.5028	4.97494	6.1409	5.67359	2.1022	2.06132	2.28728
Phatr3_J42673	31.0924	32.9988	30.6307	53.2525	50.8262	51.2445	62.4886	63.0635	60.2734	18.4568	19.3958	18.6431	20.2168	20.9181	18.9238	28.1986	28.9299	28.4737	16.2237	18.0783	19.216	28.562	27.0167	27.5952	16.4898	18.1388	17.3448
Phatr3_J31713	17.3223	19.068	22.2117	11.2529	11.6196	14.9394	13.3102	15.7287	16.3185	1.21459	2.34547	1.10367	3.54409	2.87682	5.19888	3.80032	3.02431	3.1043	6.47609	6.3472	6.00938	2.48539	3.01814	3.25434	6.23283	4.39937	4.51881
Phatr3_J8658	37.2677	36.5979	38.1635	45.7699	46.5266	45.9956	57.3675	62.166	57.1259	11.9916	13.185	12.7502	14.1322	15.5724	14.3822	25.226	25.7942	26.6149	37.4628	35.6558	36.9033	28.3188	28.7361	27.6194	34.0792	31.9853	33.2517
Phatr3_J42675	44.0924	45.1128	46.0631	31.6307	32.5889	30.6296	31.6774	33.4101	32.8436	21.5834	22.1626	23.0427	21.0346	19.9516	20.6481	26.7256	28.2989	27.1605	37.9816	38.0903	38.2844	30.2782	28.564	29.4648	35.1232	35.9448	35.7122
Phatr3_J42676	18.4773	21.4978	20.6904	15.6552	14.2778	11.8723	11.4595	14.7957	13.5729	11.949	12.6793	14.7402	14.8929	14.4082	15.3894	20.4812	16.7413	18.5089	28.2459	25.9233	30.4071	26.5997	24.2104	24.9742	30.2634	29.0875	30.0271
Phatr3_J42677	52.8948	55.6981	49.981	15.805	17.5114	16.5565	13.2729	12.3423	13.0972	2.77328	2.20239	2.68917	2.05979	2.36557	2.87721	4.61086	4.3438	4.09911	4.58357	5.32558	5.87989	6.88851	6.91686	6.44586	6.75301	7.66395	6.97855
Phatr3_J31718	59.9827	57.1284	58.1657	11.8128	13.1485	11.0032	12.1452	13.4569	12.8187	2.12887	2.33515	3.05559	3.73866	4.25748	4.11384	8.72662	10.2524	8.52875	19.2069	25.1263	22.0333	19.4084	19.5523	20.68	54.2928	54.9445	55.1204
Phatr3_J53967	17.7703	15.6831	19.5696	18.8229	19.4376	19.02	25.7811	26.8107	27.5672	49.6207	50.1704	46.276	67.5977	71.7707	63.1191	69.9676	71.8519	65.6052	63.3011	64.0427	68.5741	51.3759	45.463	53.1664	41.3602	41.5179	34.4886
Phatr3_J9164	57.0776	69.3333	66.4427	82.1259	83.2174	72.2056	87.8752	85.3592	91.4942	97.019	86.1338	87.413	80.823	77.7734	76.0587	146.639	150.129	146.809	115.171	115.321	120.495	168.161	168.105	170.398	103.479	111.881	98.9487
Phatr3_J42680	1.36919	1.782	1.82008	0.977069	0.69669	1.36856	1.15767	1.49344	1.083	0.237286	0.143755	0	0.0413021	0.0577051	0.0281154	0.122511	0.365844	0.228316	0.128603	0.26259	0.0597271	0.628364	0.400202	0.940999	0.0587711	0.0438569	0.114604
Phatr3_J31722	27.4283	29.1744	27.6748	22.7868	24.8816	24.2796	13.2687	15.0131	12.9002	3.75482	3.57248	4.08502	2.43375	2.43935	2.73718	3.48747	3.11179	3.2903	3.95373	4.0365	4.51408	10.3543	10.6222	14.094	6.47454	6.10493	4.07388
Phatr3_J9251	27.6134	24.8054	24.7709	18.4682	16.3808	16.914	22.0122	23.0974	23.8465	8.38768	10.044	8.05377	6.79578	10.2171	7.50897	11.8155	8.96826	10.1403	18.9793	17.6373	18.3018	13.077	15.2311	14.9134	15.4862	15.1295	14.8258
Phatr3_J17401	62.9226	65.9381	60.4245	30.3578	30.7182	30.0916	34.2328	35.0589	35.4469	6.91615	5.67671	6.61723	2.68366	1.97754	2.58114	7.32694	6.66208	6.96295	5.8403	4.95352	4.09367	19.0195	20.7962	21.4834	2.79014	1.83849	2.46816
Phatr3_J31725	30.3904	32.0216	30.5595	7.39627	6.32209	7.04127	6.79011	9.63607	7.42649	2.03695	2.25045	1.79484	2.77625	3.12603	1.98933	5.00842	4.983	5.41437	12.2463	12.0511	11.6877	9.7889	10.3639	10.8195	15.8929	16.3561	17.7002
Phatr3_J42683	14.2032	14.3657	15.0964	15.0294	13.557	14.0543	14.5807	17.0156	15.3158	10.3828	10.3434	9.71347	10.1719	9.76022	10.0241	10.8078	12.2369	11.3502	21.4526	21.0348	21.7438	11.8499	11.5868	12.6551	20.5017	19.1951	19.2712
Phatr3_J1550	13.4715	13.909	15.616	4.89656	4.42159	5.02559	5.38073	6.02485	6.80301	1.89241	1.45386	2.15646	1.07958	0.803506	1.04054	2.37428	2.05911	2.39482	4.45059	4.40477	4.48659	5.02367	4.98597	5.27295	4.14559	3.52479	4.22043
Phatr3_J42685	2.34882	2.86995	2.89014	1.21844	1.22999	1.39106	1.70461	1.18633	1.30999	0.814947	0.669459	0.735486	0.334923	0.421143	0.449468	0.983998	1.00697	1.15054	0.804487	0.973427	1.18316	1.30034	1.24619	1.29805	0.939547	0.884021	0.975802
Phatr3_J42686	3.76825	2.39101	4.22418	2.05089	2.05097	3.15063	3.39719	4.31403	5.33251	3.05068	0.897692	1.68103	1.35098	2.63824	1.44218	1.94295	1.95819	2.16408	0.764831	0.715772	1.26544	2.16578	2.3563	3.35781	3.01466	2.47786	2.49201
Phatr3_J42687	22.8426	22.1245	23.0336	27.0602	25.679	26.9715	33.9116	32.8675	30.5044	21.5103	21.9195	23.418	22.4558	21.773	21.784	21.7488	21.9045	23.5853	28.8953	29.1492	28.6189	26.3964	26.918	27.4326	28.6283	28.4731	28.2461
Phatr3_J31731	22.7692	25.2034	24.3024	3.83827	3.30853	2.57211	2.23546	2.72057	3.08455	0.920634	0.450381	0.525837	0.522134	0.214092	0.208622	0.628486	0.651515	0.705898	0.447677	0.841932	0.886375	2.21355	2.34927	2.29166	0.847961	0.795489	0.850384
Phatr3_EG02466	31.3665	32.9786	31.4824	14.9367	15.6222	12.6566	18.4328	20.4421	16.7469	3.48641	3.32342	3.62059	1.5469	1.93579	1.82952	5.63378	6.15115	5.43293	9.69093	10.4127	10.8992	6.1183	7.12997	6.26074	3.80058	3.87603	3.85611
Phatr3_J42689	71.4365	67.5489	70.0343	95.2652	98.2335	90.4879	84.9866	87.1926	84.6831	25.1	25.9909	24.946	6.91511	6.8137	7.20308	33.8865	35.124	34.4461	8.01309	8.63914	8.4705	37.2114	36.7289	37.058	10.3298	9.66554	9.44046
Phatr3_J42690	16.8039	15.7501	18.0974	14.0544	12.6823	13.8522	16.0422	14.9389	16.5246	1.89676	1.54651	1.90821	5.02791	4.26794	4.21859	3.77666	4.18433	5.0094	8.21204	7.7438	7.98952	7.58066	6.79796	8.6478	7.11292	7.18065	9.16568
Phatr3_J53969	22.0021	19.9184	21.2596	2.86325	3.97166	4.52104	4.72534	4.38795	4.89725	2.08457	1.50898	2.0844	1.0633	0.787934	0.833787	2.03876	1.99817	2.11287	1.5426	1.43795	1.46543	3.8025	3.74323	4.03998	6.445	7.03018	6.44893
Phatr3_J17408	20.8978	18.1443	18.6079	14.4611	15.2312	14.6532	12.2996	11.9522	12.0113	11.187	10.5333	10.6149	5.66111	5.64254	5.19825	9.75329	9.93525	11.053	11.2755	11.6672	10.7815	17.4096	18.0523	17.4877	26.3812	24.6756	25.3853
Phatr3_J6915	7.37536	8.65786	8.2883	3.89823	3.85404	3.21908	5.61563	5.22034	5.25963	4.0768	3.71269	3.81447	2.26013	2.0392	2.45095	3.82613	3.47538	4.01091	8.97571	8.87836	9.09955	4.84597	4.93643	4.82988	13.0179	13.6552	14.4314
Phatr3_J42694	18.8348	19.1678	20.8161	14.7368	14.9356	13.991	18.5255	19.8051	19.0581	12.5962	12.1609	12.4102	12.6116	11.2024	11.6816	20.0106	20.2772	19.5203	37.3043	36.4769	36.4414	24.4341	26.2997	24.1092	14.7592	13.5708	13.698
Phatr3_J41667	21.1981	21.2728	20.4089	16.0301	18.1315	16.8816	23.2146	22.31	24.9075	7.43619	7.57855	8.36817	14.1837	12.5059	13.2041	14.9084	15.9727	16.6085	28.0367	24.7783	30.1291	16.0913	18.3048	18.3007	13.7188	14.057	14.9714
Phatr3_J31740	16.4869	16.3346	16.3246	14.7736	15.5255	12.7602	24.2322	24.3839	23.5229	5.45107	4.50398	5.02123	6.62205	8.02121	7.28899	7.05809	9.91243	8.91022	7.91346	8.07912	7.41275	14.1163	14.4107	12.6809	2.33411	1.8063	1.58039
Phatr3_J31741	22.6272	24.0031	24.8218	57.6583	57.977	58.3411	53.4121	54.2821	50.9164	29.5196	27.9268	29.4076	51.6888	42.9326	48.7599	38.3067	45.5663	38.8296	49.9566	55.1228	52.9746	42.1067	39.5898	39.7423	27.9865	25.8821	26.2506
Phatr3_J8976	237.619	239.15	242.569	181.52	187.484	172.186	193.103	202.948	201.616	71.6867	75.664	72.5337	104.427	125.03	117.57	124.201	127.858	129.007	182.904	174.096	184.103	146.377	155.914	154.051	114.16	109.408	110.676
Phatr3_EG02477	1951.88	2011.46	1980.51	788.841	741.524	738.312	725.552	707.868	714	218.702	220.57	218.481	300.989	299.503	296.421	463.486	474.7	476.635	598.518	574.869	599.009	612.832	593.863	607.514	664.155	666.67	677.431
Phatr3_J42697	69.4458	67.4821	68.9048	17.1405	16.0021	14.9752	14.9632	17.2089	16.8517	2.50125	2.33162	2.7492	0.936413	1.30202	1.10326	5.05668	4.95758	3.63969	1.15881	1.62195	1.48436	8.5927	7.95677	9.25972	1.13389	0.879605	0.899422
Phatr3_J42698	14.5196	14.733	15.256	6.02087	7.36481	6.04797	8.23496	8.77551	7.57543	2.90335	2.13792	3.69969	2.68385	2.24694	2.66982	3.09135	2.01458	2.6384	3.99171	4.82289	4.38128	5.1518	5.66225	4.96063	5.68423	5.05338	3.51241
Phatr3_J42699	36.9407	34.2456	36.0056	27.1289	27.6111	26.8599	19.5804	21.6659	19.5453	26.0738	27.6028	26.8449	28.1091	29.2617	28.608	41.0343	40.9065	39.622	29.7092	29.9023	31.3844	45.0534	45.2615	42.7119	26.2291	26.488	26.7411
Phatr3_J24547	41.9716	44.0713	41.1834	28.6372	30.1071	27.3949	25.5079	23.8635	25.8885	14.1344	13.8502	13.8954	20.9787	19.6914	20.3557	20.6986	19.5971	19.5928	26.8313	25.2406	26.5211	22.9703	23.8381	23.1687	21.0028	20.4377	22.2795
Phatr3_J31748	35.6594	36.1469	32.7063	7.80509	8.61285	9.04102	6.07737	6.50056	5.03191	2.69292	1.85795	2.3893	0.722058	0.621506	1.0006	2.72823	2.27509	1.36317	1.55238	1.20232	1.2586	5.53723	6.65666	7.13173	2.88973	2.27279	2.22716
Phatr3_J42701	16.5771	16.0782	15.5211	29.3698	28.9543	28.3293	36.6339	39.1995	39.4202	13.3366	14.407	13.6037	25.4904	22.5853	24.8141	24.9529	23.4074	26.0772	34.4663	36.1171	34.4099	21.6504	24.8579	22.1933	17.7615	15.665	14.6813
Phatr3_EG02470	44.3149	44.0776	42.5432	242.345	230.423	216.224	243.794	258.621	247.137	95.5765	101.787	92.137	232.769	227.921	236.868	140.226	152.554	145.627	80.3608	73.4786	80.0012	74.3597	70.7926	77.167	26.8449	24.5443	25.5057
Phatr3_J9200	55.0175	53.4806	56.4291	92.2132	96.2232	90.7033	80.8281	84.3688	84.3419	114.389	126.043	118.027	95.6036	91.3776	92.9837	128.51	124.142	125.383	93.431	98.8508	92.8888	126.738	124.837	124.657	81.1135	75.4831	79.196
Phatr3_EG02473	30.7432	25.6095	30.2072	44.069	47.698	48.5789	46.7688	50.9871	43.1373	49.0698	44.6114	41.0153	58.9785	55.1881	53.6855	56.1148	56.5611	57.6483	63.6173	62.4954	72.1903	47.7562	54.5876	56.3367	71.9556	72.1244	65.6213
Phatr3_J31753	4.72817	5.64343	3.98678	5.69029	5.111	5.58887	4.89515	7.66415	4.79384	2.03889	2.79983	2.39968	2.50263	3.13752	2.00782	3.62331	2.66013	1.85283	6.77202	7.24528	4.36227	4.03307	3.63744	3.28952	2.2893	3.3218	2.51108
Phatr3_EG02172	153.148	146.823	144.002	108.475	117.536	111.341	101.317	100.698	103.959	79.2219	81.5259	75.707	63.3697	62.2592	67.2909	109.074	106.407	109.051	123.704	123.08	117.083	132.466	129.804	135.889	84.1738	86.7055	84.0505
Phatr3_EG02178	156.104	153.279	154.261	165.954	160.962	158.362	143.653	144.936	135.319	67.5318	70.4748	68.5261	107.551	100.176	111.78	126.836	134.604	133.056	171.237	173.885	168.953	135.564	139.269	130.404	71.5098	78.531	74.7656
Phatr3_J9277	11.1573	12.0114	10.5079	9.89266	11.3261	9.33589	9.554	7.99807	10.1651	20.4777	20.6756	21.9712	21.0665	19.5526	22.0681	48.3318	45.6021	48.0684	26.8869	24.242	26.3198	56.5743	55.5974	54.689	26.1369	26.4535	26.5421
Phatr3_J42708	4.7514	4.49123	6.29741	3.6162	4.31948	3.94195	4.17913	3.76394	4.22338	5.97033	5.93151	5.3703	1.78448	2.05687	2.39912	6.58706	5.46906	6.936	1.28105	1.43392	1.83864	13.4047	13.5907	12.5253	2.22184	2.70018	3.20301
Phatr3_J9547	31.8976	31.2945	31.4971	9.57552	11.9883	12.3926	15.2521	15.444	15.2021	4.97487	4.19426	3.36413	2.83004	2.77416	2.91303	5.55123	5.89499	6.45802	9.16724	11.971	10.0498	12.8315	13.9853	11.5196	4.57912	3.82907	4.70212
Phatr3_J8720	461.806	464.938	462.562	285.227	263.008	275.193	205.108	211.943	200.565	97.1167	104.287	110.61	128.109	137.069	138.782	139.074	138.886	152.143	273.124	303.425	304.634	197.517	197.991	198.079	182.891	183.212	184.316
Phatr3_EG01773	350.708	347.412	338.349	253.325	314.705	254.915	227.868	232.925	217.415	183.685	185.962	179.403	267.689	252.054	270.582	202.806	206.154	195.571	314.738	319.151	321.722	248.051	252.827	250.172	184.177	181.003	183.045
Phatr3_J9427	14.2592	13.2373	12.2862	5.83485	5.35514	5.92241	5.46768	6.91031	8.15927	4.4535	5.83762	5.67602	3.44425	5.4398	5.81052	8.24225	8.4893	8.12292	16.9933	15.2333	16.5664	12.1681	10.9698	9.92049	8.94971	10.0178	7.53134
Phatr3_J9490	14.8762	14.9435	15.9968	10.8037	12.4087	11.33	16.5874	17.0435	16.5843	14.7747	15.0059	14.1178	13.3623	13.6604	14.0086	22.2654	21.5606	23.1959	21.0046	20.5234	21.2422	33.0343	31.5074	31.5291	32.0158	35.1015	33.8638
Phatr3_J42712	200.73	212.068	198.501	111.6	116.587	96.6284	119.769	122.936	118.555	64.2753	65.3065	63.7671	85.7456	83.9137	90.0498	80.9058	85.6156	81.7969	128.621	132.423	129.271	97.2756	94.9644	94.6118	81.406	85.8997	82.1969
Phatr3_J31763	26.8634	27.8912	29.152	11.7167	13.0836	12.4955	12.558	12.333	12.7644	2.72788	2.03444	1.88858	1.63911	2.10644	1.6421	3.88347	3.74752	1.98743	7.99262	7.01296	8.01663	5.22912	7.26396	8.0651	10.0007	11.2969	11.5528
Phatr3_J31764	7.23781	6.79001	7.92107	7.52928	8.00952	7.1627	8.51525	9.09145	9.46676	4.88657	6.08798	5.89314	4.21346	4.62692	4.20707	2.2598	3.60274	2.14332	6.0837	5.73329	6.08748	3.87069	2.89254	3.18808	8.84404	7.44582	8.54205
Phatr3_J8686	3112.12	3207.34	3144.6	906.641	960.721	851.751	787.86	804.012	811.858	395.585	408.972	403.029	418.539	442.292	426.195	664.638	669.571	671.322	723.548	696.203	716.073	839.308	852.819	848.111	726.133	683.432	680.679
Phatr3_EG02471	43.0535	41.7097	43.6446	54.4345	53.3591	52.6821	49.7223	48.823	48.5904	62.2233	60.6645	64.2367	62.2285	64.4019	64.2807	60.3243	55.8394	57.5597	67.2945	66.0774	70.195	58.1011	56.4496	53.0921	102.463	102.856	101.711
Phatr3_J6927	59.2979	56.3054	57.9303	43.7404	48.8482	44.0253	32.6206	35.4356	33.0054	36.5089	37.8139	35.9481	27.0195	27.5398	27.6213	36.2409	37.4092	37.3731	65.3047	67.7525	66.3185	46.5823	49.6981	49.1187	64.336	61.0804	58.6623
Phatr3_J31768	44.7738	43.494	38.8544	22.4433	30.4637	23.3055	30.5196	29.178	29.5876	7.46973	7.47424	7.09503	9.79366	10.2624	12.6914	16.6721	19.8331	16.7632	37.3955	40.749	41.416	22.0579	21.8699	21.1322	26.2418	32.2161	25.0248
Phatr3_J6258	36.0314	35.4934	37.869	12.3613	13.3538	12.3402	19.3899	18.6332	18.5736	0.752943	1.16823	0.954555	1.7168	1.708	1.82194	2.47945	2.28618	2.2693	6.65698	6.74524	7.57353	3.47165	3.45413	4.02638	10.4168	12.1465	12.5349
Phatr3_J8940	49.8641	46.5771	48.482	40.9333	44.9821	38.9724	51.6173	52.7963	49.6902	68.6721	69.2663	72.1674	58.9041	68.2387	62.4004	88.0345	92.2546	86.4133	102.149	96.7633	104.588	92.6258	98.1807	94.941	41.3855	42.584	37.2499
Phatr3_J9011	48.7664	51.8218	55.4228	47.5124	51.1692	48.2387	58.7961	59.6485	62.5173	24.0536	22.0306	23.8272	37.1634	38.6668	38.6623	38.4763	40.805	39.4724	65.8768	62.432	70.9282	40.7294	40.0564	42.2087	27.2351	29.004	27.2375
Phatr3_J31772	5.58345	7.63614	5.04914	11.6625	14.7489	9.85019	13.4253	15.4683	16.889	23.7325	24.672	22.8991	23.5483	19.5853	24.841	29.865	27.7925	31.991	29.773	33.9125	33.4535	35.645	34.0751	36.3441	85.4418	95.0103	88.3811
Phatr3_J42720	16.8903	15.735	17.6195	16.0528	17.4827	17.6494	16.2277	17.8336	16.6377	7.85736	9.11169	7.68348	6.19051	6.36204	5.87129	9.78155	9.83219	8.84725	13.5546	13.1445	12.7697	10.1385	10.8109	10.9035	31.0893	31.818	32.7276
Phatr3_J42721	74.6384	75.6197	75.4932	43.553	43.351	39.7836	36.8738	41.4487	39.8719	11.7958	11.7916	12.5168	4.26788	4.94594	4.94344	15.6145	15.2036	16.46	12.6136	11.6974	13.1689	20.351	18.3754	18.8327	27.9053	27.5309	29.6404
Phatr3_J42722	49.6275	43.3827	44.8495	29.3459	33.0447	29.6168	51.5775	52.8694	51.1199	20.0675	20.7091	21.5494	31.9364	32.1911	31.5576	40.7482	41.9659	39.6483	52.9775	56.4807	52.8806	36.4585	36.612	37.0143	40.2032	42.8634	37.892
Phatr3_EG02478	19.394	18.8484	18.3989	10.4664	11.1409	10.0211	13.9856	11.9506	13.9142	3.21568	3.65279	4.17431	2.09896	2.54155	2.61949	3.73559	3.96631	3.81931	5.85778	6.42524	7.13298	8.99936	10.5216	8.43616	2.48894	4.35853	3.54301
Phatr3_EG02480	10.3632	12.6638	10.6784	7.44815	5.66489	7.32888	8.97971	12.577	9.86386	0.709341	1.46111	0.441985	1.25937	1.17302	3.14339	1.10684	2.826	0.725185	3.34039	2.52067	2.58001	3.19332	2.44058	3.53142	0.896019	0.297172	1.01922
Phatr3_EG02433	51.1525	48.9632	53.0226	69.8711	66.2743	64.671	84.7662	84.1637	83.9535	5.62083	6.0074	6.07947	10.4814	13.6357	12.5823	7.65362	9.5177	8.73883	9.29357	9.35512	10.5284	12.6954	12.4063	13.2875	6.49723	6.13137	5.59466
Phatr3_J1784	59.2447	60.4882	63.3912	78.0764	85.1182	79.8972	57	56.6472	57.64	46.3539	47.5191	44.8396	53.3788	49.6693	52.6501	77.214	72.0044	74.5899	55.4648	55.3911	56.0714	73.0787	77.8516	73.7629	45.3377	43.3743	44.0625
Phatr3_J31778	45.9025	43.5227	38.0408	77.224	72.9299	71.4775	67.1789	72.4472	61.716	67.869	64.1623	59.8805	84.721	87.5898	75.9861	62.3883	64.839	64.6436	57.4875	60.9147	51.9914	59.5091	61.579	58.7138	32.0595	34.9781	32.7792
Phatr3_J8717	47.271	45.6656	44.4909	32.569	32.9952	29.9611	29.0028	30.6463	27.7734	21.1603	23.4224	19.8874	26.6903	26.4097	29.5587	39.6937	38.4185	38.0908	47.2115	46.1963	52.301	41.1102	39.2305	40.8442	46.821	45.3188	47.1212
Phatr3_J42726	31.691	33.5933	33.4781	2.42663	2.10939	2.28373	2.38712	1.65548	1.93664	1.72017	1.84817	1.49968	0.25136	0.230466	0.192496	3.3448	3.42879	2.87671	0.35872	0.288544	0.181746	7.56139	7.58686	7.10345	0.692995	0.66727	0.642976
Phatr3_J31781	1.37839	1.06371	1.11059	0.797083	1.0685	0.432176	0.894712	0.719394	0.872022	1.61692	1.05546	1.0879	0.26955	0.141226	0.435789	0.488613	0.501399	0.41908	0.373023	0.190416	0.219261	0.489312	0.652962	0.614125	0.359587	0.143112	0.37397
Phatr3_J3362	65.4966	62.3054	66.877	138.714	139.518	133.315	102.082	102.724	102.709	128.139	124.779	124.268	144.53	138.811	139.255	83.4263	78.9551	79.4073	111.205	112.252	109.857	51.5253	49.0952	53.4117	86.8117	86.5989	86.7388
Phatr3_J8950	224.235	231.627	232.062	395.569	399.85	378.183	283.213	290.989	280.46	150.692	150.126	156.154	144.484	144.169	143.845	129.998	130.966	135.419	101.287	95.6671	98.3767	161.563	161.174	163.868	48.8242	48.6505	50.3594
Phatr3_EG01868	0	0	0.0664812	0	0	0	0.0684361	0.255605	0	0	0	0	0	0	0	0	0	0	0	0	0	0	0.0719204	0	0	0	0
Phatr3_J42729	17.8547	17.7502	17.4716	9.94672	10.9622	10.2324	10.3472	9.52983	9.9275	4.0253	3.96815	4.51142	2.66105	3.34074	3.32484	4.75782	4.37381	4.59105	6.71506	7.75651	7.2199	9.08351	9.11441	8.43034	8.37459	9.58736	8.89948
Phatr3_EG02463	44.7822	43.9788	46.1059	70.9716	71.3306	66.9251	77.3867	83.8784	76.2079	82.3144	85.6677	79.4207	82.9308	81.7262	78.2881	102.534	99.322	100.13	92.154	92.895	87.5125	93.8199	91.0767	95.8814	77.5024	77.895	74.4503
Phatr3_J8657	14.5029	15.6011	16.0335	11.6617	10.446	10.6505	15.957	16.5657	14.1807	9.50651	9.65854	8.24721	8.28234	8.13556	7.85713	12.893	12.7829	12.3933	15.4709	13.7563	14.8423	19.919	17.5329	18.0483	11.5682	11.6936	12.5016
Phatr3_J42732	4.06276	5.73208	4.84516	3.59392	2.97822	2.54304	4.572	4.70026	4.62662	1.58691	1.80871	1.53812	1.12697	1.94631	1.32122	1.7746	1.97431	1.42767	4.70041	4.79881	4.39118	3.05243	3.08185	3.88434	4.14272	3.08035	2.93164
Phatr3_J9040	98.6525	95.3779	100.608	149.73	146.045	145.24	116.856	113.894	117.973	168.971	170.171	163.239	174.003	173.039	170.959	165.258	170.746	167.395	162.745	166.732	165.513	161.141	152.128	160.455	89.0641	89.2137	86.6275
Phatr3_J9255	80.6915	77.2491	79.0238	16.6855	16.3206	16.3734	13.911	14.2047	12.9625	2.26874	2.16798	2.64753	2.16854	2.27233	2.40273	5.88496	6.30202	6.40828	4.81275	4.49793	3.52793	9.04566	8.31556	7.66572	5.58882	6.32013	6.00121
Phatr3_J42734	53.2011	52.6653	55.072	44.9908	45.439	40.7254	37.6976	38.3772	38.3397	40.6591	40.3316	41.7219	44.8247	41.2486	44.7962	80.2476	80.0599	79.7736	106.559	103.408	100.024	99.4739	100.248	98.0054	44.5044	42.4832	41.3574
Phatr3_J42735	25.9707	24.5242	24.5879	29.2407	32.3988	26.5584	37.7412	40.6509	38.0648	10.9776	11.9322	10.904	15.6685	13.927	15.3866	17.1653	14.9584	16.3402	25.2884	25.1937	25.6358	22.5521	21.4316	21.2736	53.4456	55.3947	51.9757
Phatr3_EG02467	67.9447	69.1892	64.8097	41.0818	45.3545	38.7758	56.7289	53.1486	52.9695	6.51971	6.59427	6.28485	22.0027	21.424	22.9967	20.5004	20.69	19.6373	36.9636	34.0706	34.7476	21.986	26.0532	22.4392	4.30856	4.10319	3.84077
Phatr3_J3527	15.0443	15.0057	15.0692	13.8	13.6043	13.984	19.4621	17.9046	19.6001	4.42808	2.95705	2.91869	10.2908	9.63391	10.7725	7.78895	6.99549	6.61477	20.3681	20.4141	19.7916	6.76478	6.21473	6.85759	8.53486	8.57669	8.19698
Phatr3_EG02468	38.3762	43.0702	39.4519	40.0415	40.93	36.4756	44.8249	46.8884	47.4174	24.919	24.9106	24.9091	50.9258	50.5834	53.8056	46.445	47.3788	47.7901	86.8323	93.1438	91.109	32.141	32.4609	33.2461	61.8023	59.6905	56.7083
Phatr3_EG02476	54.9041	51.7485	53.4632	116.915	119.99	111.624	121.228	123.691	113.903	18.3035	17.2735	21.553	32.1035	30.5135	27.2657	32.2276	28.0217	31.7875	42.5324	44.1432	39.6934	32.2043	31.4878	28.5554	10.3188	12.0716	10.0215
Phatr3_J42740	27.2166	29.0772	28.2168	27.3074	27.9356	23.6401	31.6753	30.4552	30.356	17.5756	17.3355	16.0593	18.4795	16.1059	22.3136	21.8967	22.7915	25.1128	43.0482	47.5238	48.9608	27.7189	24.966	27.8524	27.4851	30.1814	26.4012
Phatr3_EG02469	25.9135	26.3066	25.4117	8.11723	8.22038	8.05539	7.85532	7.86889	7.75783	6.63897	6.53765	5.67284	4.83655	5.54955	4.86816	7.01981	6.75281	7.08495	11.9475	12.2585	12.1608	13.895	14.4534	15.1246	10.9363	11.7841	10.9259
Phatr3_J42742	568.013	583.775	539.746	623.35	656.076	590.739	709.726	712.558	719.866	636.268	636.474	621.533	811.296	784.339	804.702	792.225	773.574	783.271	964.421	945.726	940.651	917.694	969.591	887.67	451.219	437.94	431.472
Phatr3_J42743	33.1758	35.3503	34.5389	8.99309	9.34384	8.58702	10.6986	9.08611	10.6893	32.7931	30.9665	33.2026	7.40198	7.12827	7.40923	37.9225	40.5958	38.8473	21.4001	23.7875	22.8544	67.7759	66.6314	69.0804	123.143	127.649	124.48
Phatr3_EG01876	0	0	0	0	0	0	0	0	0	0	0	0	0	0	0	0	0	0	0	0	0	0	0	0	0	0	0
Phatr3_J42744	10.9262	11.1449	9.82567	9.23852	11.332	9.60242	14.2537	14.6429	14.8028	6.54389	5.91436	6.57385	3.21408	3.47833	3.71227	12.8418	14.5335	13.4074	23.3513	21.7465	19.2583	14.3744	13.1415	12.6324	2.47419	4.33606	4.33124
Phatr3_J8917	13.7509	12.1378	13.5927	16.366	17.0209	15.7274	22.6874	23.295	23.4927	25.729	26.3092	25.2935	20.2755	18.7374	19.7648	23.3824	26.6791	24.9503	43.9451	44.6088	42.6824	26.7257	26.4292	25.6684	19.6255	19.5012	18.9965
Phatr3_J42746	48.1643	46.3666	45.2604	166.887	169.077	147.891	179.08	184.766	198.406	224.838	222.226	232.721	229.165	215.855	226.61	295.389	285.236	281.764	301.047	277.803	305.68	132.054	126.001	128.737	143.063	138.891	125.276
Phatr3_J24610	1273.91	1254.43	1257.91	933.992	941.579	905.847	754.678	788.057	763.223	265.964	277.913	273.709	147.098	153.907	158.148	219.453	211.522	213.022	94.6292	94.2435	95.7668	441.243	429.81	428.6	28.4378	28.0366	27.4967
Phatr3_EG01852	302.552	313.028	319.391	196.345	214.515	197.275	215.747	207.644	215.951	61.8085	67.0638	66.5041	54.5909	58.7938	62.3275	119.581	117.142	120.519	87.7267	92.9801	85.6234	127.147	131.451	125.979	59.9609	54.8659	59.962
Phatr3_J9266	5.13753	5.78869	6.72789	34.3673	38.9713	33.6158	63.5488	64.3546	66.5062	34.3081	35.77	36.068	171.17	159.884	178.228	25.4315	24.1945	27.9573	27.4835	26.2901	27.7731	5.11577	4.89634	6.06357	2.55067	4.91457	2.9606
Phatr3_J42749	27.3075	25.6552	26.249	16.5268	16.7294	16.2109	16.3399	15.5109	15.4334	8.27621	7.4627	8.66607	5.94455	5.11989	5.55112	14.3089	14.6445	12.9022	16.0487	16.268	15.8152	21.3538	22.2722	21.7001	12.3629	12.2379	11.4723
Phatr3_J42750	9.03081	9.11959	8.71218	1.70011	1.63547	1.7551	1.90325	1.89831	1.45115	0.911638	0.381005	0.493944	0.325792	0.17752	0.425809	0.85041	0.789554	0.68887	1.20378	1.28422	1.18725	1.64918	1.72741	2.00069	1.808	1.36994	1.11192
Phatr3_EG02465	40.3012	37.7519	41.5786	34.921	34.0485	33.4103	32.6681	32.7002	33.1741	32.7988	30.6397	30.3352	22.9494	22.9655	24.4724	29.3586	29.7696	29.5013	28.706	29.0012	29.8981	37.7486	40.9186	39.0969	54.2033	53.4471	53.0537
Phatr3_EG02475	33.2714	32.5504	34.5337	23.8083	24.0981	24.0276	21.1712	22.2436	21.877	8.33344	9.22553	7.81329	7.3544	7.91561	7.61144	12.5032	10.8946	12.2102	20.4644	20.0113	19.8869	20.9015	22.6554	21.0482	13.6732	13.8342	14.1624
Phatr3_EG02481	27.0101	26.911	25.4411	19.9292	20.5602	19.0609	27.1173	25.2579	25.3037	16.6328	16.6246	13.9495	4.26356	3.36204	3.6117	15.5882	14.9745	15.1129	9.26321	10.3735	9.75482	30.7072	32.5303	31.4831	18.2652	15.8134	17.6826
Phatr3_EG02472	70.3453	67.4122	66.9034	69.5146	69.4147	67.2451	84.1508	89.5762	80.6238	28.0368	28.7711	25.9625	20.5823	20.3295	19.6572	40.0597	41.8275	40.6491	49.0974	50.1429	47.263	73.2673	71.5259	72.7153	37.9475	37.5801	35.1982
Phatr3_J31810	54.2717	51.2173	46.4895	128.832	114.798	98.9572	135.942	149.658	140.949	62.4084	61.4469	64.6375	119.172	114.814	120.345	110.203	98.8427	109.995	126.415	126.279	110.736	101.313	106.121	103.307	57.3725	63.0105	59.6959
Phatr3_J31811	67.3064	66.946	69.4211	44.3885	43.601	46.6122	59.1196	52.4301	51.1126	15.53	15.3768	13.9477	21.0436	21.4087	17.8846	19.616	21.2451	20.5633	43.1123	42.4253	40.8347	25.9052	28.6941	26.9493	11.0487	10.4996	12.6631
Phatr3_J41676	134.252	139.089	135.204	106.719	109.189	106.898	69.8577	78.0018	72.6835	28.2815	24.3494	28.3045	15.0916	13.2781	15.8142	14.9217	17.9588	19.1082	6.07364	5.31496	6.48993	38.9312	34.8399	31.5074	9.25039	11.0727	7.27941
Phatr3_J42754	40.1334	44.2457	42.749	20.325	21.3176	19.537	22.3924	22.1654	20.152	8.92917	9.47969	9.18816	5.06717	5.07791	5.5744	12.2072	12.0866	10.2541	10.7167	10.4617	10.3372	22.5683	23.2636	22.3811	10.3864	8.70078	9.26886
Phatr3_J42755	89.0594	87.5179	86.4885	110.4	117.063	103.627	193.034	198.185	192.749	31.5602	32.4162	32.087	42.5524	40.8566	45.3435	59.8279	56.2971	54.9622	74.4181	76.2439	75.2045	53.322	53.203	55.2503	27.441	27.236	25.2857
Phatr3_EG01783	0	0	0	0.166515	0	0	0	0	0	0	0	0	0	0	0.162912	0	0	0	0	0	0	0	0	0	0	0	0
Phatr3_J31815	0.0202485	0	0.0051426	0	0.00968492	0	0	0	0	0.00485087	0.00999192	0	0	0.0100272	0.00977105	0.00946152	0	0	0	0	0.0467036	0.00992625	0	0.0201248	0	0.00508058	0
Phatr3_EG01861	0	0	0	0	0	0	0	0	0	0	0	0	0	0	0	0	0	0	0	0	0.181523	0	0	0	0	0	0
Phatr3_J31816	15.8161	15.6505	15.2907	10.8026	11.2229	11.8197	11.3671	11.3447	11.1556	10.5719	10.1815	9.14896	4.38323	3.99673	4.75834	9.33686	10.626	11.3181	9.08277	8.52326	8.52375	16.1131	16.5238	16.9163	12.7041	12.9669	13.3307
Phatr3_J42756	36.8327	37.5127	36.3957	40.5236	43.4882	37.1631	33.7665	34.8148	33.9089	23.0589	24.2027	22.687	26.4862	25.589	25.4164	27.8993	29.2511	28.3262	39.9891	42.5065	40.6965	27.277	28.3843	30.6907	37.0667	39.1993	36.9132
Phatr3_J42757	333.394	330.569	330.695	280.325	291.618	259.649	317.98	345.921	337.999	79.2088	86.7709	80.9947	103.523	110.917	105.49	99.5323	91.0669	92.6768	91.8511	101.772	97.0528	123.886	130.748	116.535	83.0021	84.3079	75.4218
Phatr3_J31819	27.7933	20.9412	27.1398	20.6626	16.6332	20.9164	18.0426	17.5578	18.0391	2.01495	2.87338	1.20721	5.65653	5.17968	5.80184	7.961	7.50211	7.97573	12.641	11.6367	13.2371	10.07	9.53987	11.2799	14.9559	15.9901	17.4719
Phatr3_J42758	70.6066	69.8299	67.8318	58.0485	64.3627	56.7589	51.4114	50.9466	50.5372	34.4096	35.578	33.1198	20.0664	19.7039	20.1816	39.9029	40.4667	38.9221	26.5488	26.1532	28.9141	52.5723	53.0666	52.379	39.1927	38.9287	38.1326
Phatr3_J8772	18.2807	15.7361	15.8156	27.806	30.3492	25.4817	34.1471	38.9095	36.3939	14.2241	14.7161	13.38	6.62477	5.40662	6.61813	3.0704	3.13152	3.41676	6.4296	7.76229	7.87595	4.37755	4.72179	4.68879	6.33928	6.03687	6.79391
Phatr3_EG01875	0.0428001	0	0	0	0	0.172961	0	0	0	0	0	0	0	0	0	0	0	0	0	0	0	0	0	0	0	0	0
Phatr3_J31822	34.9211	35.9298	34.97	10.0366	8.80724	8.62013	14.9328	14.6878	16.1381	9.46878	8.30511	10.2125	20.1754	18.6436	23.0911	7.0696	6.5985	7.69826	39.4929	36.9425	38.8943	3.88091	4.60805	4.22556	23.1583	21.6883	21.8296
Phatr3_J17487	171.358	169.023	176.166	87.6244	88.815	72.8458	104.81	102.538	101.479	45.9725	45.4918	43.9713	78.976	81.345	74.7302	74.5726	69.3493	74.49	71.1538	71.3594	74.6456	101.558	97.309	103.971	51.295	48.4925	43.2602
Phatr3_J8993	53.8458	55.3969	54.3262	31.8945	32.1676	32.042	32.555	32.2638	36.6964	9.39235	10.16	10.306	13.9544	12.6075	11.0955	14.1717	13.9655	10.4778	26.6383	22.4421	23.6656	24.1149	23.4745	22.8221	17.5661	18.8081	15.5507
Phatr3_EG01853	16.0866	16.0322	15.5657	50.2462	52.8545	50.8482	41.9575	44.1852	38.8642	2.07573	1.66624	1.94957	2.09254	2.25579	2.69005	2.00945	2.27224	1.79442	1.99998	2.34494	2.04094	4.48176	4.00852	3.29267	2.37779	2.90935	3.32088
Phatr3_J42762	35.0102	35.565	36.9289	41.6232	40.4966	40.7372	30.105	31.1361	31.0215	25.9255	25.0033	25.3626	18.6735	18.6527	20.1537	12.6713	12.4149	11.7468	23.9474	24.4487	22.1718	13.3309	14.0813	13.1115	31.1433	30.2125	34.022
Phatr3_J6580	20.4395	20.0784	23.0002	11.2792	12.2204	13.545	11.9309	10.7204	11.3583	3.51491	3.02086	2.79429	2.72571	1.854	2.92967	6.38295	6.73482	4.75819	4.91356	5.5738	6.50891	11.632	13.6504	12.7973	4.03167	5.63629	3.70697
Phatr3_J31827	48.3207	49.5201	48.5528	67.1035	69.7848	65.5841	78.8037	76.1588	79.2747	28.2659	30.0373	31.513	33.9768	38.3327	29.3733	55.0223	53.9663	52.8537	94.4032	97.0843	89.7516	61.5195	63.2881	68.9495	46.1983	44.7891	43.1978
Phatr3_J42763	24.8423	25.042	25.3763	14.0377	10.9659	14.2539	12.0199	11.936	11.4214	6.81827	7.80245	6.98992	2.75903	3.16212	3.41881	12.9579	14.144	13.539	11.1114	10.1563	10.1772	26.831	26.851	25.4311	6.9625	7.11062	7.71549
Phatr3_J6934	27.8225	25.7002	27.3942	17.551	16.4504	18.2554	14.5729	14.1032	14.7891	5.56652	5.0438	5.51226	3.97535	4.33853	3.76815	4.8873	4.83146	4.58689	4.42186	4.95157	4.99493	12.1376	12.6025	12.2016	10.1021	11.2062	11.7383
Phatr3_J9609	327.972	337.456	336.119	230.357	219.892	210.593	204.056	199.763	213.979	42.3004	39.6936	41.8167	33.8632	36.3881	37.554	76.6719	72.6579	74.8149	56.593	53.5025	54.6356	88.1309	89.5964	88.5797	96.8945	95.4914	98.9373
Phatr3_J9078	353.766	336.817	356.828	866.57	829.146	863.338	813.888	781.585	813.173	563.233	553.042	571.154	789.391	815.479	784.322	742.738	747.732	729.923	1094.49	1066.02	1067.32	595.903	586.02	586.729	243.463	239.962	246.16
Phatr3_J31831	32.0063	27.1455	32.9874	66.6178	60.2186	54.8094	61.8038	54.7259	51.8725	41.2972	40.5663	43.6796	83.4747	82.7346	83.9534	62.4908	61.6426	56.7265	88.9838	90.3145	82.2982	52.2138	55.6093	54.976	24.4484	26.6581	26.4494
Phatr3_J8670	76.7326	73.7519	74.1707	284.738	283.221	270.888	296.11	300.307	293.913	52.1601	57.0465	52.4731	69.5071	70.4144	70.9049	62.9299	64.0297	63.8521	18.4213	16.5252	17.0346	53.4477	52.8646	55.3364	9.51229	10.3013	8.95109
Phatr3_J42767	23.2113	23.1405	22.6302	131.582	135.848	125.82	106.315	106.188	105.068	47.3083	49.0098	46.6149	78.0006	76.0797	78.857	56.5056	58.4125	58.2971	10.5679	13.481	12.3216	35.4274	33.5088	33.8618	9.76021	10.0888	9.82284
Phatr3_J31834	19.5351	19.2886	18.4454	10.6434	12.0491	7.82718	9.79213	8.95762	7.29745	4.50917	4.12803	5.95982	7.54741	10.4036	8.34879	2.39864	3.58142	1.21068	1.44546	1.33291	0.92577	3.40188	3.97001	3.35407	0.431504	0.572448	0.560955
Phatr3_J31835	2.68242	3.46847	1.09003	2.55791	3.2503	2.34868	4.95586	3.31781	6.04372	2.31343	3.26508	2.7584	5.23977	6.0219	6.81729	1.67122	1.88645	2.10232	1.49117	0.626864	1.09992	2.45463	0.687873	1.68849	0.54116	0.17948	0.263816
Phatr3_J42768	27.83	26.9474	26.5599	4.82548	4.9818	5.32217	3.63601	5.20285	4.24384	2.82696	2.48073	2.32165	1.36572	1.16276	1.30737	1.84266	2.34384	2.52147	1.2846	1.85417	1.41951	6.92104	6.73247	7.4199	1.913	2.29615	1.74675
Phatr3_EG01817	0.155704	0	0	0.153596	0	0	0	0.101361	0	0.0994708	0.102446	0.413197	0.0490561	0	0.150272	0.0970077	0	0.0508463	0.203662	0	0.10641	0	0.0570404	0	0.157061	0	0.255224
Phatr3_EG01764	7.51264	6.91197	5.59686	25.2435	24.2699	18.9274	27.4978	27.8001	25.8131	4.43947	3.32106	3.78483	2.51487	2.03068	2.11475	8.46893	8.96287	8.60192	0.951952	1.14431	1.09103	6	6.20959	5.22674	0.83675	0.69117	0.923583
Phatr3_J42770	36.479	36.7018	37.6175	35.084	32.8234	31.3816	32.188	29.9999	30.1187	44.7573	44.4443	45.3857	37.4672	38.1714	38.6007	48.5678	49.9052	48.5609	44.1061	47.0052	44.9127	60.0771	56.458	57.446	42.7014	46.7145	44.9099
Phatr3_J17495	68.0383	67.8572	70.5243	71.617	64.1604	67.4968	65.6114	68.0125	64.5712	118.786	118.383	122.059	108.439	113.675	111.927	171.363	168.189	161.417	143.979	139.255	143.494	197.187	192.576	199.694	99.1668	101.875	100.313
Phatr3_J31840	34.1953	33.9113	31.9042	50.4485	54.0177	46.7975	62.0769	62.0755	58.788	45.5548	46.5669	44.9857	71.499	75.4234	70.0689	54.8105	55.3042	54.3261	95.5609	96.596	97.8299	39.3465	38.3619	39.9872	37.6663	35.2875	36.1259
Phatr3_J31841	13.1536	16.4027	16.1051	3.58279	2.9579	3.12388	1.95043	1.96497	2.60659	0.564389	0.290635	0.488426	0.97419	0.291661	0.0947367	0.688017	0.591714	0.721243	0.962966	0.688188	0.301881	0.240604	0.539403	0.53659	0.247541	0.591115	0.482706
Phatr3_J7349	192.598	192.233	197.749	45.0721	47.3859	47.3801	37.3559	29.3364	38.2049	9.76783	13.7222	9.74337	7.94417	7.57165	7.16247	18.2999	16.7086	19.6654	28.1129	29.0149	28.2314	43.3067	36.1133	39.8129	14.5211	16.0635	17.4118
Phatr3_J8945	20.1618	19.549	22.0292	62.7053	65.7799	61.6735	60.2524	58.4474	56.5124	97.8099	95.2944	92.0997	30.1729	29.0169	29.0695	20.5594	19.6229	21.6552	13.4606	14.9168	12.6486	24.0059	22.5429	22.6131	36.597	36.7469	35.2173
Phatr3_J42774	145.809	146.158	152.137	98.0533	96.802	88.4577	75.5535	70.0215	76.1142	21.4343	21.072	23.0925	15.1496	17.2962	13.7374	30.7405	27.1587	25.4871	18.4226	13.2976	14.7755	53.4771	55.9351	56.7073	15.3233	16.987	14.4109
Phatr3_J17504	239.049	229.039	237.84	342.279	346.02	334.965	314.306	308.683	309.231	220.637	213.233	220.102	215.775	219.745	218.088	158.613	158.817	156.14	168.182	170.347	166.899	241.888	243.207	243.316	166.296	168.876	169.65
Phatr3_J31846	103.763	101.879	106.29	244.353	233.352	243.696	225.264	229.891	220.735	39.9085	39.5005	37.8758	69.0531	64.6063	65.9367	70.6975	62.0642	65.3158	27.3996	27.6324	27.4242	49.3783	47.4675	48.0784	8.42301	8.22306	9.65412
Phatr3_EG01835	0	0.224561	0	0.445429	0	0	0	0	0.109003	0.324523	0.22282	0.786366	0	0	0	0	0	0.110591	0.221482	0	0	0	0.496251	0	0	0	0
Phatr3_J42776	32.5183	34.2565	33.1668	58.1018	57.7492	54.7236	58.4534	61.6655	58.1408	100.685	101.726	101.847	66.1893	62.903	67.8795	75.1191	77.5983	76.1208	53.727	57.5458	56.0389	80.9748	77.7037	78.2455	107.431	110.472	108.5
Phatr3_J1358	72.9155	75.0352	74.708	53.3614	54.2189	51.8239	46.0603	45.8883	49.8844	27.6956	28.749	26.9914	19.9311	20.1171	18.5907	30.4056	31.8775	30.4441	52.7978	49.9746	52.9902	45.8362	41.9892	41.131	35.4566	34.9428	32.0582
Phatr3_J42778	42.4956	43.4373	42.7912	53.3328	52.4727	51.0442	55.1563	55.7932	55.9075	41.2727	44.1948	40.6943	33.2213	30.4317	31.9621	61.0378	58.5983	61.0801	71.2282	71.756	71.2541	61.9926	65.188	63.4273	38.3921	39.0841	37.3929
Phatr3_J42779	63.2508	58.9102	62.8107	167.876	175.435	160.002	135.71	143.376	141.627	228.236	231.993	226.075	285.267	282.058	281.262	227.592	236.25	235.571	199.11	199.477	206.713	200.512	196.724	194.042	127.232	128.497	122.703
Phatr3_EG01761	45.9839	48.311	49.2938	68.1385	73.828	63.6194	80.9647	82.8451	76.8794	107.637	116.011	106.679	145.385	126.719	135.872	146.668	147.717	151.647	165.022	159.237	157.381	163.157	170.764	165.347	78.2927	85.9342	83.4408
Phatr3_J42781	34.7457	37.0463	36.5939	31.2303	37.0938	33.2217	38.337	36.5191	36.1372	15.4011	11.3802	13.0997	20.8572	20.8953	19.9921	18.5244	17.7614	19.8188	32.9345	36.4601	32.7942	23.7613	22.9341	21.5771	20.5865	19.8942	19.1937
Phatr3_EG02459	36.2585	37.1746	37.8315	19.6856	21.1929	19.7851	30.7732	34.2497	31.3863	15.4929	15.0883	12.6559	10.1023	10.3848	11.719	26.773	25.7916	28.0329	44.4624	44.5801	40.9488	48.35	49.4764	47.9375	13.2719	12.9676	12.0752
Phatr3_EG02460	153.219	152.307	158.94	100.011	104.368	99.1587	87.6139	92.9207	86.4657	59.5837	59.5592	55.7743	46.3411	48.1662	46.3173	61.3017	64.6447	61.2433	59.7404	63.4661	58.6425	91.5633	96.7019	94.0324	42.0392	31.9987	41.0483
Phatr3_EG02174	3712.59	3777.39	3756.1	2723.52	2684.15	2593.65	2317.81	2286.34	2285.22	2419.69	2389.54	2377.97	2014.26	2017.88	2017.63	2283.23	2252.64	2260.78	1807.87	1773.51	1792.14	2526.42	2543.22	2480.2	1404.2	1399.79	1380.18
Phatr3_J53980	18.147	18.2197	19.6068	100.395	98.9497	98.4843	52.8026	49.2412	53.249	48.7936	44.1004	49.8217	24.558	23.3228	23.819	10.375	12.2045	12.4029	10.7442	9.62208	8.20718	7.61923	6.66361	6.51426	7.42975	6.27821	7.09703
Phatr3_J9171	98.7052	100.087	103.514	61.4027	68.278	60.9648	64.4938	65.9252	59.6455	32.5662	31.6248	31.2575	44.4571	45.3099	44.2478	64.408	60.2276	61.5039	114.471	110.739	115.985	55.0282	49.9734	48.5395	68.4213	65.8315	61.6077
Phatr3_J42786	662.224	672.098	686.635	237.661	263.065	241.898	130.077	128.635	130.824	423.652	421.454	421.039	105.729	104.663	106.461	240.359	237.997	233.048	325.806	321.985	336.392	392.079	389.918	393.987	1852.02	1828.33	1777.59
Phatr3_J42787	69.3625	69.8313	69.8734	28.7086	26.8922	28.2835	25.8344	27.337	27.961	15.1584	12.1042	12.6978	4.54323	3.92394	4.10485	7.73183	10.7119	9.10411	10.6312	11.6707	10.4522	16.5088	20.7145	17.7487	15.4862	15.2622	14.9271
Phatr3_J31861	12.8789	11.4604	13.1289	4.47623	4.70248	4.65174	5.95495	7.08077	5.24072	8.14239	7.55173	8.03521	1.72397	2.24709	1.86767	5.03054	6.01138	6.27588	4.01505	4.12138	4.53764	10.359	9.38721	8.55564	9.53583	9.5549	7.65672
Phatr3_J42788	123.582	117.825	117.282	19.5063	19.4937	21.0829	17.4543	19.2048	16.871	8.68119	9.43873	9.13552	3.33774	3.67342	3.85387	12.8156	12.6279	11.924	8.81747	8.44699	8.29624	23.8806	22.0131	23.4032	10.0198	9.27056	8.57432
Phatr3_J9475	14.5805	14.0884	14.2357	5.89757	6.04485	6.05274	5.07823	5.13585	5.63891	1.76463	1.5809	1.82	1.56171	1.19923	1.38771	3.07647	3.59877	2.71843	7.36212	8.17312	7.18894	7.3579	7.52694	8.09817	13.8551	12.2538	14.8733
Phatr3_J42790	267.97	275.573	266.341	302.726	312.815	278.33	275.863	293.293	290.728	188.891	188.599	188.839	153.117	153.157	157.906	203.386	198.709	199.282	226.021	230.92	234.7	286.177	283.598	281.515	131.694	128.291	125.113
Phatr3_J42791	45.7284	46.7687	46.9076	37.8154	40.6539	37.8583	38.8728	44.162	40.3709	94.4644	93.1097	93.5995	89.5509	84.3806	88.585	113.607	114.068	114.438	125.551	129.186	127.091	151.577	153.009	150.047	87.4891	88.7355	90.1876
Phatr3_J31866	135.171	130.97	121.142	92.9174	100.695	94.7689	105.409	97.2867	111.019	62.7179	67.9481	67.3545	58.8325	55.3007	56.1371	131.133	119.607	114.824	122.696	118.749	126.92	171.372	172.247	153.262	138.406	150.088	152.423
Phatr3_J9147	40.0006	40.0061	37.994	19.076	20.7523	17.3797	12.7291	12.8681	13.9808	14.1567	13.1754	12.8456	3.59523	2.98953	2.96052	7.08657	7.00195	6.85181	4.67039	5.23514	5.88669	23.0017	18.7712	21.5611	12.0305	11.0588	11.5849
Phatr3_J42793	18.1072	18.0486	18.2526	11.5922	11.352	11.0505	7.84571	7.586	7.49479	7.09853	6.25903	6.44373	2.07761	2.12149	2.36503	4.84888	4.32162	4.69495	2.29736	2.42621	2.40427	11.4459	11.7051	11.1673	8.53664	8.74005	8.74043
Phatr3_J42794	36.8744	35.6866	35.4199	19.0061	23.0094	20.2592	19.1806	20.4	18.1995	20.6389	22.2217	19.5385	4.8705	4.42889	4.97322	22.7561	23.2176	21.6646	25.2413	24.8075	23.386	42.4728	40.468	42.3263	114.371	122.668	119.741
Phatr3_EG01860	0.928884	0.461955	0.629102	0.407249	0.345558	0.364948	0.215867	0.453517	0.747448	0.0494512	0.356512	0.256772	0	0.204441	0.0996088	0.0964534	0.103691	0.202223	0.101249	0.310106	0	0.354169	0.0567144	0.256448	0.416435	0.673308	0.862802
Phatr3_J31870	45.8076	45.2668	56.3139	14.0662	13.2994	12.6652	12.3023	12.5314	10.7282	5.40872	8.32643	5.67602	7.80573	10.7096	7.79832	11.6601	11.4606	10.0696	13.7552	13.8052	16.8709	18.3492	20.7642	20.6677	32.5426	29.6361	32.1381
Phatr3_J17519	3.63741	4.05458	4.52349	1.4229	1.79978	1.45726	1.04935	2.26583	2.1195	0.0600969	0.123789	0.37446	0.77059	0.248452	0.544736	0.703306	0.630065	0.245757	1.47655	1.31903	1.2215	1.22975	0.827085	1.37128	1.51825	1.82534	1.54198
Phatr3_EG01864	6.77311	6.62818	8.6195	3.77177	3.06543	4.04681	1.94215	3.23578	3.41073	0.41874	0.28751	0.253666	1.54883	1.73115	1.30034	1.73558	2.1219	1.3913	2.25055	2.9906	3.58362	2.42777	2.36119	1.99057	5.21594	3.80093	5.2288
Phatr3_J17523	66.7619	62.4828	67.0179	35.4387	36.2204	33.0456	32.8934	33.8325	33.9025	6.58545	7.45632	5.41414	17.1132	16.4924	16.7725	18.8555	16.9288	19.3776	25.1301	22.7001	23.9345	15.0306	15.2264	14.7114	28.6172	26.506	28.7033
Phatr3_J9233	0	0	0	0	0	0	0	0	0	0	0	0	0	0	0	0	0	0	0	0	0	0	0	0	0	0	0
Phatr3_EG01867	0	0	0	0	0	0	0	0	0	0	0	0	0	0	0	0	0	0	0	0	0	0	0	0	0	0	0
Phatr3_J31874	0	0	0	0	0	0	0	0	0	0	0	0.0438392	0	0	0	0	0	0	0	0	0	0	0	0	0	0	0
Phatr3_J31875	0	0	0	0	0.00457329	0	0	0.00933656	0.00461632	0	0	0	0	0	0	0	0	0	0	0	0	0	0.00525411	0	0	0	0
Phatr3_EG01748	0	0	0	0	0	0	0	0	0	0	0	0	0	0	0	0	0	0	0	0	0	0	0	0	0	0	0
Phatr3_J31876	0	0	0	0	0	0	0	0.102539	0	0	0	0	0	0.0346678	0	0	0	0	0	0	0	0	0	0	0	0	0
Phatr3_J31877	0.0221343	0	0.0449725	0	0	0	0	0.0216137	0	0	0	0	0	0	0	0	0	0	0	0	0	0.043403	0	0	0.0446545	0	0
Phatr3_J31878	58.7239	53.9888	55.0464	78.3115	78.6099	71.3178	80.8442	84.5364	87.7044	84.5007	80.9151	85.2592	109.803	115.105	118.553	142.944	141.129	146.003	126.396	122.223	130.626	82.2376	76.75	82.0029	52.2248	53.6233	54.0348
Phatr3_J31879	32.7327	31.3107	29.4168	26.5038	29.2679	24.871	29.3576	30.9428	32.6465	15.5987	14.2414	15.4315	20.1244	18.1432	20.3782	25.274	23.4573	25.8648	35.7367	38.0298	37.2614	30.2965	28.221	29.674	44.4778	48.5927	47.2062
Phatr3_EG01824	129.521	131.427	119.146	171.138	201.651	154.383	180.682	188.899	180.945	117.512	122.316	126.765	100.071	96.3864	107.571	140.365	135.497	140.276	175.904	169.708	164.811	203.064	209.993	207.976	126.215	146.809	128.202
Phatr3_J42799	29.33	30.1286	31.694	22.0195	23.2686	21.3022	18.3824	21.1471	19.1988	21.358	22.7396	23.718	18.1702	17.7022	18.0282	21.8778	23.2629	22.3156	25.8726	26.0373	25.1762	29.3032	30.3437	29.959	34.3912	34.8793	32.8772
Phatr3_J31881	0	0.142579	0.0364063	0.141406	0	0	0.149908	0.0699872	0	0	0	0	0	0	0.0691728	0	0	0	0.0351559	0.0358919	0.0734738	0	0	0	0	0	0
Phatr3_J8691	8.28096	8.88517	7.48525	16.2734	17.0284	16.6335	32.458	32.3129	33.3068	8.24782	6.27435	7.7866	19.4135	19.2447	20.4207	14.8075	14.8049	14.0853	35.0214	34.0566	33.4881	14.9275	13.5797	11.6003	15.621	13.1539	14.3327
Phatr3_J42800	20.1363	20.077	18.6711	13.1462	11.861	11.417	16.8719	21.4978	18.4539	4.88832	5.7331	5.87801	3.16054	3.21511	2.52051	9.07835	9.51433	8.34511	16.0904	15.7183	16.2885	13.2095	13.3049	13.3422	5.88426	7.56946	7.15344
Phatr3_J17531	1633.7	1657.4	1642.74	776.066	756.003	729.656	698.994	712.114	705.262	471.736	467.195	481.38	248.853	258.478	257.096	367.628	363.957	358.723	136.753	132.165	126.467	519.863	523.446	513.235	64.5291	66.96	60.6075
Phatr3_J8747	57.9057	56.8246	59.732	38.1577	39.1163	40.4889	39.6007	39.1339	40.3451	9.61964	9.7161	8.83275	5.56839	6.94814	7.29432	5.72304	5.52943	5.46783	6.76804	6.94855	6.27775	11.6283	14.2699	14.2147	2.73677	1.75051	1.52477
Phatr3_J9246	30.788	33.1859	32.3351	22.0019	22.3318	21.5866	16.5477	20.1273	16.4604	7.63145	6.78092	7.89927	8.56036	9.15049	8.41436	4.96165	3.73899	3.69698	5.20834	6.82918	5.17577	9.46661	10.5543	9.44128	2.59897	3.36952	3.1483
Phatr3_J9601	34.6873	32.4701	35.5305	47.2186	48.3232	40.428	65.0414	66.3093	63.0752	45.3492	43.5562	48.4919	40.5072	38.4636	39.7291	46.7612	47.6089	50.2699	72.9405	79.3254	76.9076	45.6164	41.138	43.7049	42.6184	42.8206	39.105
Phatr3_J31888	1.20885	0.990192	1.01135	0.701462	0.476163	0.646562	0.818	0.833233	1.27027	0.783626	0.701795	0.424584	0.604897	1.09163	1.33825	0.498406	0.500083	0.731466	2.05787	3.70336	2.62423	0.662323	0.351674	0.106012	1.64976	1.39168	1.22387
Phatr3_EG01767	0	0	0.0324184	0.031479	0	0	0	0	0	0.0305794	0	0.0317563	0	0	0	0	0	0	0	0	0	0	0	0	0	0	0
Phatr3_J8859	79.4822	75.0999	75.8605	45.8108	47.6785	44.152	39.654	42.6528	40.8513	40.5409	41.2613	40.381	26.5394	25.494	25.2276	41.2042	39.2085	42.0326	76.1138	81.6803	80.8543	58.9702	56.8588	57.7747	72.9433	71.6648	69.5504
Phatr3_J9554	55.1411	51.7812	61.3066	57.4865	63.725	55.0643	73.9979	73.452	78.2768	48.2076	48.601	51.8605	64.6207	60.6107	62.0871	88.7655	88.8081	89.6695	80.9843	76.774	77.9825	105.313	109.701	99.7356	31.2403	32.0964	32.7581
Phatr3_J17545	86.2064	87.1161	83.6551	34.9202	35.3801	32.3857	34.1	35.4082	31.719	19.2567	19.0162	19.6892	15.7684	18.7762	16.1009	33.7587	34.4218	34.5786	25.8002	27.5485	28.1264	42.6827	43.2231	38.8489	60.4288	55.455	58.3757
Phatr3_EG01886	0.227668	0.339673	0.539671	0.37431	0.326683	0.23001	0.27777	0.259364	0.366396	0.254528	0.411936	0.302085	0.717291	0.789202	1.06201	0.319147	0.533703	0.33456	1.15394	0.152013	0.661264	0.223215	0.125105	0.263991	0.229652	0.114249	0.186592
Phatr3_J42807	53.2021	54.1853	53.5353	50.412	49.5723	50.0194	60.5816	63.9852	60.939	176.617	177.05	170.119	178.448	171.704	169.752	245.272	248.412	251.913	245.194	253.227	251.183	241.069	249.03	243.215	184.146	175.757	179.099
Phatr3_J42808	18.7338	20.0434	19.6997	8.59144	10.3024	8.22315	12.5922	12.5569	11.754	17.672	17.9842	15.0366	15.1379	15.79	13.934	14.0934	15.2977	13.4999	39.5801	39.6623	38.7835	33.6689	30.4014	34.0582	18.9118	20.4301	17.4043
Phatr3_EG01816	1.45138	1.12281	1.22871	0.159082	0.231401	0.325847	1.01188	0.472413	0.311436	0.231802	0.716207	0.320966	0.457273	0.638878	0.155639	0.52748	0.162017	0.71094	0	0.403784	0.082658	0.474333	0.177233	0	0.48801	0.566485	0.396508
Phatr3_J42809	63.6895	71.2497	65.9198	104.181	116.706	109.794	163.728	163.766	162.912	84.6432	86.4321	89.9258	151.115	149.016	156.965	96.0143	102.491	100.242	156.842	163.755	160.41	52.688	50.5747	54.5466	109.427	112.961	116.944
Phatr3_J9020	6.36817	6.64304	6.31163	6.43518	5.45506	5.38008	7.98231	6.1967	6.85619	2.67911	2.01469	1.96522	2.8103	2.81294	2.63401	4.29241	3.70051	4.26059	7.68386	5.64464	7.18779	7.11383	4.99909	6.85857	3.87211	3.87492	3.44797
Phatr3_EG02411	10.2771	10.5458	10.4877	8.35809	8.63895	7.00017	9.47336	9.81738	9.97751	5.03552	6.12238	6.01604	6.32051	6.12559	6.33711	7.27498	7.10138	8.37346	10.5381	9.4453	11.5745	10.0944	10.7836	11.0925	5.54452	5.18996	5.08576
Phatr3_EG01839	0	0	0	0	0	0	0	0	0	0	0	0	0	0	0	0	0	0	0	0	0	0	0	0	0	0	0
Phatr3_J31898	0	0	0	0	0.0394473	0	0	0	0	0.0790316	0	0	0	0	0	0	0	0	0	0	0	0	0	0	0	0	0
Phatr3_EG01813	0	0	0	0	0	0	0	0	0	0	0.0775026	0	0	0	0	0	0	0	0	0	0	0	0	0	0	0	0
Phatr3_J8996	98.0488	97.3698	99.5291	197.414	201.312	200.67	190.26	190.099	186.438	147.76	148.716	150.315	121.525	126.881	123.191	124.69	121.655	117.037	184.805	188.26	191.687	124.516	133.874	125.3	120.974	120.833	121.731
Phatr3_J31900	37.1084	37.9713	35.9053	31.018	32.0427	29.4447	34.3854	33.4297	31.6703	11.1321	8.62921	8.08833	8.30297	8.3751	6.89338	10.3961	12.1248	13.2307	4.26857	4.39904	3.70308	33.6863	26.0757	30.5173	4.43054	2.80152	4.60238
Phatr3_EG01760	146.573	151.314	145.181	125.21	127.526	119.253	88.0386	89.869	88.8002	46.1016	45.1006	45.4057	43.8407	46.6414	47.1382	50.1299	49.1174	51.5549	92.9066	95.5145	95.9941	88.6117	86.1035	79.7238	85.5151	76.3539	78.7503
Phatr3_J42815	22.5586	24.6742	25.1266	14.89	16.2024	13.6483	15.2263	13.7135	14.9667	8.42436	8.20341	7.66649	9.19772	7.11892	9.17824	18.1367	16.8683	17.2251	14.9885	14.2501	14.7367	32.1824	28.8838	32.1659	17.1966	16.0373	16.6398
Phatr3_J42816	18.9675	18.1287	20.4402	23.0161	22.1882	19.3567	36.6859	34.6303	36.9748	14.1252	14.0058	14.942	16.1635	18.3236	15.5241	25.4729	27.7704	24.9821	51.19	46.7908	46.9638	28.9579	25.3405	26.9816	11.8784	10.8269	13.3902
[truncated: 11,620 more rows]

## Sheet: Supplementary Data 5
Supplementary Data 5. All information of feature peaks and peak intensity in the metabolomics.
[truncated: 7,339 more rows]

## Sheet: Supplementary Data 6
Supplementary Data 6. MS2 annotation information for feature peaks and peak intensity in the metabolomics.
[truncated: 86 more rows]
