# Supplementary material for: Interactions with bacteria shape diatom adaptation to carbon concentration changes
Source: Nat Commun. 2025 Dec 27;17:1289. doi: 10.1038/s41467-025-68050-3 (PMC12868695; doi:10.1038/s41467-025-68050-3)
Supplement: Supplementary file 6 — Source Data [file 41467_2025_68050_MOESM6_ESM.xlsx]

## Sheet: Fig. 1a
Fig. 1a
		AC		MC		CL		GC		GC
Days	Strains	Cell density (106 cells/mL)	Error	Cell density (106 cells/mL)	Error	Cell density (106 cells/mL)	Error	Cell density (106 cells/mL)	Error	Glucose concentration (g/L)	Error
0	Pt1	0.2	0	0.2	0	0.2	0	0.2	0	3	0
0	Pt2	0.2	0	0.2	0	0.2	0	0.2	0	3	0
0	Pt3	0.2	0	0.2	0	0.2	0	0.2	0	3	0
0	Pt4	0.2	0	0.2	0	0.2	0	0.2	0	3	0
0	Pt5	0.2	0	0.2	0	0.2	0	0.2	0	3	0
0	Pt6	0.2	0	0.2	0	0.2	0	0.2	0	3	0
0	Pt7	0.2	0	0.2	0	0.2	0	0.2	0	3	0
0	Pt8	0.2	0	0.2	0	0.2	0	0.2	0	3	0
0	Pt9	0.2	0	0.2	0	0.2	0	0.2	0	3	0
0	Pt10	0.2	0	0.2	0	0.2	0	0.2	0	3	0
0	PtCr	0.2	0	0.2	0	0.2	0	0.2	0	3	0
0	UTEX640	0.2	0	0.2	0	0.2	0	0.2	0	3	0
2	Pt1	1.95	0.141421	2.09	0.0848528	1.205	0.0636396	1.13	0.0141421	2.99238	0.0447834
2	Pt2	1.785	0.0494975	2.095	0.00707107	1.07	0.0282843	0.975	0.148492	3.01655	0.0126269
2	Pt3	1.62	0.0282843	2.07	0.0424264	0.945	0.00707107	1.08	0.0707107	3.02929	0.0538748
2	Pt4	1.16	0.127279	1.465	0.106066	0.89	0.0282843	0.825	0.0212132	3.02702	0.00387225
2	Pt5	1.0375	0.053033	1.1375	0.0742462	1.08	0.0848528	1.0925	0.0601041	2.99512	0.01128
2	Pt6	1.2075	0.0601041	1.3325	0.0954594	0.845	0.0353553	0.715	0.00707107	2.97667	0.0195296
2	Pt7	1.53	0.169706	1.875	0.106066	0.925	0.0353553	1.01	0.0424264	3.04619	0.000673435
2	Pt8	1.505	0.0919239	1.66	0.0848528	1.065	0.00707107	0.865	0.0212132	3.08452	0.017846
2	Pt9	1.355	0.0212132	1.54375	0.0972272	0.9475	0.0883883	0.95	0.0141421	3.04095	0.0498342
2	Pt10	0.98	0.0282843	1.025	0.00707107	0.72	0	0.685	0.0636396	3.00143	0.0144789
2	PtCr	1.645	0.13435	2.1725	0.0813173	1.005	0.00707107	0.995	0.0777817	3.00774	0.0520229
2	UTEX640	1.08	0.0989949	1.6575	0.0106066	0.88	0.0848528	0.73	0.0282843	3.02119	0.0616193
4	Pt1	8.9875	0.583363	11.73	0.0424264	1.0875	0.0176777	1.295	0.0636396	2.91512	0.0230651
4	Pt2	7.73	0.523259	10.2875	0.194454	1.005	0.0212132	1.16	0.0141421	2.98869	0.0419213
4	Pt3	7.1275	0.215668	9.8525	0.321734	0.98	0.0565685	1.24	0	2.99143	0.0195296
4	Pt4	6.35	0.424264	9.0325	0.470226	1.06	0.0424264	1.0925	0.0247487	3.09036	0.0728993
4	Pt5	6.2325	0.272236	6.915	0.212132	0.97	0.0141421	1.185	0.0494975	3.10155	0.0271058
4	Pt6	6.075	0.813173	8.44	0.367696	1.065	0.0494975	1.17	0.0424264	3.06048	0.0404061
4	Pt7	7.6175	0.470226	9.3075	0.647003	1.01	0.0424264	1.14	0.0141421	3.03786	0.0481506
4	Pt8	7.475	0.176777	9.3	0.106066	1.045	0.0636396	1.015	0.0353553	3.08893	0.0365339
4	Pt9	7.17	0.353553	8.9	0.339411	1.0825	0.0106066	1.12	0.0424264	3.0775	0.0176777
4	Pt10	7.29	0.212132	10.175	0.106066	1.3375	0.0318198	1.17	0.0282843	3.00964	0.0503393
4	PtCr	7.52	0.0282843	9.5	0.424264	0.8875	0.0318198	2.065	0.0353553	2.93024	0.0245804
4	UTEX640	5.4075	0.36416	6.2275	0.152028	0.96	0.0282843	1.1575	0.0459619	3.12226	0.00521912
6	Pt1	15.47	0.452548	16.9675	0.187383	1.24	0.0565685	1.29	0	3.07333	0.0303046
6	Pt2	13.345	0.558614	14.045	0.608112	1.0975	0.0388909	1.2225	0.0671751	2.99631	0.0085863
6	Pt3	12.155	0.586899	13.2325	0.328805	1.1325	0.0106066	1.17	0.0141421	3.04655	0.0604408
6	Pt4	12.47	0.608112	13.54	0.636396	0.95	0.0353553	1.2575	0.0106066	3.07726	0.0493291
6	Pt5	13.5475	0.463155	13.5375	0.76014	1.2225	0.0671751	1.05	0.0282843	3.18643	0.0313147
6	Pt6	11.42	0.452548	12.925	0.247487	1.005	0.0212132	1.0075	0.0601041	3.16655	0.019698
6	Pt7	11.25	0.212132	11.125	0.0353553	0.925	0.00707107	1.3675	0.00353553	3.03536	0.0580838
6	Pt8	11.9525	0.173241	12.55	0.212132	1.1625	0.0883883	1.38	0	3.11869	0.0557267
6	Pt9	14.0025	0.392444	13.8	0.919239	0.86	0.0282843	1.09	0.0424264	3.14393	0.0163308
6	Pt10	12.68	0.296985	14.195	0.289914	1.2225	0.0106066	1.1175	0.0742462	3.12417	0.0203714
6	PtCr	10.275	0.233345	10.53	0.509117	0.835	0.0494975	5.95	0.0989949	2.73786	0.0356921
6	UTEX640	12.765	0.403051	10.9625	0.548008	0.8	0	1.035	0.0494975	3.02381	0.00707107
8	Pt1	19.595	0.289914	17.985	0.869741	1.375	0.0353553	1.2325	0.0459619	3.02298	0.0200347
8	Pt2	18.4325	0.0247487	16.9325	0.342947	1.0575	0.0247487	1.3	0.0141421	3.10357	0.0127953
8	Pt3	16.68	0.169706	12.8825	0.823779	0.9625	0.00353553	1.2225	0.0813173	2.9594	0.0109433
8	Pt4	15.995	0.346482	15.75	0.282843	0.9925	0.0388909	1.19	0.0565685	3.0425	0.0166675
8	Pt5	19.8075	0.484368	17.2	0.494975	1.15	0.0565685	1.185	0.0353553	3.12417	0.00555584
8	Pt6	18.225	0.53033	15.4125	0.265165	1.03	0.0424264	0.805	0.0494975	3.05179	0.0247487
8	Pt7	16.0375	0.512652	13.815	0.615183	1.09	0.0565685	1.2975	0.0318198	3.04833	0.0380491
8	Pt8	16.65	0.106066	15.77	0.39598	1.1825	0.0954594	1.22	0.0777817	3.12726	0.0318198
8	Pt9	18.6975	0.371231	17.06	0.0141421	1.035	0.0494975	1.0975	0.0388909	3.07333	0.0407428
8	Pt10	21.7	0.565685	16.6	0.636396	1.3025	0.053033	1.27	0	3.06048	0.000673435
8	PtCr	13.225	0.883883	13.3925	0.109602	0.8375	0.00353553	9.8725	0.491439	2.54369	0.00892301
8	UTEX640	14.88	0.551543	15.3025	0.583363	1.0425	0.0388909	1.02	0	2.96286	0.0649865

## Sheet: Fig. 1b
Fig. 1b
Days	Light/Dark	Carbon type	Relative abundance	Error	Significance		Group1	Group2	df	t stat	Cohens'd	CI lower (95%)	CI upper (95%)	p value	p value (BH correction)
0	Light	Control	1.00003	0.0109363	l		0d_Light+AC	2d_Dark+AC	66	0.020642	24.1953	-38.3822	39.1841	0.999977	0.999977
2	Light	AC	2.00107	0.166553	l		0d_Light+AC	2d_Dark+CL	66	0.00246267	0.948559	-38.7353	38.831	0.999977	0.999977
2	Light	CL	0.261633	0.00333928	l		0d_Light+AC	2d_Light+AC	66	-0.051534	-9.2912	-39.7842	37.7821	0.999977	0.999977
2	Light	MC	114.863	11.529	k		0d_Light+AC	2d_Light+CL	66	0.0380128	100.039	-38.0447	39.5215	0.999977	0.999977
2	Light	GC	16.4022	1.45327	l		0d_Light+AC	2d_Dark+MC	66	-1.10051	-8.81337	-60.1605	17.4057	0.361333	0.474587
2	Dark	AC	0.599061	0.0232277	l		0d_Light+AC	2d_Dark+GC	66	-0.572223	-10.0758	-49.8985	27.6677	0.698821	0.858087
2	Dark	CL	0.952193	0.0773588	l		0d_Light+AC	2d_Light+MC	66	-6.18772	-18.4302	-158.979	-81.4128	6.36319e-08	9.25555e-08
2	Dark	MC	22.3774	3.75766	l		0d_Light+AC	2d_Light+GC	66	-0.792909	-16.4183	-54.1853	23.3809	0.546622	0.69379
2	Dark	GC	12.1154	1.70899	l		0d_Light+AC	4d_Dark+AC	66	0.0372942	21.619	-38.0587	39.5076	0.999977	0.999977
4	Light	AC	195.121	2.82082	ij		0d_Light+AC	4d_Dark+CL	66	0.0310815	25.0593	-38.1794	39.3869	0.999977	0.999977
4	Light	CL	0.529571	0.0112378	l		0d_Light+AC	4d_Light+AC	66	-9.99339	-106.61	-232.904	-155.338	1.34185e-14	2.32294e-14
4	Light	MC	573.323	4.53662	h		0d_Light+AC	4d_Light+CL	66	0.0242193	46.479	-38.3127	39.2536	0.999977	0.999977
4	Light	GC	686.274	32.1708	f		0d_Light+AC	4d_Dark+MC	66	-31.4035	-298.226	-648.794	-571.228	5.06182e-41	1.22598e-40
4	Dark	AC	0.275593	0.0507474	l		0d_Light+AC	4d_Dark+GC	66	-8.25655	-47.8951	-199.166	-121.6	1.41632e-11	2.18022e-11
4	Dark	CL	0.396275	0.0356867	l		0d_Light+AC	4d_Light+MC	66	-29.4633	-195.44	-611.106	-533.539	2.37696e-39	5.29551e-39
4	Dark	MC	617.345	9.34606	gh		0d_Light+AC	4d_Light+GC	66	-35.2781	-32.9995	-724.057	-646.491	4.59899e-44	1.42825e-43
4	Dark	GC	163.716	1.09254	jk		0d_Light+AC	6d_Dark+AC	66	0.0288501	79.3856	-38.2227	39.3435	0.999977	0.999977
6	Light	AC	218.645	3.28805	i		0d_Light+AC	6d_Dark+CL	66	0.0381629	12.8788	-38.0418	39.5244	0.999977	0.999977
6	Light	CL	0.716697	0.0756812	l		0d_Light+AC	6d_Light+AC	66	-11.2044	-102.545	-256.428	-178.862	1.18222e-16	2.1674e-16
6	Light	MC	645.463	45.3151	fg		0d_Light+AC	6d_Light+CL	66	0.014586	5.74019	-38.4998	39.0665	0.999977	0.999977
6	Light	GC	865.271	32.6575	d		0d_Light+AC	6d_Dark+MC	66	-132.304	-666.73	-2608.78	-2531.21	3.51664e-80	1.32628e-78
6	Dark	AC	0.439618	2.88135e-05	l		0d_Light+AC	6d_Dark+GC	66	-38.5614	-16.6244	-787.836	-710.27	1.9563e-46	7.00682e-46
6	Dark	CL	0.258717	0.0884992	l		0d_Light+AC	6d_Light+MC	66	-33.1771	-22.0324	-683.246	-605.68	1.86399e-42	5.00625e-42
6	Dark	MC	2571	5.97156	a		0d_Light+AC	6d_Light+GC	66	-44.4929	-40.9989	-903.054	-825.488	3.3856e-50	1.86208e-49
6	Dark	GC	750.053	69.8026	e		0d_Light+AC	8d_Dark+AC	66	0.0345839	9.40313	-38.1113	39.4549	0.999977	0.999977
8	Light	AC	184.344	2.56222	ij		0d_Light+AC	8d_Dark+CL	66	0.0372658	51.657	-38.0592	39.507	0.999977	0.999977
8	Light	CL	1.12707	0.00623035	l		0d_Light+AC	8d_Light+AC	66	-9.43858	-110.854	-222.127	-144.561	1.19789e-13	1.97036e-13
8	Light	MC	839.483	19.7391	d		0d_Light+AC	8d_Light+CL	66	-0.0065398	-15.636	-38.9102	38.6561	0.999977	0.999977
8	Light	GC	1327.37	30.588	c		0d_Light+AC	8d_Dark+MC	66	-94.5478	-45.734	-1875.37	-1797.8	4.7005e-71	6.24121e-70
8	Dark	AC	0.32824	0.110138	l		0d_Light+AC	8d_Dark+GC	66	-42.6157	-14.3826	-866.589	-789.023	4.00023e-49	1.66621e-48
8	Dark	CL	0.276145	0.0187535	l		0d_Light+AC	8d_Light+MC	66	-43.1653	-65.8069	-877.266	-799.7	1.98819e-49	9.29715e-49
8	Dark	MC	1837.58	62.2125	b		0d_Light+AC	8d_Light+GC	66	-68.2819	-67.1769	-1365.15	-1287.59	4.84449e-62	3.93521e-61
8	Dark	GC	828.806	89.1655	d		2d_Dark+AC	2d_Dark+CL	66	-0.0181793	-6.77311	-39.1363	38.43	0.999977	0.999977
							2d_Dark+AC	2d_Light+AC	66	-0.0721759	-12.9158	-40.1851	37.3811	0.999977	0.999977
							2d_Dark+AC	2d_Light+CL	66	0.0173709	22.2761	-38.4457	39.1206	0.999977	0.999977
							2d_Dark+AC	2d_Dark+MC	66	-1.12116	-8.97855	-60.5615	17.0047	0.352376	0.466302
							2d_Dark+AC	2d_Dark+GC	66	-0.592865	-10.4386	-50.2995	27.2668	0.686645	0.849059
							2d_Dark+AC	2d_Light+MC	66	-6.20836	-18.4917	-159.38	-81.8138	5.90621e-08	8.66245e-08
							2d_Dark+AC	2d_Light+GC	66	-0.813551	-16.8441	-54.5863	22.98	0.53545	0.684547
							2d_Dark+AC	4d_Dark+AC	66	0.0166522	8.97886	-38.4597	39.1066	0.999977	0.999977
							2d_Dark+AC	4d_Dark+CL	66	0.0104395	7.37798	-38.5803	38.9859	0.999977	0.999977
							2d_Dark+AC	4d_Light+AC	66	-10.014	-106.828	-233.305	-155.739	1.24743e-14	2.18094e-14
							2d_Dark+AC	4d_Light+CL	66	0.00357737	4.17208	-38.7136	38.8526	0.999977	0.999977
							2d_Dark+AC	4d_Dark+MC	66	-31.4242	-298.416	-649.195	-571.629	4.95083e-41	1.22151e-40
							2d_Dark+AC	4d_Dark+GC	66	-8.27719	-48.0144	-199.567	-122.001	1.31239e-11	2.03806e-11
							2d_Dark+AC	4d_Light+MC	66	-29.4839	-195.575	-611.507	-533.94	2.30609e-39	5.20349e-39
							2d_Dark+AC	4d_Light+GC	66	-35.2987	-33.0188	-724.458	-646.892	4.51295e-44	1.42517e-43
							2d_Dark+AC	6d_Dark+AC	66	0.00820815	10.6342	-38.6237	38.9426	0.999977	0.999977
							2d_Dark+AC	6d_Dark+CL	66	0.017521	5.7626	-38.4428	39.1235	0.999977	0.999977
							2d_Dark+AC	6d_Light+AC	66	-11.225	-102.732	-256.829	-179.263	1.10639e-16	2.05695e-16
							2d_Dark+AC	6d_Light+CL	66	-0.00605593	-2.30202	-38.9008	38.6655	0.999977	0.999977
							2d_Dark+AC	6d_Dark+MC	66	-132.325	-666.83	-2609.18	-2531.62	3.51664e-80	1.32628e-78
							2d_Dark+AC	6d_Dark+GC	66	-38.5821	-16.6333	-788.237	-710.671	1.9306e-46	7.00682e-46
							2d_Dark+AC	6d_Light+MC	66	-33.1977	-22.0461	-683.647	-606.081	1.83066e-42	5.00625e-42
							2d_Dark+AC	6d_Light+GC	66	-44.5135	-41.0179	-903.455	-825.889	3.3856e-50	1.86208e-49
							2d_Dark+AC	8d_Dark+AC	66	0.013942	3.72737	-38.5123	39.0539	0.999977	0.999977
							2d_Dark+AC	8d_Dark+CL	66	0.0166238	16.7573	-38.4602	39.106	0.999977	0.999977
							2d_Dark+AC	8d_Light+AC	66	-9.45922	-111.093	-222.528	-144.962	1.11549e-13	1.85798e-13
							2d_Dark+AC	8d_Light+CL	66	-0.0271818	-34.0134	-39.3111	38.2551	0.999977	0.999977
							2d_Dark+AC	8d_Dark+MC	66	-94.5684	-45.744	-1875.77	-1798.2	4.7005e-71	6.24121e-70
							2d_Dark+AC	8d_Dark+GC	66	-42.6363	-14.3896	-866.99	-789.424	3.97328e-49	1.66621e-48
							2d_Dark+AC	8d_Light+MC	66	-43.1859	-65.8383	-877.667	-800.101	1.98119e-49	9.29715e-49
							2d_Dark+AC	8d_Light+GC	66	-68.3025	-67.1972	-1365.55	-1287.99	4.84449e-62	3.93521e-61
							2d_Dark+CL	2d_Light+AC	66	-0.0539967	-8.84831	-39.832	37.7342	0.999977	0.999977
							2d_Dark+CL	2d_Light+CL	66	0.0355502	13.8163	-38.0926	39.4737	0.999977	0.999977
							2d_Dark+CL	2d_Dark+MC	66	-1.10298	-8.83126	-60.2084	17.3579	0.360834	0.474587
							2d_Dark+CL	2d_Dark+GC	66	-0.574685	-10.1091	-49.9463	27.6199	0.69841	0.858087
							2d_Dark+CL	2d_Light+MC	66	-6.19018	-18.437	-159.027	-81.4606	6.31805e-08	9.21528e-08
							2d_Dark+CL	2d_Light+GC	66	-0.795372	-16.4465	-54.2332	23.3331	0.546128	0.69379
							2d_Dark+CL	4d_Dark+AC	66	0.0348315	11.3295	-38.1065	39.4597	0.999977	0.999977
							2d_Dark+CL	4d_Dark+CL	66	0.0286188	10.109	-38.2272	39.339	0.999977	0.999977
							2d_Dark+CL	4d_Light+AC	66	-9.99585	-106.597	-232.952	-155.386	1.33302e-14	2.31524e-14
							2d_Dark+CL	4d_Light+CL	66	0.0217567	8.37554	-38.3605	39.2057	0.999977	0.999977
							2d_Dark+CL	4d_Dark+MC	66	-31.406	-298.163	-648.842	-571.276	5.06051e-41	1.22598e-40
							2d_Dark+CL	4d_Dark+GC	66	-8.25901	-47.9041	-199.214	-121.648	1.40613e-11	2.17086e-11
							2d_Dark+CL	4d_Light+MC	66	-29.4658	-195.428	-611.153	-533.587	2.37481e-39	5.29551e-39
							2d_Dark+CL	4d_Light+GC	66	-35.2805	-33.0017	-724.105	-646.539	4.59899e-44	1.42825e-43
							2d_Dark+CL	6d_Dark+AC	66	0.0263874	10.2649	-38.2706	39.2957	0.999977	0.999977
							2d_Dark+CL	6d_Dark+CL	66	0.0357003	9.13982	-38.0896	39.4766	0.999977	0.999977
							2d_Dark+CL	6d_Light+AC	66	-11.2069	-102.539	-256.476	-178.909	1.17503e-16	2.16173e-16
							2d_Dark+CL	6d_Light+CL	66	0.0121234	3.3711	-38.5476	39.0186	0.999977	0.999977
							2d_Dark+CL	6d_Dark+MC	66	-132.307	-666.687	-2608.83	-2531.26	3.51664e-80	1.32628e-78
							2d_Dark+CL	6d_Dark+GC	66	-38.5639	-16.6255	-787.884	-710.318	1.9563e-46	7.00682e-46
							2d_Dark+CL	6d_Light+MC	66	-33.1796	-22.034	-683.294	-605.727	1.86399e-42	5.00625e-42
							2d_Dark+CL	6d_Light+GC	66	-44.4953	-41.001	-903.102	-825.536	3.3856e-50	1.86208e-49
							2d_Dark+CL	8d_Dark+AC	66	0.0321212	7.18194	-38.1592	39.4071	0.999977	0.999977
							2d_Dark+CL	8d_Dark+CL	66	0.0348031	13.1575	-38.1071	39.4592	0.999977	0.999977
							2d_Dark+CL	8d_Light+AC	66	-9.44104	-110.834	-222.175	-144.608	1.19339e-13	1.97036e-13
							2d_Dark+CL	8d_Light+CL	66	-0.00900247	-3.4907	-38.958	38.6083	0.999977	0.999977
							2d_Dark+CL	8d_Dark+MC	66	-94.5503	-45.7351	-1875.42	-1797.85	4.7005e-71	6.24121e-70
							2d_Dark+CL	8d_Dark+GC	66	-42.6181	-14.3834	-866.637	-789.071	4.00023e-49	1.66621e-48
							2d_Dark+CL	8d_Light+MC	66	-43.1678	-65.8102	-877.314	-799.747	1.98819e-49	9.29715e-49
							2d_Dark+CL	8d_Light+GC	66	-68.2843	-67.1791	-1365.2	-1287.64	4.84449e-62	3.93521e-61
							2d_Light+AC	2d_Light+CL	66	0.0895468	16.1761	-37.0437	40.5226	0.999977	0.999977
							2d_Light+AC	2d_Dark+MC	66	-1.04898	-8.39246	-59.1595	18.4068	0.389483	0.509027
							2d_Light+AC	2d_Dark+GC	66	-0.520689	-9.12538	-48.8975	28.6688	0.733527	0.89035
							2d_Light+AC	2d_Light+MC	66	-6.13618	-18.2743	-157.978	-80.4118	7.77989e-08	1.12542e-07
							2d_Light+AC	2d_Light+GC	66	-0.741375	-15.2518	-53.1843	24.382	0.582437	0.73571
							2d_Light+AC	4d_Dark+AC	66	0.0888282	15.3527	-37.0576	40.5086	0.999977	0.999977
							2d_Light+AC	4d_Dark+CL	66	0.0826154	14.5957	-37.1783	40.3879	0.999977	0.999977
							2d_Light+AC	4d_Light+AC	66	-9.94185	-105.877	-231.903	-154.337	1.63437e-14	2.80177e-14
							2d_Light+AC	4d_Light+CL	66	0.0757533	13.6561	-37.3116	40.2546	0.999977	0.999977
							2d_Light+AC	4d_Dark+MC	66	-31.352	-297.328	-647.793	-570.227	5.55268e-41	1.33264e-40
							2d_Light+AC	4d_Dark+GC	66	-8.20502	-47.5717	-198.165	-120.599	1.74104e-11	2.66455e-11
							2d_Light+AC	4d_Light+MC	66	-29.4118	-194.967	-610.105	-532.538	2.62453e-39	5.79813e-39
							2d_Light+AC	4d_Light+GC	66	-35.2265	-32.9509	-723.056	-645.49	4.98199e-44	1.52936e-43
							2d_Light+AC	6d_Dark+AC	66	0.0803841	14.5239	-37.2217	40.3446	0.999977	0.999977
							2d_Light+AC	6d_Dark+CL	66	0.0896969	14.3116	-37.0408	40.5255	0.999977	0.999977
							2d_Light+AC	6d_Light+AC	66	-11.1529	-101.943	-255.427	-177.861	1.43491e-16	2.61253e-16
							2d_Light+AC	6d_Light+CL	66	0.06612	10.8764	-37.4987	40.0675	0.999977	0.999977
							2d_Light+AC	6d_Dark+MC	66	-132.253	-666.212	-2607.78	-2530.21	3.51664e-80	1.32628e-78
							2d_Light+AC	6d_Dark+GC	66	-38.5099	-16.6022	-786.835	-709.269	2.10035e-46	7.44284e-46
							2d_Light+AC	6d_Light+MC	66	-33.1256	-21.998	-682.245	-604.679	2.02246e-42	5.39323e-42
							2d_Light+AC	6d_Light+GC	66	-44.4413	-40.9509	-902.053	-824.487	3.57451e-50	1.94571e-49
							2d_Light+AC	8d_Dark+AC	66	0.0861179	12.9788	-37.1103	40.456	0.999977	0.999977
							2d_Light+AC	8d_Dark+CL	66	0.0887998	15.9437	-37.0582	40.5081	0.999977	0.999977
							2d_Light+AC	8d_Light+AC	66	-9.38704	-110.018	-221.126	-143.56	1.46308e-13	2.38428e-13
							2d_Light+AC	8d_Light+CL	66	0.0449942	8.12391	-37.9091	39.6571	0.999977	0.999977
							2d_Light+AC	8d_Dark+MC	66	-94.4963	-45.7089	-1874.37	-1796.8	4.72819e-71	6.24121e-70
							2d_Light+AC	8d_Dark+GC	66	-42.5641	-14.3652	-865.588	-788.022	4.22036e-49	1.7274e-48
							2d_Light+AC	8d_Light+MC	66	-43.1138	-65.726	-876.265	-798.699	2.10793e-49	9.76306e-49
							2d_Light+AC	8d_Light+GC	66	-68.2303	-67.1252	-1364.15	-1286.59	4.98027e-62	3.98422e-61
							2d_Light+CL	2d_Dark+MC	66	-1.13853	-9.11783	-60.8989	16.6673	0.347523	0.464906
							2d_Light+CL	2d_Dark+GC	66	-0.610235	-10.7454	-50.6369	26.9293	0.681012	0.848662
							2d_Light+CL	2d_Light+MC	66	-6.22573	-18.5435	-159.717	-82.1512	5.60269e-08	8.33301e-08
							2d_Light+CL	2d_Light+GC	66	-0.830922	-17.2059	-54.9237	22.6425	0.529854	0.683543
							2d_Light+CL	4d_Dark+AC	66	-0.000718631	-0.425225	-38.7971	38.7692	0.999977	0.999977
							2d_Light+CL	4d_Dark+CL	66	-0.00693138	-5.8195	-38.9178	38.6485	0.999977	0.999977
							2d_Light+CL	4d_Light+AC	66	-10.0314	-107.017	-233.642	-156.076	1.1866e-14	2.10951e-14
							2d_Light+CL	4d_Light+CL	66	-0.0137935	-35.4068	-39.0511	38.5152	0.999977	0.999977
							2d_Light+CL	4d_Dark+MC	66	-31.4415	-298.589	-649.533	-571.966	4.90593e-41	1.22151e-40
							2d_Light+CL	4d_Dark+GC	66	-8.29457	-48.1157	-199.904	-122.338	1.24386e-11	1.96047e-11
							2d_Light+CL	4d_Light+MC	66	-29.5013	-195.692	-611.844	-534.278	2.27627e-39	5.20349e-39
							2d_Light+CL	4d_Light+GC	66	-35.3161	-33.0351	-724.795	-647.229	4.50151e-44	1.42517e-43
							2d_Light+CL	6d_Dark+AC	66	-0.00916273	-82.5698	-38.9611	38.6051	0.999977	0.999977
							2d_Light+CL	6d_Dark+CL	66	0.000150107	0.0510056	-38.7802	38.786	0.999977	0.999977
							2d_Light+CL	6d_Light+AC	66	-11.2424	-102.893	-257.166	-179.6	1.05575e-16	1.99798e-16
							2d_Light+CL	6d_Light+CL	66	-0.0234268	-9.3061	-39.2382	38.3281	0.999977	0.999977
							2d_Light+CL	6d_Dark+MC	66	-132.342	-666.922	-2609.52	-2531.95	3.51664e-80	1.32628e-78
							2d_Light+CL	6d_Dark+GC	66	-38.5994	-16.6408	-788.574	-711.008	1.9306e-46	7.00682e-46
							2d_Light+CL	6d_Light+MC	66	-33.2151	-22.0576	-683.984	-606.418	1.82152e-42	5.00625e-42
							2d_Light+CL	6d_Light+GC	66	-44.5309	-41.0339	-903.792	-826.226	3.3856e-50	1.86208e-49
							2d_Light+CL	8d_Dark+AC	66	-0.00342893	-0.936456	-38.8497	38.7165	0.999977	0.999977
							2d_Light+CL	8d_Dark+CL	66	-0.000747051	-1.1802	-38.7976	38.7686	0.999977	0.999977
							2d_Light+CL	8d_Light+AC	66	-9.47659	-111.302	-222.865	-145.299	1.05944e-13	1.7929e-13
							2d_Light+CL	8d_Light+CL	66	-0.0445526	-189.667	-39.6486	37.9177	0.999977	0.999977
							2d_Light+CL	8d_Dark+MC	66	-94.5858	-45.7524	-1876.11	-1798.54	4.7005e-71	6.24121e-70
							2d_Light+CL	8d_Dark+GC	66	-42.6537	-14.3954	-867.328	-789.762	3.97328e-49	1.66621e-48
							2d_Light+CL	8d_Light+MC	66	-43.2033	-65.8649	-878.004	-800.438	1.98119e-49	9.29715e-49
							2d_Light+CL	8d_Light+GC	66	-68.3199	-67.2143	-1365.89	-1288.33	4.84449e-62	3.93521e-61
							2d_Dark+MC	2d_Dark+GC	66	0.528292	3.8512	-28.5211	49.0452	0.728821	0.886676
							2d_Dark+MC	2d_Light+MC	66	-5.0872	-14.2019	-137.602	-60.0354	4.59845e-06	6.54442e-06
							2d_Dark+MC	2d_Light+GC	66	0.307605	2.29759	-32.8079	44.7583	0.919581	0.999977
							2d_Dark+MC	4d_Dark+AC	66	1.13781	9.11124	-16.6813	60.885	0.347523	0.464906
							2d_Dark+MC	4d_Dark+CL	66	1.1316	9.06191	-16.802	60.7643	0.349199	0.464906
							2d_Dark+MC	4d_Light+AC	66	-8.89287	-56.9557	-211.527	-133.96	1.08507e-12	1.74669e-12
							2d_Dark+MC	4d_Light+CL	66	1.12473	9.00733	-16.9353	60.631	0.35126	0.465994
							2d_Dark+MC	4d_Dark+MC	66	-30.303	-185.52	-627.417	-549.851	4.46347e-40	1.0521e-39
							2d_Dark+MC	4d_Dark+GC	66	-7.15604	-33.6184	-177.789	-100.222	1.28536e-09	1.93354e-09
							2d_Dark+MC	4d_Light+MC	66	-28.3628	-144.892	-589.728	-512.162	2.36612e-38	5.09923e-38
							2d_Dark+MC	4d_Light+GC	66	-34.1775	-31.7542	-702.68	-625.113	3.16076e-43	9.27157e-43
							2d_Dark+MC	6d_Dark+AC	66	1.12936	9.04445	-16.8453	60.721	0.34956	0.464906
							2d_Dark+MC	6d_Dark+CL	66	1.13868	9.1165	-16.6644	60.9019	0.347523	0.464906
							2d_Dark+MC	6d_Light+AC	66	-10.1039	-60.895	-235.05	-157.484	8.96861e-15	1.61619e-14
							2d_Dark+MC	6d_Light+CL	66	1.1151	8.92841	-17.1224	60.4439	0.354884	0.468447
							2d_Dark+MC	6d_Dark+MC	66	-131.204	-559.61	-2587.4	-2509.84	4.88889e-80	1.51843e-78
							2d_Dark+MC	6d_Dark+GC	66	-37.4609	-16.1266	-766.459	-688.892	1.1626e-45	3.98606e-45
							2d_Dark+MC	6d_Light+MC	66	-32.0766	-21.2287	-661.868	-584.302	1.45251e-41	3.75944e-41
							2d_Dark+MC	6d_Light+GC	66	-43.3924	-39.7227	-881.677	-804.11	1.59345e-49	8.41341e-49
							2d_Dark+MC	8d_Dark+AC	66	1.1351	9.08647	-16.7339	60.8323	0.348132	0.464906
							2d_Dark+MC	8d_Dark+CL	66	1.13778	9.11173	-16.6818	60.8844	0.347523	0.464906
							2d_Dark+MC	8d_Light+AC	66	-8.33806	-55.17	-200.749	-123.183	1.04928e-11	1.67378e-11
							2d_Dark+MC	8d_Light+CL	66	1.09397	8.76102	-17.5327	60.0335	0.364153	0.477104
							2d_Dark+MC	8d_Dark+MC	66	-93.4473	-45.1194	-1853.99	-1776.42	8.93158e-71	1.07179e-69
							2d_Dark+MC	8d_Dark+GC	66	-41.5152	-13.9988	-845.212	-767.646	1.98934e-48	7.83859e-48
							2d_Dark+MC	8d_Light+MC	66	-42.0648	-62.9978	-855.888	-778.322	8.81214e-49	3.55176e-48
							2d_Dark+MC	8d_Light+GC	66	-67.1814	-65.601	-1343.78	-1266.21	1.30567e-61	9.99122e-61
							2d_Dark+GC	2d_Light+MC	66	-5.61549	-16.4916	-147.864	-70.2974	6.06517e-07	8.7022e-07
							2d_Dark+GC	2d_Light+GC	66	-0.220686	-2.96034	-43.0699	34.4963	0.998026	0.999977
							2d_Dark+GC	4d_Dark+AC	66	0.609517	10.728	-26.9433	50.6229	0.681012	0.848662
							2d_Dark+GC	4d_Dark+CL	66	0.603304	10.621	-27.064	50.5023	0.682881	0.848662
							2d_Dark+GC	4d_Light+AC	66	-9.42116	-85.9611	-221.789	-144.222	1.27766e-13	2.08855e-13
							2d_Dark+GC	4d_Light+CL	66	0.596442	10.5023	-27.1973	50.369	0.68531	0.849059
							2d_Dark+GC	4d_Dark+MC	66	-30.8313	-257.704	-637.679	-560.113	1.55717e-40	3.72029e-40
							2d_Dark+GC	4d_Dark+GC	66	-7.68433	-42.3376	-188.051	-110.484	1.47978e-10	2.25166e-10
							2d_Dark+GC	4d_Light+MC	66	-28.8911	-179.341	-599.99	-522.424	7.74926e-39	1.69075e-38
							2d_Dark+GC	4d_Light+GC	66	-34.7058	-32.4186	-712.942	-635.375	1.23799e-43	3.71397e-43
							2d_Dark+GC	6d_Dark+AC	66	0.601073	10.5841	-27.1073	50.4589	0.683108	0.848662
							2d_Dark+GC	6d_Dark+CL	66	0.610386	10.7337	-26.9264	50.6398	0.681012	0.848662
							2d_Dark+GC	6d_Light+AC	66	-10.6322	-86.342	-245.312	-167.746	1.10359e-15	2.00238e-15
							2d_Dark+GC	6d_Light+CL	66	0.586809	10.3228	-27.3844	50.1818	0.69002	0.851239
							2d_Dark+GC	6d_Dark+MC	66	-131.732	-638.225	-2597.67	-2520.1	4.2542e-80	1.46954e-78
							2d_Dark+GC	6d_Dark+GC	66	-37.9892	-16.3728	-776.721	-699.154	4.89895e-46	1.71301e-45
							2d_Dark+GC	6d_Light+MC	66	-32.6049	-21.637	-672.131	-594.564	5.34206e-42	1.40329e-41
							2d_Dark+GC	6d_Light+GC	66	-43.9206	-40.4163	-891.939	-814.372	7.51084e-50	4.04666e-49
							2d_Dark+GC	8d_Dark+AC	66	0.606807	10.6629	-26.996	50.5703	0.681608	0.848662
							2d_Dark+GC	8d_Dark+CL	66	0.609488	10.7316	-26.9439	50.6224	0.681012	0.848662
							2d_Dark+GC	8d_Light+AC	66	-8.86635	-86.6319	-211.011	-133.445	1.20585e-12	1.93522e-12
							2d_Dark+GC	8d_Light+CL	66	0.565683	9.96083	-27.7948	49.7715	0.702605	0.860731
							2d_Dark+GC	8d_Dark+MC	66	-93.9756	-45.44	-1864.25	-1786.69	6.62516e-71	8.53191e-70
							2d_Dark+GC	8d_Dark+GC	66	-42.0434	-14.1869	-855.474	-777.908	9.0324e-49	3.61296e-48
							2d_Dark+GC	8d_Light+MC	66	-42.5931	-64.6925	-866.151	-788.584	4.07309e-49	1.68015e-48
							2d_Dark+GC	8d_Light+GC	66	-67.7097	-66.5102	-1354.04	-1276.47	8.07707e-62	6.36521e-61
							2d_Light+MC	2d_Light+GC	66	5.39481	15.9049	66.0106	143.577	1.42622e-06	2.04078e-06
							2d_Light+MC	4d_Dark+AC	66	6.22501	18.5411	82.1372	159.703	5.60269e-08	8.33301e-08
							2d_Light+MC	4d_Dark+CL	66	6.2188	18.5227	82.0166	159.583	5.71139e-08	8.4471e-08
							2d_Light+MC	4d_Light+AC	66	-3.80567	-10.9177	-112.708	-35.1418	0.000438172	0.000615305
							2d_Light+MC	4d_Light+CL	66	6.21193	18.5024	81.8833	159.45	5.83823e-08	8.58658e-08
							2d_Light+MC	4d_Dark+MC	66	-25.2158	-71.6638	-528.598	-451.032	2.81825e-35	5.88157e-35
							2d_Light+MC	4d_Dark+GC	66	-2.06884	-5.4817	-78.9701	1.40389	0.0587186	0.0811608
							2d_Light+MC	4d_Light+MC	66	-23.2756	-63.2438	-490.91	-413.343	3.20632e-33	6.53644e-33
							2d_Light+MC	4d_Light+GC	66	-29.0903	-25.9613	-603.861	-526.295	5.10704e-39	1.11889e-38
							2d_Light+MC	6d_Dark+AC	66	6.21657	18.5162	81.9732	159.539	5.7467e-08	8.47558e-08
							2d_Light+MC	6d_Dark+CL	66	6.22588	18.5432	82.1541	159.72	5.60269e-08	8.33301e-08
							2d_Light+MC	6d_Light+AC	66	-5.01669	-14.2088	-136.232	-58.6657	5.98394e-06	8.49334e-06
							2d_Light+MC	6d_Light+CL	66	6.2023	18.4732	81.6961	159.262	6.03476e-08	8.82646e-08
							2d_Light+MC	6d_Dark+MC	66	-126.116	-323.379	-2488.58	-2411.02	6.21506e-79	1.82308e-77
							2d_Light+MC	6d_Dark+GC	66	-32.3737	-13.8129	-667.64	-590.074	8.23246e-42	2.14125e-41
							2d_Light+MC	6d_Light+MC	66	-26.9894	-17.4937	-563.05	-485.484	4.78782e-37	1.01934e-36
							2d_Light+MC	6d_Light+GC	66	-38.3051	-33.7203	-782.858	-705.292	2.92235e-46	1.02867e-45
							2d_Light+MC	8d_Dark+AC	66	6.2223	18.5322	82.0846	159.651	5.64745e-08	8.37599e-08
							2d_Light+MC	8d_Dark+CL	66	6.22498	18.5412	82.1367	159.703	5.60269e-08	8.33301e-08
							2d_Light+MC	8d_Light+AC	66	-3.25086	-9.38565	-101.931	-24.3646	0.00252604	0.00351913
							2d_Light+MC	8d_Light+CL	66	6.18118	18.4108	81.2858	158.852	6.51434e-08	9.44938e-08
							2d_Light+MC	8d_Dark+MC	66	-88.3601	-42.1882	-1755.17	-1677.61	3.26767e-69	3.67091e-68
							2d_Light+MC	8d_Dark+GC	66	-36.428	-12.2161	-746.394	-668.827	6.63878e-45	2.23266e-44
							2d_Light+MC	8d_Light+MC	66	-36.9776	-50.1821	-757.07	-679.504	2.6192e-45	8.92218e-45
							2d_Light+MC	8d_Light+GC	66	-62.0942	-58.0069	-1244.96	-1167.39	2.05949e-59	1.4896e-58
							2d_Light+GC	4d_Dark+AC	66	0.830203	17.1806	-22.6565	54.9098	0.529854	0.683543
							2d_Light+GC	4d_Dark+CL	66	0.82399	17.0572	-22.7772	54.7891	0.531751	0.683543
							2d_Light+GC	4d_Light+AC	66	-9.20048	-87.2534	-217.502	-139.936	3.10704e-13	5.03226e-13
							2d_Light+GC	4d_Light+CL	66	0.817128	16.9198	-22.9105	54.6558	0.534145	0.684536
							2d_Light+GC	4d_Dark+MC	66	-30.6106	-264.235	-633.392	-555.826	2.41558e-40	5.74515e-40
							2d_Light+GC	4d_Dark+GC	66	-7.46364	-41.6906	-183.764	-106.198	3.66158e-10	5.5555e-10
							2d_Light+GC	4d_Light+MC	66	-28.6704	-181.114	-595.703	-518.137	1.23389e-38	2.68104e-38
							2d_Light+GC	4d_Light+GC	66	-34.4852	-32.225	-708.655	-631.089	1.82491e-43	5.4132e-43
							2d_Light+GC	6d_Dark+AC	66	0.821759	17.0162	-22.8205	54.7457	0.532076	0.683543
							2d_Light+GC	6d_Dark+CL	66	0.831072	17.1772	-22.6396	54.9266	0.529854	0.683543
							2d_Light+GC	6d_Light+AC	66	-10.4115	-87.155	-241.026	-163.459	2.63761e-15	4.76937e-15
							2d_Light+GC	6d_Light+CL	66	0.807495	16.6982	-23.0976	54.4687	0.538563	0.686863
							2d_Light+GC	6d_Dark+MC	66	-131.511	-643.94	-2593.38	-2515.81	4.45316e-80	1.46954e-78
							2d_Light+GC	6d_Dark+GC	66	-37.7685	-16.2791	-772.434	-694.868	7.03068e-46	2.44223e-45
							2d_Light+GC	6d_Light+MC	66	-32.3842	-21.4947	-667.844	-590.277	8.10843e-42	2.11943e-41
							2d_Light+GC	6d_Light+GC	66	-43.7	-40.2284	-887.652	-810.085	1.0255e-49	5.46935e-49
							2d_Light+GC	8d_Dark+AC	66	0.827493	17.0859	-22.7091	54.8571	0.530504	0.683543
							2d_Light+GC	8d_Dark+CL	66	0.830175	17.189	-22.657	54.9092	0.529854	0.683543
							2d_Light+GC	8d_Light+AC	66	-8.64567	-88.3243	-206.725	-129.158	2.97162e-12	4.7546e-12
							2d_Light+GC	8d_Light+CL	66	0.786369	16.2832	-23.508	54.0583	0.550115	0.696548
							2d_Light+GC	8d_Dark+MC	66	-93.7549	-45.3381	-1859.97	-1782.4	7.43223e-71	9.12609e-70
							2d_Light+GC	8d_Dark+GC	66	-41.8228	-14.1131	-851.187	-773.621	1.25314e-48	4.97487e-48
							2d_Light+GC	8d_Light+MC	66	-42.3724	-64.4237	-861.864	-784.297	5.58359e-49	2.2678e-48
							2d_Light+GC	8d_Light+GC	66	-67.489	-66.322	-1349.75	-1272.19	9.84198e-62	7.64201e-61
							4d_Dark+AC	4d_Dark+CL	66	-0.00621275	-3.01359	-38.9038	38.6624	0.999977	0.999977
							4d_Dark+AC	4d_Light+AC	66	-10.0307	-106.992	-233.628	-156.062	1.1866e-14	2.10951e-14
							4d_Dark+AC	4d_Light+CL	66	-0.0130749	-7.56995	-39.0371	38.5291	0.999977	0.999977
							4d_Dark+AC	4d_Dark+MC	66	-31.4408	-298.544	-649.519	-571.952	4.90593e-41	1.22151e-40
							4d_Dark+AC	4d_Dark+GC	66	-8.29385	-48.1092	-199.891	-122.324	1.24386e-11	1.96047e-11
							4d_Dark+AC	4d_Light+MC	66	-29.5006	-195.675	-611.83	-534.264	2.27627e-39	5.20349e-39
							4d_Dark+AC	4d_Light+GC	66	-35.3154	-33.0344	-724.781	-647.215	4.50151e-44	1.42517e-43
							4d_Dark+AC	6d_Dark+AC	66	-0.0084441	-5.00731	-38.9472	38.6191	0.999977	0.999977
							4d_Dark+AC	6d_Dark+CL	66	0.000868738	0.256261	-38.7663	38.8	0.999977	0.999977
							4d_Dark+AC	6d_Light+AC	66	-11.2417	-102.874	-257.152	-179.586	1.05575e-16	1.99798e-16
							4d_Dark+AC	6d_Light+CL	66	-0.0227082	-7.49948	-39.2242	38.342	0.999977	0.999977
							4d_Dark+AC	6d_Dark+MC	66	-132.341	-666.895	-2609.51	-2531.94	3.51664e-80	1.32628e-78
							4d_Dark+AC	6d_Dark+GC	66	-38.5987	-16.6405	-788.56	-710.994	1.9306e-46	7.00682e-46
							4d_Dark+AC	6d_Light+MC	66	-33.2144	-22.0571	-683.97	-606.404	1.82152e-42	5.00625e-42
							4d_Dark+AC	6d_Light+GC	66	-44.5302	-41.0332	-903.778	-826.212	3.3856e-50	1.86208e-49
							4d_Dark+AC	8d_Dark+AC	66	-0.00271029	-0.672573	-38.8358	38.7305	0.999977	0.999977
							4d_Dark+AC	8d_Dark+CL	66	-2.84206e-05	-0.0158084	-38.7837	38.7826	0.999977	0.999977
							4d_Dark+AC	8d_Light+AC	66	-9.47587	-111.271	-222.851	-145.285	1.05944e-13	1.7929e-13
							4d_Dark+AC	8d_Light+CL	66	-0.043834	-25.7996	-39.6346	37.9317	0.999977	0.999977
							4d_Dark+AC	8d_Dark+MC	66	-94.5851	-45.752	-1876.09	-1798.53	4.7005e-71	6.24121e-70
							4d_Dark+AC	8d_Dark+GC	66	-42.653	-14.3952	-867.314	-789.748	3.97328e-49	1.66621e-48
							4d_Dark+AC	8d_Light+MC	66	-43.2026	-65.8635	-877.99	-800.424	1.98119e-49	9.29715e-49
							4d_Dark+AC	8d_Light+GC	66	-68.3192	-67.2135	-1365.88	-1288.31	4.84449e-62	3.93521e-61
							4d_Dark+CL	4d_Light+AC	66	-10.0245	-106.934	-233.508	-155.941	1.20826e-14	2.13366e-14
							4d_Dark+CL	4d_Light+CL	66	-0.00686213	-5.51933	-38.9164	38.6498	0.999977	0.999977
							4d_Dark+CL	4d_Dark+MC	66	-31.4346	-298.504	-649.398	-571.832	4.91736e-41	1.22151e-40
							4d_Dark+CL	4d_Dark+GC	66	-8.28763	-48.0743	-199.77	-122.204	1.26837e-11	1.98723e-11
							4d_Dark+CL	4d_Light+MC	66	-29.4944	-195.64	-611.709	-534.143	2.2858e-39	5.20349e-39
							4d_Dark+CL	4d_Light+GC	66	-35.3091	-33.0286	-724.661	-647.095	4.50151e-44	1.42517e-43
							4d_Dark+CL	6d_Dark+AC	66	-0.00223134	-1.88159	-38.8265	38.7398	0.999977	0.999977
							4d_Dark+CL	6d_Dark+CL	66	0.00708149	2.23323	-38.6456	38.9207	0.999977	0.999977
							4d_Dark+CL	6d_Light+AC	66	-11.2355	-102.824	-257.032	-179.465	1.07373e-16	2.01755e-16
							4d_Dark+CL	6d_Light+CL	66	-0.0164954	-5.93257	-39.1035	38.4627	0.999977	0.999977
							4d_Dark+CL	6d_Dark+MC	66	-132.335	-666.876	-2609.38	-2531.82	3.51664e-80	1.32628e-78
							4d_Dark+CL	6d_Dark+GC	66	-38.5925	-16.6378	-788.44	-710.874	1.9306e-46	7.00682e-46
							4d_Dark+CL	6d_Light+MC	66	-33.2082	-22.053	-683.85	-606.283	1.82174e-42	5.00625e-42
							4d_Dark+CL	6d_Light+GC	66	-44.5239	-41.0275	-903.658	-826.091	3.3856e-50	1.86208e-49
							4d_Dark+CL	8d_Dark+AC	66	0.00350246	0.91038	-38.7151	38.8512	0.999977	0.999977
							4d_Dark+CL	8d_Dark+CL	66	0.00618433	4.61636	-38.663	38.9033	0.999977	0.999977
							4d_Dark+CL	8d_Light+AC	66	-9.46966	-111.209	-222.731	-145.164	1.07944e-13	1.81511e-13
							4d_Dark+CL	8d_Light+CL	66	-0.0376213	-31.2516	-39.5139	38.0523	0.999977	0.999977
							4d_Dark+CL	8d_Dark+MC	66	-94.5789	-45.749	-1875.97	-1798.4	4.7005e-71	6.24121e-70
							4d_Dark+CL	8d_Dark+GC	66	-42.6467	-14.3931	-867.193	-789.627	3.97328e-49	1.66621e-48
							4d_Dark+CL	8d_Light+MC	66	-43.1964	-65.8542	-877.87	-800.303	1.98119e-49	9.29715e-49
							4d_Dark+CL	8d_Light+GC	66	-68.313	-67.2074	-1365.76	-1288.19	4.84449e-62	3.93521e-61
							4d_Light+AC	4d_Light+CL	66	10.0176	106.869	155.808	233.374	1.23374e-14	2.16417e-14
							4d_Light+AC	4d_Dark+MC	66	-21.4101	-151.869	-454.673	-377.107	4.13143e-31	8.26285e-31
							4d_Light+AC	4d_Dark+GC	66	1.73683	8.85125	-5.04524	72.521	0.118809	0.162096
							4d_Light+AC	4d_Light+MC	66	-19.4699	-109.678	-416.985	-339.419	9.2331e-29	1.81906e-28
							4d_Light+AC	4d_Light+GC	66	-25.2847	-23.5612	-529.936	-452.37	2.40295e-35	5.03474e-35
							4d_Light+AC	6d_Dark+AC	66	10.0222	106.919	155.898	233.464	1.21507e-14	2.13851e-14
							4d_Light+AC	6d_Dark+CL	66	10.0315	106.966	156.079	233.645	1.1866e-14	2.10951e-14
							4d_Light+AC	6d_Light+AC	66	-1.21101	-8.41206	-62.307	15.2593	0.312468	0.424121
							4d_Light+AC	6d_Light+CL	66	10.008	106.728	155.621	233.187	1.2739e-14	2.21986e-14
							4d_Light+AC	6d_Dark+MC	66	-122.311	-557.319	-2414.66	-2337.09	3.99093e-78	1.00343e-76
							4d_Light+AC	6d_Dark+GC	66	-28.568	-12.3061	-593.715	-516.149	1.52923e-38	3.30915e-38
							4d_Light+AC	6d_Light+MC	66	-23.1837	-15.3662	-489.125	-411.559	4.03204e-33	8.18814e-33
							4d_Light+AC	6d_Light+GC	66	-34.4995	-31.6723	-708.933	-631.367	1.78813e-43	5.33409e-43
							4d_Light+AC	8d_Dark+AC	66	10.028	106.899	156.01	233.576	1.19541e-14	2.11803e-14
							4d_Light+AC	8d_Dark+CL	66	10.0307	107.006	156.062	233.628	1.1866e-14	2.10951e-14
							4d_Light+AC	8d_Light+AC	66	0.554811	4.38124	-28.006	49.5603	0.709988	0.867764
							4d_Light+AC	8d_Light+CL	66	9.98685	106.541	155.211	232.777	1.36857e-14	2.35376e-14
							4d_Light+AC	8d_Dark+MC	66	-84.5544	-40.8581	-1681.25	-1603.68	5.36765e-68	5.5571e-67
							4d_Light+AC	8d_Dark+GC	66	-32.6223	-11.0044	-672.469	-594.902	5.19345e-42	1.37107e-41
							4d_Light+AC	8d_Light+MC	66	-33.1719	-50.0631	-683.145	-605.579	1.86786e-42	5.00625e-42
							4d_Light+AC	8d_Light+GC	66	-58.2885	-57.1029	-1171.03	-1093.47	1.16376e-57	7.87776e-57
							4d_Light+CL	4d_Dark+MC	66	-31.4277	-298.456	-649.265	-571.698	4.93913e-41	1.22151e-40
							4d_Light+CL	4d_Dark+GC	66	-8.28077	-48.0356	-199.637	-122.07	1.29702e-11	2.02013e-11
							4d_Light+CL	4d_Light+MC	66	-29.4875	-195.6	-611.576	-534.01	2.2988e-39	5.20349e-39
							4d_Light+CL	4d_Light+GC	66	-35.3023	-33.0222	-724.527	-646.961	4.51136e-44	1.42517e-43
							4d_Light+CL	6d_Dark+AC	66	0.00463079	12.4005	-38.6932	38.8731	0.999977	0.999977
							4d_Light+CL	6d_Dark+CL	66	0.0139436	4.70357	-38.5123	39.054	0.999977	0.999977
							4d_Light+CL	6d_Light+AC	66	-11.2286	-102.766	-256.898	-179.332	1.09497e-16	2.0429e-16
							4d_Light+CL	6d_Light+CL	66	-0.0096333	-3.78892	-38.9703	38.596	0.999977	0.999977
							4d_Light+CL	6d_Dark+MC	66	-132.328	-666.852	-2609.25	-2531.68	3.51664e-80	1.32628e-78
							4d_Light+CL	6d_Dark+GC	66	-38.5856	-16.6349	-788.306	-710.74	1.9306e-46	7.00682e-46
							4d_Light+CL	6d_Light+MC	66	-33.2013	-22.0484	-683.716	-606.15	1.82797e-42	5.00625e-42
							4d_Light+CL	6d_Light+GC	66	-44.5171	-41.0212	-903.524	-825.958	3.3856e-50	1.86208e-49
							4d_Light+CL	8d_Dark+AC	66	0.0103646	2.81729	-38.5818	38.9845	0.999977	0.999977
							4d_Light+CL	8d_Dark+CL	66	0.0130465	17.9578	-38.5297	39.0366	0.999977	0.999977
							4d_Light+CL	8d_Light+AC	66	-9.4628	-111.139	-222.597	-145.031	1.1029e-13	1.84281e-13
							4d_Light+CL	8d_Light+CL	66	-0.0307591	-72.0376	-39.3806	38.1856	0.999977	0.999977
							4d_Light+CL	8d_Dark+MC	66	-94.572	-45.7457	-1875.84	-1798.27	4.7005e-71	6.24121e-70
							4d_Light+CL	8d_Dark+GC	66	-42.6399	-14.3908	-867.06	-789.494	3.97328e-49	1.66621e-48
							4d_Light+CL	8d_Light+MC	66	-43.1895	-65.8438	-877.736	-800.17	1.98119e-49	9.29715e-49
							4d_Light+CL	8d_Light+GC	66	-68.3061	-67.2007	-1365.62	-1288.06	4.84449e-62	3.93521e-61
							4d_Dark+MC	4d_Dark+GC	66	23.147	114.586	410.845	488.411	4.40975e-33	8.92088e-33
							4d_Dark+MC	4d_Light+MC	66	1.94022	10.5511	-1.09446	76.4718	0.0780655	0.10762
							4d_Dark+MC	4d_Light+GC	66	-3.87454	-3.60684	-114.046	-36.4796	0.000349419	0.000491982
							4d_Dark+MC	6d_Dark+AC	66	31.4324	298.502	571.788	649.355	4.91736e-41	1.22151e-40
							4d_Dark+MC	6d_Dark+CL	66	31.4417	298.474	571.969	649.536	4.90593e-41	1.22151e-40
							4d_Dark+MC	6d_Light+AC	66	20.1991	133.112	353.583	431.15	1.15862e-29	2.29981e-29
							4d_Dark+MC	6d_Light+CL	66	31.4181	298.282	571.511	649.078	4.98697e-41	1.22471e-40
							4d_Dark+MC	6d_Dark+MC	66	-100.901	-449.155	-1998.77	-1921.2	1.07071e-72	2.35557e-71
							4d_Dark+MC	6d_Dark+GC	66	-7.1579	-3.08271	-177.825	-100.259	1.27922e-09	1.92979e-09
							4d_Dark+MC	6d_Light+MC	66	-1.77358	-1.17493	-73.2347	4.33152	0.110738	0.151869
							4d_Dark+MC	6d_Light+GC	66	-13.0893	-12.0051	-293.043	-215.477	1.00828e-19	1.95007e-19
							4d_Dark+MC	8d_Dark+AC	66	31.4381	298.376	571.9	649.466	4.90843e-41	1.22151e-40
							4d_Dark+MC	8d_Dark+CL	66	31.4408	298.577	571.952	649.518	4.90593e-41	1.22151e-40
							4d_Dark+MC	8d_Light+AC	66	21.9649	162.203	387.884	465.451	9.40533e-32	1.88822e-31
							4d_Dark+MC	8d_Light+CL	66	31.397	298.166	571.101	648.667	5.10411e-41	1.23058e-40
							4d_Dark+MC	8d_Dark+MC	66	-63.1443	-30.5041	-1265.36	-1187.79	7.02911e-60	5.15468e-59
							4d_Dark+MC	8d_Dark+GC	66	-11.2121	-3.78167	-256.578	-179.012	1.15515e-16	2.13258e-16
							4d_Dark+MC	8d_Light+MC	66	-11.7618	-17.7045	-267.255	-189.688	1.44694e-17	2.78827e-17
							4d_Dark+MC	8d_Light+GC	66	-36.8784	-36.0884	-755.143	-677.577	3.08235e-45	1.04326e-44
							4d_Dark+GC	4d_Light+MC	66	-21.2067	-92.603	-450.723	-373.156	7.14226e-31	1.42306e-30
							4d_Dark+GC	4d_Light+GC	66	-27.0215	-24.9539	-563.674	-486.108	4.47278e-37	9.56125e-37
							4d_Dark+GC	6d_Dark+AC	66	8.2854	48.0625	122.16	199.726	1.27629e-11	1.99372e-11
							4d_Dark+GC	6d_Dark+CL	66	8.29472	48.1095	122.341	199.907	1.24386e-11	1.96047e-11
							4d_Dark+GC	6d_Light+AC	66	-2.94785	-14.4433	-96.0449	-18.4786	0.00614206	0.00853423
							4d_Dark+GC	6d_Light+CL	66	8.27114	47.9747	121.883	199.449	1.34158e-11	2.07728e-11
							4d_Dark+GC	6d_Dark+MC	66	-124.048	-471.917	-2448.4	-2370.83	1.74623e-78	4.85268e-77
							4d_Dark+GC	6d_Dark+GC	66	-30.3049	-13.029	-627.453	-549.887	4.46347e-40	1.0521e-39
							4d_Dark+GC	6d_Light+MC	66	-24.9205	-16.4419	-522.863	-445.297	5.65655e-35	1.17124e-34
							4d_Dark+GC	6d_Light+GC	66	-36.2363	-32.9772	-742.671	-665.105	9.19236e-45	3.07188e-44
							4d_Dark+GC	8d_Dark+AC	66	8.29114	48.085	122.272	199.838	1.25393e-11	1.97046e-11
							4d_Dark+GC	8d_Dark+CL	66	8.29382	48.111	122.324	199.89	1.24386e-11	1.96047e-11
							4d_Dark+GC	8d_Light+AC	66	-1.18202	-6.14779	-61.7439	15.8224	0.326869	0.442531
							4d_Dark+GC	8d_Light+CL	66	8.25001	47.8572	121.473	199.039	1.45075e-11	2.22673e-11
							4d_Dark+GC	8d_Dark+MC	66	-86.2912	-41.5958	-1714.98	-1637.42	1.47739e-68	1.59197e-67
							4d_Dark+GC	8d_Dark+GC	66	-34.3591	-11.5765	-706.207	-628.64	2.28194e-43	6.73109e-43
							4d_Dark+GC	8d_Light+MC	66	-34.9087	-51.4716	-716.883	-639.317	8.64196e-44	2.6074e-43
							4d_Dark+GC	8d_Light+GC	66	-60.0253	-58.2226	-1204.77	-1127.2	1.80567e-58	1.27119e-57
							4d_Light+MC	4d_Light+GC	66	-5.81477	-5.38592	-151.735	-74.1683	2.77869e-07	3.99768e-07
							4d_Light+MC	6d_Dark+AC	66	29.4921	195.632	534.1	611.666	2.28655e-39	5.20349e-39
							4d_Light+MC	6d_Dark+CL	66	29.5015	195.656	534.281	611.847	2.27627e-39	5.20349e-39
							4d_Light+MC	6d_Light+AC	66	18.2589	98.0683	315.895	393.461	3.31369e-27	6.5042e-27
							4d_Light+MC	6d_Light+CL	66	29.4779	195.51	533.823	611.389	2.32543e-39	5.22479e-39
							4d_Light+MC	6d_Dark+MC	66	-102.841	-412.673	-2036.46	-1958.89	3.20345e-73	7.35401e-72
							4d_Light+MC	6d_Dark+GC	66	-9.09812	-3.91408	-215.514	-137.947	4.70272e-13	7.59339e-13
							4d_Light+MC	6d_Light+MC	66	-3.7138	-2.454	-110.923	-33.3571	0.000591098	0.000827851
							4d_Light+MC	6d_Light+GC	66	-15.0296	-13.7176	-330.731	-253.165	1.06764e-22	2.08784e-22
							4d_Light+MC	8d_Dark+AC	66	29.4979	195.612	534.211	611.777	2.27906e-39	5.20349e-39
							4d_Light+MC	8d_Dark+CL	66	29.5006	195.686	534.263	611.83	2.27627e-39	5.20349e-39
							4d_Light+MC	8d_Light+AC	66	20.0247	115.659	350.196	427.762	1.89018e-29	3.73789e-29
							4d_Light+MC	8d_Light+CL	66	29.4568	195.397	533.412	610.979	2.39946e-39	5.32317e-39
							4d_Light+MC	8d_Dark+MC	66	-65.0845	-31.3988	-1303.04	-1225.48	1.01198e-60	7.6332e-60
							4d_Light+MC	8d_Dark+GC	66	-13.1524	-4.43314	-294.267	-216.701	8.03701e-20	1.56012e-19
							4d_Light+MC	8d_Light+MC	66	-13.702	-20.3584	-304.943	-227.377	1.10469e-20	2.1523e-20
							4d_Light+MC	8d_Light+GC	66	-38.8186	-37.7772	-792.831	-715.265	1.39902e-46	5.47174e-46
							4d_Light+GC	6d_Dark+AC	66	35.3069	33.0265	647.051	724.617	4.50151e-44	1.42517e-43
							4d_Light+GC	6d_Dark+CL	66	35.3162	33.0351	647.232	724.798	4.50151e-44	1.42517e-43
							4d_Light+GC	6d_Light+AC	66	24.0737	22.4021	428.846	506.412	4.41644e-34	9.1089e-34
							4d_Light+GC	6d_Light+CL	66	35.2926	33.0131	646.774	724.34	4.53463e-44	1.42517e-43
							4d_Light+GC	6d_Dark+MC	66	-97.026	-89.2351	-1923.51	-1845.94	1.28783e-71	2.61529e-70
							4d_Light+GC	6d_Dark+GC	66	-3.28336	-1.28554	-102.562	-24.9959	0.00229481	0.00320545
							4d_Light+GC	6d_Light+MC	66	2.10097	1.13767	-2.02802	79.5943	0.0546943	0.0757968
							4d_Light+GC	6d_Light+GC	66	-9.2148	-6.04908	-217.78	-140.214	2.93986e-13	4.77615e-13
							4d_Light+GC	8d_Dark+AC	66	35.3126	33.0317	647.163	724.729	4.50151e-44	1.42517e-43
							4d_Light+GC	8d_Dark+CL	66	35.3153	33.0344	647.215	724.781	4.50151e-44	1.42517e-43
							4d_Light+GC	8d_Light+AC	66	25.8395	24.0943	463.147	540.713	6.58119e-36	1.38995e-35
							4d_Light+GC	8d_Light+CL	66	35.2715	32.9934	646.364	723.93	4.62558e-44	1.42825e-43
							4d_Light+GC	8d_Dark+MC	66	-59.2697	-25.4661	-1190.09	-1112.53	4.05019e-58	2.81382e-57
							4d_Light+GC	8d_Dark+GC	66	-7.3376	-2.32943	-181.316	-103.749	6.13203e-10	9.27711e-10
							4d_Light+GC	8d_Light+MC	66	-7.88723	-6.28845	-191.992	-114.426	6.43113e-11	9.81398e-11
							4d_Light+GC	8d_Light+GC	66	-33.0038	-22.3734	-679.88	-602.314	2.5311e-42	6.71568e-42
							6d_Dark+AC	6d_Dark+CL	66	0.00931283	3.1667	-38.6022	38.964	0.999977	0.999977
							6d_Dark+AC	6d_Light+AC	66	-11.2333	-102.809	-256.988	-179.422	1.07925e-16	2.02071e-16
							6d_Dark+AC	6d_Light+CL	66	-0.0142641	-5.6718	-39.0602	38.506	0.999977	0.999977
							6d_Dark+AC	6d_Dark+MC	66	-132.333	-666.876	-2609.34	-2531.77	3.51664e-80	1.32628e-78
							6d_Dark+AC	6d_Dark+GC	66	-38.5903	-16.6369	-788.396	-710.83	1.9306e-46	7.00682e-46
							6d_Dark+AC	6d_Light+MC	66	-33.2059	-22.0515	-683.806	-606.24	1.82174e-42	5.00625e-42
							6d_Dark+AC	6d_Light+GC	66	-44.5217	-41.0255	-903.614	-826.048	3.3856e-50	1.86208e-49
							6d_Dark+AC	8d_Dark+AC	66	0.0057338	1.56665	-38.6717	38.8945	0.999977	0.999977
							6d_Dark+AC	8d_Dark+CL	66	0.00841567	13.5043	-38.6197	38.9466	0.999977	0.999977
							6d_Dark+AC	8d_Light+AC	66	-9.46743	-111.194	-222.687	-145.121	1.0858e-13	1.82001e-13
							6d_Dark+AC	8d_Light+CL	66	-0.0353899	-170.933	-39.4706	38.0957	0.999977	0.999977
							6d_Dark+AC	8d_Dark+MC	66	-94.5766	-45.7479	-1875.93	-1798.36	4.7005e-71	6.24121e-70
							6d_Dark+AC	8d_Dark+GC	66	-42.6445	-14.3923	-867.15	-789.584	3.97328e-49	1.66621e-48
							6d_Dark+AC	8d_Light+MC	66	-43.1941	-65.8509	-877.826	-800.26	1.98119e-49	9.29715e-49
							6d_Dark+AC	8d_Light+GC	66	-68.3107	-67.2053	-1365.71	-1288.15	4.84449e-62	3.93521e-61
							6d_Dark+CL	6d_Light+AC	66	-11.2426	-102.857	-257.169	-179.603	1.05575e-16	1.99798e-16
							6d_Dark+CL	6d_Light+CL	66	-0.0235769	-6.09293	-39.2411	38.3251	0.999977	0.999977
							6d_Dark+CL	6d_Dark+MC	66	-132.342	-666.85	-2609.52	-2531.96	3.51664e-80	1.32628e-78
							6d_Dark+CL	6d_Dark+GC	66	-38.5996	-16.6409	-788.577	-711.011	1.9306e-46	7.00682e-46
							6d_Dark+CL	6d_Light+MC	66	-33.2153	-22.0577	-683.987	-606.421	1.82152e-42	5.00625e-42
							6d_Dark+CL	6d_Light+GC	66	-44.531	-41.0339	-903.795	-826.229	3.3856e-50	1.86208e-49
							6d_Dark+CL	8d_Dark+AC	66	-0.00357903	-0.762296	-38.8526	38.7136	0.999977	0.999977
							6d_Dark+CL	8d_Dark+CL	66	-0.000897158	-0.29844	-38.8006	38.7657	0.999977	0.999977
							6d_Dark+CL	8d_Light+AC	66	-9.47674	-111.237	-222.868	-145.302	1.05944e-13	1.7929e-13
							6d_Dark+CL	8d_Light+CL	66	-0.0447027	-15.163	-39.6515	37.9148	0.999977	0.999977
							6d_Dark+CL	8d_Dark+MC	66	-94.586	-45.7524	-1876.11	-1798.54	4.7005e-71	6.24121e-70
							6d_Dark+CL	8d_Dark+GC	66	-42.6538	-14.3955	-867.331	-789.765	3.97328e-49	1.66621e-48
							6d_Dark+CL	8d_Light+MC	66	-43.2035	-65.8644	-878.007	-800.441	1.98119e-49	9.29715e-49
							6d_Dark+CL	8d_Light+GC	66	-68.32	-67.2142	-1365.9	-1288.33	4.84449e-62	3.93521e-61
							6d_Light+AC	6d_Light+CL	66	11.219	102.652	179.145	256.711	1.12878e-16	2.09121e-16
							6d_Light+AC	6d_Dark+MC	66	-121.1	-534.587	-2391.14	-2313.57	7.32552e-78	1.75813e-76
							6d_Light+AC	6d_Dark+GC	66	-27.357	-11.781	-570.191	-492.625	2.12423e-37	4.55933e-37
							6d_Light+AC	6d_Light+MC	66	-21.9727	-14.5534	-465.601	-388.035	9.24941e-32	1.864e-31
							6d_Light+AC	6d_Light+GC	66	-33.2885	-30.5201	-685.409	-607.843	1.62063e-42	4.70162e-42
							6d_Light+AC	8d_Dark+AC	66	11.239	102.804	179.533	257.1	1.063e-16	2.00451e-16
							6d_Light+AC	8d_Dark+CL	66	11.2417	102.885	179.585	257.152	1.05575e-16	1.99798e-16
							6d_Light+AC	8d_Light+AC	66	1.76583	12.7478	-4.48209	73.0842	0.112234	0.153523
							6d_Light+AC	8d_Light+CL	66	11.1979	102.485	178.735	256.301	1.20849e-16	2.2079e-16
							6d_Light+AC	8d_Dark+MC	66	-83.3434	-40.2581	-1657.72	-1580.16	1.35228e-67	1.37308e-66
							6d_Light+AC	8d_Dark+GC	66	-31.4113	-10.594	-648.945	-571.379	5.03125e-41	1.22598e-40
							6d_Light+AC	8d_Light+MC	66	-31.9609	-48.0632	-659.621	-582.055	1.8088e-41	4.65877e-41
							6d_Light+AC	8d_Light+GC	66	-57.0775	-55.8322	-1147.51	-1069.94	4.47288e-57	2.98947e-56
							6d_Light+CL	6d_Dark+MC	66	-132.319	-666.751	-2609.06	-2531.5	3.51664e-80	1.32628e-78
							6d_Light+CL	6d_Dark+GC	66	-38.576	-16.6307	-788.119	-710.553	1.93641e-46	7.00682e-46
							6d_Light+CL	6d_Light+MC	66	-33.1917	-22.042	-683.529	-605.963	1.84195e-42	5.00625e-42
							6d_Light+CL	6d_Light+GC	66	-44.5075	-41.0122	-903.337	-825.771	3.3856e-50	1.86208e-49
							6d_Light+CL	8d_Dark+AC	66	0.0199979	4.50332	-38.3947	39.1716	0.999977	0.999977
							6d_Light+CL	8d_Dark+CL	66	0.0226798	8.75337	-38.3426	39.2237	0.999977	0.999977
							6d_Light+CL	8d_Light+AC	66	-9.45316	-110.978	-222.41	-144.844	1.13965e-13	1.89226e-13
							6d_Light+CL	8d_Light+CL	66	-0.0211258	-8.3719	-39.1935	38.3728	0.999977	0.999977
							6d_Light+CL	8d_Dark+MC	66	-94.5624	-45.741	-1875.65	-1798.08	4.7005e-71	6.24121e-70
							6d_Light+CL	8d_Dark+GC	66	-42.6303	-14.3875	-866.873	-789.307	3.97708e-49	1.66621e-48
							6d_Light+CL	8d_Light+MC	66	-43.1799	-65.8287	-877.549	-799.983	1.98119e-49	9.29715e-49
							6d_Light+CL	8d_Light+GC	66	-68.2965	-67.191	-1365.44	-1287.87	4.84449e-62	3.93521e-61
							6d_Dark+MC	6d_Dark+GC	66	93.7427	40.2668	1782.16	1859.73	7.43223e-71	9.12609e-70
							6d_Dark+MC	6d_Light+MC	66	99.127	65.2643	1886.75	1964.32	3.2883e-72	6.9449e-71
							6d_Dark+MC	6d_Light+GC	66	87.8112	79.5958	1666.94	1744.51	4.81076e-69	5.29184e-68
							6d_Dark+MC	8d_Dark+AC	66	132.339	666.792	2531.89	2609.45	3.51664e-80	1.32628e-78
							6d_Dark+MC	8d_Dark+CL	66	132.341	666.915	2531.94	2609.5	3.51664e-80	1.32628e-78
							6d_Dark+MC	8d_Light+AC	66	122.866	569.001	2347.87	2425.44	3.11241e-78	8.21676e-77
							6d_Dark+MC	8d_Light+CL	66	132.298	666.698	2531.09	2608.65	3.51664e-80	1.32628e-78
							6d_Dark+MC	8d_Dark+MC	66	37.7563	18.1796	694.63	772.196	7.12894e-46	2.46018e-45
							6d_Dark+MC	8d_Dark+GC	66	89.6884	30.2018	1703.41	1780.97	1.28502e-69	1.50775e-68
							6d_Dark+MC	8d_Light+MC	66	89.1388	130.073	1692.73	1770.3	1.8799e-69	2.1578e-68
							6d_Dark+MC	8d_Light+GC	66	64.0222	61.8191	1204.84	1282.41	2.90713e-60	2.16192e-59
							6d_Dark+GC	6d_Light+MC	66	5.38432	1.94697	65.807	143.373	1.48111e-06	2.11358e-06
							6d_Dark+GC	6d_Light+GC	66	-5.93145	-2.31618	-154.001	-76.4348	1.75523e-07	2.53213e-07
							6d_Dark+GC	8d_Dark+AC	66	38.596	16.6393	710.942	788.508	1.9306e-46	7.00682e-46
							6d_Dark+GC	8d_Dark+CL	66	38.5987	16.6405	710.994	788.56	1.9306e-46	7.00682e-46
							6d_Dark+GC	8d_Light+AC	66	29.1228	12.5469	526.926	604.492	4.78909e-39	1.0536e-38
							6d_Dark+GC	8d_Light+CL	66	38.5549	16.6216	710.143	787.709	1.96403e-46	7.00682e-46
							6d_Dark+GC	8d_Dark+MC	66	-55.9864	-18.0187	-1126.31	-1048.75	1.53934e-56	1.01596e-55
							6d_Dark+GC	8d_Dark+GC	66	-4.05425	-1.07741	-117.537	-39.9703	0.000190829	0.000269406
							6d_Dark+GC	8d_Light+MC	66	-4.60387	-1.9099	-128.213	-50.6467	2.74881e-05	3.89108e-05
							6d_Dark+GC	8d_Light+GC	66	-29.7205	-11.7356	-616.101	-538.535	1.46789e-39	3.44464e-39
							6d_Light+MC	6d_Light+GC	66	-11.3158	-6.09641	-258.591	-181.025	8.03354e-17	1.54244e-16
							6d_Light+MC	8d_Dark+AC	66	33.2117	22.0553	606.351	683.918	1.82152e-42	5.00625e-42
							6d_Light+MC	8d_Dark+CL	66	33.2144	22.0571	606.404	683.97	1.82152e-42	5.00625e-42
							6d_Light+MC	8d_Light+AC	66	23.7385	15.7392	422.336	499.902	1.00587e-33	2.05851e-33
							6d_Light+MC	8d_Light+CL	66	33.1706	22.028	605.553	683.119	1.86786e-42	5.00625e-42
							6d_Light+MC	8d_Dark+MC	66	-61.3707	-23.9952	-1230.9	-1153.34	4.34648e-59	3.10127e-58
							6d_Light+MC	8d_Dark+GC	66	-9.43857	-2.83979	-222.127	-144.56	1.19789e-13	1.97036e-13
							6d_Light+MC	8d_Light+MC	66	-9.9882	-6.08111	-232.803	-155.237	1.36563e-14	2.35376e-14
							6d_Light+MC	8d_Light+GC	66	-35.1048	-19.3225	-720.691	-643.125	6.15408e-44	1.87824e-43
							6d_Light+GC	8d_Dark+AC	66	44.5274	41.0305	826.159	903.726	3.3856e-50	1.86208e-49
							6d_Light+GC	8d_Dark+CL	66	44.5301	41.0332	826.212	903.778	3.3856e-50	1.86208e-49
							6d_Light+GC	8d_Light+AC	66	35.0543	32.2026	642.144	719.71	6.69657e-44	2.03206e-43
							6d_Light+GC	8d_Light+CL	66	44.4863	40.9929	825.361	902.927	3.3856e-50	1.86208e-49
							6d_Light+GC	8d_Dark+MC	66	-50.0549	-21.438	-1011.1	-933.53	2.03411e-53	1.29399e-52
							6d_Light+GC	8d_Dark+GC	66	1.8772	0.5949	-2.31868	75.2476	0.0892534	0.122723
							6d_Light+GC	8d_Light+MC	66	1.32757	1.04694	-12.9951	64.5712	0.25705	0.3498
							6d_Light+GC	8d_Light+GC	66	-23.789	-15.9991	-500.883	-423.317	8.90424e-34	1.82935e-33
							8d_Dark+AC	8d_Dark+CL	66	0.00268187	0.722372	-38.731	38.8352	0.999977	0.999977
							8d_Dark+AC	8d_Light+AC	66	-9.47316	-111.159	-222.799	-145.232	1.06761e-13	1.80096e-13
							8d_Dark+AC	8d_Light+CL	66	-0.0411237	-11.2183	-39.582	37.9843	0.999977	0.999977
							8d_Dark+AC	8d_Dark+MC	66	-94.5824	-45.7506	-1876.04	-1798.47	4.7005e-71	6.24121e-70
							8d_Dark+AC	8d_Dark+GC	66	-42.6503	-14.3943	-867.261	-789.695	3.97328e-49	1.66621e-48
							8d_Dark+AC	8d_Light+MC	66	-43.1999	-65.8586	-877.938	-800.371	1.98119e-49	9.29715e-49
							8d_Dark+AC	8d_Light+GC	66	-68.3165	-67.2105	-1365.83	-1288.26	4.84449e-62	3.93521e-61
							8d_Dark+CL	8d_Light+AC	66	-9.47584	-111.29	-222.851	-145.284	1.05944e-13	1.7929e-13
							8d_Dark+CL	8d_Light+CL	66	-0.0438056	-66.7081	-39.634	37.9322	0.999977	0.999977
							8d_Dark+CL	8d_Dark+MC	66	-94.5851	-45.752	-1876.09	-1798.53	4.7005e-71	6.24121e-70
							8d_Dark+CL	8d_Dark+GC	66	-42.6529	-14.3952	-867.313	-789.747	3.97328e-49	1.66621e-48
							8d_Dark+CL	8d_Light+MC	66	-43.2026	-65.8637	-877.99	-800.424	1.98119e-49	9.29715e-49
							8d_Dark+CL	8d_Light+GC	66	-68.3191	-67.2135	-1365.88	-1288.31	4.84449e-62	3.93521e-61
							8d_Light+AC	8d_Light+CL	66	9.43204	110.778	144.434	222	1.22628e-13	2.01079e-13
							8d_Light+AC	8d_Dark+MC	66	-85.1092	-41.1335	-1692.02	-1614.46	3.56944e-68	3.76933e-67
							8d_Light+AC	8d_Dark+GC	66	-33.1771	-11.1925	-683.246	-605.68	1.86399e-42	5.00625e-42
							8d_Light+AC	8d_Light+MC	66	-33.7267	-50.9897	-693.922	-616.356	7.20591e-43	2.10206e-42
							8d_Light+AC	8d_Light+GC	66	-58.8433	-57.689	-1181.81	-1104.24	6.38234e-58	4.37646e-57
							8d_Light+CL	8d_Dark+MC	66	-94.5413	-45.7308	-1875.24	-1797.67	4.7005e-71	6.24121e-70
							8d_Light+CL	8d_Dark+GC	66	-42.6091	-14.3804	-866.462	-788.896	4.00773e-49	1.66621e-48
							8d_Light+CL	8d_Light+MC	66	-43.1588	-65.7969	-877.139	-799.573	1.98973e-49	9.29715e-49
							8d_Light+CL	8d_Light+GC	66	-68.2753	-67.1705	-1365.03	-1287.46	4.84449e-62	3.93521e-61
							8d_Dark+MC	8d_Dark+GC	66	51.9321	14.374	969.995	1047.56	1.94727e-54	1.26933e-53
							8d_Dark+MC	8d_Light+MC	66	51.3825	23.6905	959.318	1036.88	3.81787e-54	2.45834e-53
							8d_Dark+MC	8d_Light+GC	66	26.2659	11.4016	471.43	548.997	2.46518e-36	5.22738e-36
							8d_Dark+GC	8d_Light+MC	66	-0.549624	-0.181111	-49.4595	28.1067	0.712657	0.869013
							8d_Dark+GC	8d_Light+GC	66	-25.6662	-8.19353	-537.348	-459.781	9.82261e-36	2.06627e-35
							8d_Light+MC	8d_Light+GC	66	-25.1166	-20.7623	-526.671	-449.105	3.55433e-35	7.38853e-35

## Sheet: Fig. 2
Fig. 2
Genus	Strains	OTUs abundance
Caulobacter	Pt1	252
Janibacter	Pt1	71
Other	Pt1	34
Paucibacter	Pt1	10
Rhodococcus	Pt1	13
Caulobacter	Pt2	360
Muricauda	Pt2	1892
Nitratireductor	Pt2	86
Other	Pt2	36
Stappia	Pt2	1980
Caulobacter	Pt3	453
Muricauda	Pt3	2131
Nitratireductor	Pt3	131
Other	Pt3	73
Stappia	Pt3	2929
Allorhizobium	Pt4	9
Caulobacter	Pt4	353
Other	Pt4	33
Paucibacter	Pt4	9
Sphingomonas	Pt4	1181
Caulobacter	Pt5	165
Muricauda	Pt5	2851
Nitratireductor	Pt5	112
Other	Pt5	16
Stappia	Pt5	1730
Allorhizobium	Pt6	7
Bradyrhizobium	Pt6	5
Brevundimonas	Pt6	152
Caulobacter	Pt6	232
Other	Pt6	20
Caulobacter	Pt7	161
Muricauda	Pt7	2343
Nitratireductor	Pt7	63
Other	Pt7	8
Stappia	Pt7	2137
Caulobacter	Pt8	297
Muricauda	Pt8	624
Other	Pt8	11
Paucibacter	Pt8	5
Stappia	Pt8	1330
Caulobacter	Pt9	269
Muricauda	Pt9	1565
Nitratireductor	Pt9	105
Other	Pt9	30
Stappia	Pt9	2214
Caulobacter	Pt10	185
Muricauda	Pt10	818
Nitratireductor	Pt10	87
Other	Pt10	31
Stappia	Pt10	2071
Gambierdiscus	PtCr	838
Loktanella	PtCr	17200
Other	PtCr	216
Porphyrobacter	PtCr	8647
Roseitalea	PtCr	983
Allorhizobium	UTEX640	14
Caulobacter	UTEX640	534
Oceanicaulis	UTEX640	5552
Other	UTEX640	17
Sphingomonas	UTEX640	8
Acetobacter	Pt1-sterile	3
Caulobacter	Pt1-sterile	75
Mesorhizobium	Pt1-sterile	2
Other	Pt1-sterile	1
Paucibacter	Pt1-sterile	7
Bosea	C. muelleri	15
Caulobacter	C. muelleri	187
Muricauda	C. muelleri	23676
Oceanicaulis	C. muelleri	24512
Other	C. muelleri	27
Balneola	T. pseudonana	3326
Marinobacter	T. pseudonana	15940
Oceanicaulis	T. pseudonana	15979
Other	T. pseudonana	1368
Pelagibacterium	T. pseudonana	3557

## Sheet: Fig. 3a
Fig. 3a
		Algal monoculture		Co-culture
Days	Strains	Cell density (106 cells/mL)	Error	Cell density (106 cells/mL)	Error		Day	Strain	df	t stat	Cohens'd	CI lower (95%)	CI upper (95%)	p value	Significance
0	Pt1	0.2	0	0.2	0		2	Pt1	4	-3.34518	2.73133	0.0318497	0.342817	0.0287727	*
0	Pt2	0.2	0	0.2	0		2	Pt10	4	11.1378	-9.09396	-0.171984	-0.103349	0.000850959	***
0	Pt3	0.2	0	0.2	0		2	Pt2	4	-8.17624	6.67587	0.121078	0.245589	0.00207389	**
0	Pt4	0.2	0	0.2	0		2	Pt3	4	0	0	-0.0988144	0.0988144	1	ns
0	Pt5	0.2	0	0.2	0		2	Pt4	4	-11.1715	9.12151	0.104705	0.173962	0.00466816	**
0	Pt6	0.2	0	0.2	0		2	Pt5	4	-2.3519	1.92032	-0.00529502	0.0639617	0.126151	ns
0	Pt7	0.2	0	0.2	0		2	Pt6	4	-3.09073	2.52357	-0.0111856	0.208814	0.0891915	ns
0	Pt8	0.2	0	0.2	0		2	Pt7	4	6.32709	-5.16605	-0.267141	-0.104193	0.0144087	*
0	Pt9	0.2	0	0.2	0		2	Pt8	4	0.420084	-0.342997	-0.152185	0.112185	0.699947	ns
0	Pt10	0.2	0	0.2	0		2	Pt9	4	2.31116	-1.88705	-0.104196	0.00952921	0.0827633	ns
0	PtCr	0.2	0	0.2	0		2	PtCr	4	0.717681	-0.585984	-0.134699	0.0793656	0.515071	ns
0	UTEX640	0.2	0	0.2	0		2	UTEX640	4	0	0	-0.0728725	0.0728725	1	ns
2	Pt1	0.775	0.0777817	0.9625	0.0742462		4	Pt1	4	-30.3529	24.783	2.19652	2.63882	0.000135857	***
2	Pt2	0.7925	0.0247487	0.975	0.0353553		4	Pt10	4	-45.4651	37.1221	3.05935	3.45731	0.000137135	***
2	Pt3	0.605	0.0494975	0.605	0.0494975		4	Pt2	4	-27.1237	22.1464	1.87367	2.301	0.000850696	***
2	Pt4	0.485	0.00707107	0.625	0.0212132		4	Pt3	4	-36.0396	29.4262	1.84869	2.15731	0.000115843	***
2	Pt5	0.845	0.00707107	0.875	0.0212132		4	Pt4	4	-24.4901	19.9961	2.12318	2.66615	0.00164844	**
2	Pt6	0.6675	0.00353553	0.7775	0.0671751		4	Pt5	4	-24.3778	19.9044	2.29738	2.88795	0.00100313	**
2	Pt7	0.8875	0.0176777	0.7025	0.053033		4	Pt6	4	-33.9367	27.7092	2.02675	2.38792	0.000841325	***
2	Pt8	0.935	0.0494975	0.915	0.0777817		4	Pt7	4	-33.2285	27.131	1.19352	1.41115	7.53049e-06	***
2	Pt9	0.9175	0.0247487	0.87	0.0282843		4	Pt8	4	-88.3193	72.1124	2.35135	2.50398	1.13184e-06	***
2	Pt10	0.69	0.0141421	0.5525	0.0176777		4	Pt9	4	-25.7774	21.0472	1.4012	1.73947	0.000758198	***
2	PtCr	0.96	0.0565685	0.9325	0.0459619		4	PtCr	4	-40.6748	33.2108	0.622092	0.713241	0.000100552	***
2	UTEX640	0.805	0.0353553	0.805	0.0353553		4	UTEX640	4	-69.9346	57.1014	1.43341	1.55193	2.91278e-07	***
4	Pt1	0.97	0.0636396	3.3875	0.137886		6	Pt1	4	-50.0904	40.8987	6.35224	7.09776	0.000398319	***
4	Pt2	1.1475	0.0318198	3.235	0.141421		6	Pt10	4	-77.6074	63.3661	7.68005	8.24995	0.000118898	***
4	Pt3	0.9425	0.0388909	2.945	0.0989949		6	Pt2	4	-57.492	46.942	5.64584	6.21882	0.000298141	***
4	Pt4	0.9875	0.00353553	3.3825	0.187383		6	Pt3	4	-45.9898	37.5506	4.88638	5.51428	0.000319014	***
4	Pt5	1.4325	0.0459619	4.025	0.19799		6	Pt4	4	-384.54	313.976	5.24684	5.32316	2.07505e-08	***
4	Pt6	1.105	0.00707107	3.3125	0.123744		6	Pt5	4	-656.24	535.818	8.50619	8.57847	4.91308e-08	***
4	Pt7	0.9575	0.0459619	2.26	0.0565685		6	Pt6	4	-35.8545	29.2751	3.70686	4.32914	0.000669367	***
4	Pt8	1.305	0.0282843	3.7325	0.0459619		6	Pt7	4	-61.883	50.5273	2.67979	2.93155	9.3191e-05	***
4	Pt9	1.01	0.0282843	2.58	0.113137		6	Pt8	4	-111.839	91.3159	6.21219	6.52848	3.7747e-05	***
4	Pt10	1.32	0.0424264	4.5775	0.130815		6	Pt9	4	-33.5403	27.3856	3.31575	3.91425	0.000117063	***
4	PtCr	1.8925	0.0106066	2.56	0.0282843		6	PtCr	4	-2.62963	2.14708	-0.0227419	0.837409	0.105307	ns
4	UTEX640	0.995	0.0282843	2.4875	0.0318198		6	UTEX640	4	-41.2496	33.6802	4.03918	4.62216	0.000558758	***
6	Pt1	1.12	0	7.845	0.254558		8	Pt1	4	-72.5673	59.251	8.58866	9.27201	9.79101e-06	***
6	Pt2	0.905	0.00707107	6.8375	0.194454		8	Pt10	4	-172.969	141.229	7.73187	7.98413	2.73571e-07	***
6	Pt3	0.95	0.0353553	6.15	0.212132		8	Pt2	4	-217.888	177.905	8.99161	9.22372	1.21439e-08	***
6	Pt4	1.03	0.0141421	6.315	0.0212132		8	Pt3	4	-129.316	105.586	8.77709	9.16225	2.55699e-05	***
6	Pt5	1.165	0.0212132	9.7075	0.0106066		8	Pt4	4	-207.899	169.749	7.70537	7.91396	1.61779e-08	***
6	Pt6	1.1325	0.0247487	5.15	0.212132		8	Pt5	4	-61.6525	50.339	8.77837	9.6063	0.000233959	***
6	Pt7	1.035	0.0212132	3.84	0.0848528		8	Pt6	4	-199.347	162.766	6.67407	6.8626	2.19844e-05	***
6	Pt8	1.055	0.0212132	7.425	0.106066		8	Pt7	4	-35.4109	28.9129	5.7446	6.72207	0.000764637	***
6	Pt9	1.0925	0.0813173	4.7075	0.187383		8	Pt8	4	-79.1999	64.6664	7.22775	7.75292	2.97544e-05	***
6	Pt10	1.26	0.0282843	9.225	0.190919		8	Pt9	4	-102.477	83.6724	5.85139	6.17728	5.93784e-08	***
6	PtCr	3.515	0.0707107	3.9225	0.286378		8	PtCr	4	-17.0887	13.9529	1.40677	1.95257	0.00308567	**
6	UTEX640	0.97	0.0141421	5.3	0.19799		8	UTEX640	4	-69.8995	57.0727	5.54753	6.00647	9.4675e-07	***
8	Pt1	1.02	0.0989949	9.95	0.212132
8	Pt2	1.0175	0.0459619	10.125	0.0636396
8	Pt3	1.02	0.0282843	9.99	0.127279
8	Pt4	1.13	0.0565685	8.94	0.0424264
8	Pt5	1.4075	0.0247487	10.6	0.282843
8	Pt6	1.1375	0.00353553	7.905	0.0636396
8	Pt7	1.0025	0.0176777	7.235	0.33234
8	Pt8	1.24	0.0565685	8.73	0.169706
8	Pt9	1.2275	0.0742462	7.2425	0.0813173
8	Pt10	1.42	0.0424264	9.2775	0.0742462
8	PtCr	4.9025	0.0176777	6.5825	0.187383
8	UTEX640	1.0625	0.0883883	6.84	0.127279

## Sheet: Fig. 3b
Fig. 3b
Days	Strains	Conditions	Glucose concentration (g/L)	Error	Significance		Group1	Group2	df	t stat	Cohens'd	CI lower (95%)	CI upper (95%)	p value	p value (BH correction)
0	Control	Black control	3.03551	0.0389815	ab		0d_Control	8d_Pt1_Monoculture	50	0.341555	0.22104	-0.0687047	0.0901101	0.86765	0.939693
8	Pt1	Algal monoculture	3.02481	0.0640871	ab		0d_Control	8d_Pt1_Co-culture	50	9.06309	6.44561	0.211736	0.356251	1.20903e-06	3.29735e-06
8	Pt2	Algal monoculture	3.01407	0.0565685	b		0d_Control	8d_Pt10_Monoculture	50	-0.0866446	0.483453	-0.0512863	0.0941638	0.948151	0.992577
8	Pt3	Algal monoculture	3.03823	0.0329386	ab		0d_Control	8d_Pt10_Co-culture	50	9.63671	10.7819	0.274849	0.37346	5.09333e-07	1.63395e-06
8	Pt4	Algal monoculture	2.98603	0.0542115	b		0d_Control	8d_Pt2_Monoculture	50	1.57928	-0.082417	-0.0567403	0.0513102	0.693109	0.781702
8	Pt5	Algal monoculture	3.06821	0.0112412	ab		0d_Control	8d_Pt2_Co-culture	50	10.5681	10.4079	0.254387	0.34955	1.87817e-07	7.71851e-07
8	Pt6	Algal monoculture	3.065	0.0538489	ab		0d_Control	8d_Pt3_Monoculture	50	-1.04331	1.14817	-0.0211975	0.120172	0.975022	0.992577
8	Pt7	Algal monoculture	3.03731	0.0513106	ab		0d_Control	8d_Pt3_Co-culture	50	12.6588	8.78141	0.269309	0.392999	5.09923e-07	1.63395e-06
8	Pt8	Algal monoculture	3.03833	0.0505853	ab		0d_Control	8d_Pt4_Monoculture	50	-0.941023	-1.24838	-0.0756398	0.0102552	0.332164	0.439063
8	Pt9	Algal monoculture	3.03359	0.0413386	ab		0d_Control	8d_Pt4_Co-culture	50	11.2227	12.7311	0.345569	0.447764	1.43682e-07	6.63147e-07
8	Pt10	Algal monoculture	3.02988	0.0104757	ab		0d_Control	8d_Pt5_Monoculture	50	-0.0572797	-0.68717	-0.0998605	0.0408862	0.548248	0.676849
8	PtCr	Algal monoculture	2.88296	0.0569177	c		0d_Control	8d_Pt5_Co-culture	50	6.28031	11.7117	0.302423	0.40091	1.39442e-08	1.80683e-07
8	UTEX640	Algal monoculture	3.10556	0.0127454	a		0d_Control	8d_Pt6_Monoculture	50	-0.0900109	-0.0431512	-0.0700098	0.0664201	0.58744	0.704928
8	Pt1	Co-culture	2.75152	0.0560315	de		0d_Control	8d_Pt6_Co-culture	50	9.57116	6.07947	0.143708	0.249882	6.45012e-08	4.03133e-07
8	Pt2	Co-culture	2.71136	0.0254908	ef		0d_Control	8d_Pt7_Monoculture	50	0.0613711	-0.0684206	-0.0704257	0.0647847	0.979343	0.992577
8	Pt3	Co-culture	2.73354	0.0223768	de		0d_Control	8d_Pt7_Co-culture	50	11.3618	9.65429	0.248968	0.350861	0.000173803	0.000354701
8	Pt4	Co-culture	2.70436	0.0435143	ef		0d_Control	8d_Pt8_Monoculture	50	0.17987	0.0524332	-0.0582261	0.0620722	0.975022	0.992577
8	Pt5	Co-culture	2.63885	0.0284656	f		0d_Control	8d_Pt8_Co-culture	50	9.64738	9.98167	0.297531	0.41452	5.49406e-07	1.69919e-06
8	Pt6	Co-culture	2.68385	0.0253833	ef		0d_Control	8d_Pt9_Monoculture	50	0.684174	0.21632	-0.0370938	0.0483664	0.979343	0.992577
8	Pt7	Co-culture	2.83872	0.0315478	c		0d_Control	8d_Pt9_Co-culture	50	10.3447	8.23812	0.242123	0.362483	5.98974e-08	3.82324e-07
8	Pt8	Co-culture	2.7356	0.0282238	de		0d_Control	8d_PtCr_Monoculture	50	4.86832	3.42571	0.0795201	0.22558	0.00228045	0.00407223
8	Pt9	Co-culture	2.67949	0.0391628	ef		0d_Control	8d_PtCr_Co-culture	50	7.07859	5.25163	0.152542	0.291076	4.06101e-05	9.02447e-05
8	Pt10	Co-culture	2.73321	0.0413788	de		0d_Control	8d_PtUTEX640	50	-2.23527	-2.64579	-0.113458	0.026627	0.156031	0.225045
8	PtCr	Co-culture	2.8137	0.0525529	cd		0d_Control	8d_UTEX640_Co-culture	50	15.7502	12.1222	0.426768	0.560307	4.67833e-10	1.62854e-08
8	UTEX640	Co-culture	2.54198	0.0495848	g		8d_Pt1_Monoculture	8d_Pt1_Co-culture	50	8.72153	4.97349	0.183175	0.363407	2.10439e-06	5.35015e-06
							8d_Pt1_Monoculture	8d_Pt10_Monoculture	50	-0.428199	0.19457	-0.0797554	0.101228	0.956029	0.992577
							8d_Pt1_Monoculture	8d_Pt10_Co-culture	50	9.29516	7.04065	0.24044	0.386465	8.24312e-07	2.37782e-06
							8d_Pt1_Monoculture	8d_Pt2_Monoculture	50	1.23773	-0.288478	-0.0896968	0.0628614	0.86765	0.939693
							8d_Pt1_Monoculture	8d_Pt2_Co-culture	50	10.2265	6.64729	0.219406	0.363125	3.14383e-07	1.19386e-06
							8d_Pt1_Monoculture	8d_Pt3_Monoculture	50	-1.38486	0.715798	-0.0500755	0.127644	0.823638	0.901793
							8d_Pt1_Monoculture	8d_Pt3_Co-culture	50	12.3173	6.40867	0.238448	0.402455	8.32308e-07	2.37802e-06
							8d_Pt1_Monoculture	8d_Pt4_Monoculture	50	-1.28258	-1.03322	-0.112274	0.0254836	0.460161	0.580035
							8d_Pt1_Monoculture	8d_Pt4_Co-culture	50	10.8812	8.52673	0.31173	0.460198	2.24321e-07	8.97286e-07
							8d_Pt1_Monoculture	8d_Pt5_Monoculture	50	-0.398834	-0.743807	-0.128802	0.0484227	0.401529	0.51699
							8d_Pt1_Monoculture	8d_Pt5_Co-culture	50	5.93875	7.66302	0.267993	0.413935	1.91616e-08	2.02887e-07
							8d_Pt1_Monoculture	8d_Pt6_Monoculture	50	-0.431566	-0.235832	-0.0994059	0.0744107	0.441238	0.558529
							8d_Pt1_Monoculture	8d_Pt6_Co-culture	50	9.22961	4.03595	0.110475	0.26171	9.97514e-08	5.44099e-07
							8d_Pt1_Monoculture	8d_Pt7_Monoculture	50	-0.280184	-0.256597	-0.0999538	0.0729073	0.838597	0.914833
							8d_Pt1_Monoculture	8d_Pt7_Co-culture	50	11.0203	6.3982	0.215081	0.363342	0.000323077	0.000633485
							8d_Pt1_Monoculture	8d_Pt8_Monoculture	50	-0.161684	-0.178348	-0.0895119	0.0719526	0.823638	0.901793
							8d_Pt1_Monoculture	8d_Pt8_Co-culture	50	9.30583	7.12291	0.265816	0.42483	9.27929e-07	2.62622e-06
							8d_Pt1_Monoculture	8d_Pt9_Monoculture	50	0.342619	-0.120868	-0.0738097	0.0636768	0.902448	0.969043
							8d_Pt1_Monoculture	8d_Pt9_Co-culture	50	10.0032	5.92182	0.210845	0.372356	8.19138e-08	4.63663e-07
							8d_Pt1_Monoculture	8d_PtCr_Monoculture	50	4.52676	2.56376	0.0511106	0.232584	0.00412162	0.00702549
							8d_Pt1_Monoculture	8d_PtCr_Co-culture	50	6.73703	3.94604	0.12337	0.298843	7.66432e-05	0.000166616
							8d_Pt1_Monoculture	8d_PtUTEX640	50	-2.57683	-1.91439	-0.149917	0.0115739	0.0998762	0.150567
							8d_Pt1_Monoculture	8d_UTEX640_Co-culture	50	15.4087	9.23124	0.397056	0.568613	5.48593e-10	1.64578e-08
							8d_Pt1_Co-culture	8d_Pt10_Monoculture	50	-9.14973	-5.10855	-0.346842	-0.178268	1.59138e-06	4.11564e-06
							8d_Pt1_Co-culture	8d_Pt10_Co-culture	50	0.573625	1.01072	-0.0250039	0.105326	0.743787	0.829503
							8d_Pt1_Co-culture	8d_Pt2_Monoculture	50	-7.4838	-6.83376	-0.355514	-0.217904	3.86746e-06	9.58875e-06
							8d_Pt1_Co-culture	8d_Pt2_Co-culture	50	1.50502	0.461531	-0.0458956	0.081845	0.441238	0.558529
							8d_Pt1_Co-culture	8d_Pt3_Monoculture	50	-10.1064	-4.65978	-0.31704	-0.151973	1.0523e-06	2.92305e-06
							8d_Pt1_Co-culture	8d_Pt3_Co-culture	50	3.59572	1.02983	-0.0279413	0.122261	0.747373	0.830414
							8d_Pt1_Co-culture	8d_Pt4_Monoculture	50	-10.0041	-8.58487	-0.377183	-0.256189	1.97335e-05	4.62503e-05
							8d_Pt1_Co-culture	8d_Pt4_Co-culture	50	2.15964	2.77739	-0.0461422	0.179204	0.357142	0.467872
							8d_Pt1_Co-culture	8d_Pt5_Monoculture	50	-9.12037	-6.24922	-0.395748	-0.231214	2.69302e-07	1.04923e-06
							8d_Pt1_Co-culture	8d_Pt5_Co-culture	50	-2.78278	1.70433	0.00255501	0.132791	0.0208142	0.0337528
							8d_Pt1_Co-culture	8d_Pt6_Monoculture	50	-9.1531	-5.82742	-0.366217	-0.205361	3.14383e-07	1.19386e-06
							8d_Pt1_Co-culture	8d_Pt6_Co-culture	50	0.508077	-2.10083	-0.15527	0.0191282	0.170644	0.242621
							8d_Pt1_Co-culture	8d_Pt7_Monoculture	50	-9.00171	-5.88613	-0.366726	-0.206903	1.09963e-06	3.02652e-06
							8d_Pt1_Co-culture	8d_Pt7_Co-culture	50	2.29875	0.393128	0.0104945	0.0823359	0.0308795	0.0455068
							8d_Pt1_Co-culture	8d_Pt8_Monoculture	50	-8.88322	-6.27573	-0.355782	-0.20836	1.0523e-06	2.92305e-06
							8d_Pt1_Co-culture	8d_Pt8_Co-culture	50	0.584298	1.63238	-0.000335628	0.144399	0.783279	0.86391
							8d_Pt1_Co-culture	8d_Pt9_Monoculture	50	-8.37891	-7.56512	-0.3387	-0.218015	1.33965e-06	3.62067e-06
							8d_Pt1_Co-culture	8d_Pt9_Co-culture	50	1.28166	0.407215	-0.0554273	0.0920455	0.143929	0.208592
							8d_Pt1_Co-culture	8d_PtCr_Monoculture	50	-4.19477	-2.54956	-0.215994	-0.0468937	0.0074094	0.012349
							8d_Pt1_Co-culture	8d_PtCr_Co-culture	50	-1.9845	-1.25405	-0.143507	0.0191374	0.21152	0.295144
							8d_Pt1_Co-culture	8d_PtUTEX640	50	-11.2984	-9.5448	-0.414867	-0.293206	5.98974e-08	3.82324e-07
							8d_Pt1_Co-culture	8d_UTEX640_Co-culture	50	6.68716	4.33867	0.130338	0.288749	8.3773e-05	0.000180805
							8d_Pt10_Monoculture	8d_Pt10_Co-culture	50	9.72336	7.55828	0.237033	0.368399	6.41305e-07	1.92238e-06
							8d_Pt10_Monoculture	8d_Pt2_Monoculture	50	1.66593	-0.571633	-0.0934495	0.045142	0.783279	0.86391
							8d_Pt10_Monoculture	8d_Pt2_Co-culture	50	10.6547	7.144	0.216131	0.344928	2.46417e-07	9.72697e-07
							8d_Pt10_Monoculture	8d_Pt3_Monoculture	50	-0.956664	0.554587	-0.0548943	0.110991	0.90444	0.969043
							8d_Pt10_Monoculture	8d_Pt3_Co-culture	50	12.7455	6.72296	0.234164	0.385266	6.47203e-07	1.92238e-06
							8d_Pt10_Monoculture	8d_Pt4_Monoculture	50	-0.854379	-1.45401	-0.115186	0.00692353	0.396856	0.513176
							8d_Pt10_Monoculture	8d_Pt4_Co-culture	50	11.3094	9.17937	0.30819	0.442266	1.76659e-07	7.36077e-07
							8d_Pt10_Monoculture	8d_Pt5_Monoculture	50	0.0293649	-1.01016	-0.133604	0.0317517	0.465229	0.58397
							8d_Pt10_Monoculture	8d_Pt5_Co-culture	50	6.36695	8.25107	0.264592	0.395864	1.62577e-08	1.95092e-07
							8d_Pt10_Monoculture	8d_Pt6_Monoculture	50	-0.00336634	-0.471286	-0.104082	0.0576147	0.512079	0.637442
							8d_Pt10_Monoculture	8d_Pt6_Co-culture	50	9.65781	4.19418	0.106789	0.243923	8.03879e-08	4.63663e-07
							8d_Pt10_Monoculture	8d_Pt7_Monoculture	50	0.148016	-0.495238	-0.104594	0.0560753	0.919345	0.981508
							8d_Pt10_Monoculture	8d_Pt7_Co-culture	50	11.4485	6.82415	0.211552	0.345399	0.000237964	0.000469666
							8d_Pt10_Monoculture	8d_Pt8_Monoculture	50	0.266515	-0.431517	-0.093685	0.0546537	0.90444	0.969043
							8d_Pt10_Monoculture	8d_Pt8_Co-culture	50	9.73403	7.53378	0.261753	0.407421	7.20767e-07	2.1199e-06
							8d_Pt10_Monoculture	8d_Pt9_Monoculture	50	0.770819	-0.425533	-0.0767043	0.0450993	0.965733	0.992577
							8d_Pt10_Monoculture	8d_Pt9_Co-culture	50	10.4314	6.20817	0.20667	0.355059	6.76192e-08	4.11491e-07
							8d_Pt10_Monoculture	8d_PtCr_Monoculture	50	4.95496	2.53113	0.046161	0.216061	0.00308574	0.00532024
							8d_Pt10_Monoculture	8d_PtCr_Co-culture	50	7.16523	4.02022	0.118633	0.282108	5.65432e-05	0.000123817
							8d_Pt10_Monoculture	8d_PtUTEX640	50	-2.14863	-2.44406	-0.152866	0.0300967	0.123409	0.181484
							8d_Pt10_Monoculture	8d_UTEX640_Co-culture	50	15.8369	9.72259	0.392466	0.551731	4.88562e-10	1.62854e-08
							8d_Pt10_Co-culture	8d_Pt2_Monoculture	50	-8.05743	-12.1581	-0.370961	-0.282779	1.41159e-06	3.74759e-06
							8d_Pt10_Co-culture	8d_Pt2_Co-culture	50	0.93139	-1.01332	-0.0580931	0.0137205	0.688064	0.77894
							8d_Pt10_Co-culture	8d_Pt3_Monoculture	50	-10.68	-7.10308	-0.338084	-0.211251	4.7839e-07	1.63395e-06
							8d_Pt10_Co-culture	8d_Pt3_Co-culture	50	3.0221	0.215005	-0.0463872	0.0603853	0.99704	0.998018
							8d_Pt10_Co-culture	8d_Pt4_Monoculture	50	-10.5777	-19.8434	-0.386339	-0.327355	6.80025e-06	1.6586e-05
							8d_Pt10_Co-culture	8d_Pt4_Co-culture	50	1.58602	2.93987	-0.0320617	0.112962	0.593885	0.707006
							8d_Pt10_Co-culture	8d_Pt5_Monoculture	50	-9.69399	-9.19574	-0.416711	-0.290573	1.33561e-07	6.63147e-07
							8d_Pt10_Co-culture	8d_Pt5_Co-culture	50	-3.3564	1.18479	0.0105698	0.0655935	0.0321349	0.0462076
							8d_Pt10_Co-culture	8d_Pt6_Monoculture	50	-9.72672	-8.81354	-0.386601	-0.265298	1.43184e-07	6.63147e-07
							8d_Pt10_Co-culture	8d_Pt6_Co-culture	50	-0.0655488	-4.86463	-0.170296	0.0844239	0.332224	0.439063
							8d_Pt10_Co-culture	8d_Pt7_Monoculture	50	-9.57534	-8.9425	-0.38694	-0.267011	4.88756e-07	1.63395e-06
							8d_Pt10_Co-culture	8d_Pt7_Co-culture	50	1.72512	-0.987425	-0.0645001	-0.0160196	0.0303648	0.0487136
							8d_Pt10_Co-culture	8d_Pt8_Monoculture	50	-9.45684	-10.2788	-0.373644	-0.27082	4.7839e-07	1.63395e-06
							8d_Pt10_Co-culture	8d_Pt8_Co-culture	50	0.0106726	1.05663	-0.0175956	0.0813373	0.977966	0.992577
							8d_Pt10_Co-culture	8d_Pt9_Monoculture	50	-8.95254	-17.9049	-0.347693	-0.289344	5.46323e-07	1.69919e-06
							8d_Pt10_Co-culture	8d_Pt9_Co-culture	50	0.70803	-0.696554	-0.0733003	0.0295966	0.291824	0.399759
							8d_Pt10_Co-culture	8d_PtCr_Monoculture	50	-4.76839	-4.26279	-0.237625	-0.105585	0.0026654	0.00470365
							8d_Pt10_Co-culture	8d_PtCr_Co-culture	50	-2.55812	-2.71455	-0.164177	0.040514	0.100568	0.150852
							8d_Pt10_Co-culture	8d_PtUTEX640	50	-11.872	-21.428	-0.424367	-0.364028	3.23803e-08	2.94366e-07
							8d_Pt10_Co-culture	8d_UTEX640_Co-culture	50	6.11353	4.70657	0.110362	0.228403	0.000237964	0.000469666
							8d_Pt2_Monoculture	8d_Pt2_Co-culture	50	8.98882	11.8535	0.262529	0.346838	5.07532e-07	1.63395e-06
							8d_Pt2_Monoculture	8d_Pt3_Monoculture	50	-2.62259	1.27489	-0.014949	0.119353	0.65352	0.748305
							8d_Pt2_Monoculture	8d_Pt3_Co-culture	50	11.0795	9.47735	0.276095	0.391642	1.42671e-06	3.75451e-06
							8d_Pt2_Monoculture	8d_Pt4_Monoculture	50	-2.52031	-1.33435	-0.0668209	0.00686636	0.605659	0.718093
							8d_Pt2_Monoculture	8d_Pt4_Co-culture	50	9.64344	14.2122	0.353296	0.445467	3.82782e-07	1.43543e-06
							8d_Pt2_Monoculture	8d_Pt5_Monoculture	50	-1.63656	-0.657042	-0.0935956	0.0400513	0.289383	0.398233
							8d_Pt2_Monoculture	8d_Pt5_Co-culture	50	4.70103	13.2022	0.31036	0.398403	2.92156e-08	2.82732e-07
							8d_Pt2_Monoculture	8d_Pt6_Monoculture	50	-1.66929	0.0233791	-0.0636263	0.0654666	0.317528	0.42526
							8d_Pt2_Monoculture	8d_Pt6_Co-culture	50	7.99188	6.77665	0.151228	0.247792	1.48847e-07	6.73093e-07
							8d_Pt2_Monoculture	8d_Pt7_Monoculture	50	-1.51791	-0.00270718	-0.0640072	0.0637962	0.667772	0.761717
							8d_Pt2_Monoculture	8d_Pt7_Co-culture	50	9.78255	10.8084	0.256711	0.348548	0.000609394	0.00116445
							8d_Pt2_Monoculture	8d_Pt8_Monoculture	50	-1.39941	0.13594	-0.0513162	0.0605924	0.65352	0.748305
							8d_Pt2_Monoculture	8d_Pt8_Co-culture	50	8.0681	10.8604	0.304569	0.412913	1.59138e-06	4.11564e-06
							8d_Pt2_Monoculture	8d_Pt9_Monoculture	50	-0.895109	0.37431	-0.0282386	0.0449412	0.72371	0.810123
							8d_Pt2_Monoculture	8d_Pt9_Co-culture	50	8.76546	8.93454	0.24903	0.361006	1.33561e-07	6.63147e-07
							8d_Pt2_Monoculture	8d_PtCr_Monoculture	50	3.28904	3.65769	0.0856495	0.22488	0.00751178	0.0124505
							8d_Pt2_Monoculture	8d_PtCr_Co-culture	50	5.4993	5.60817	0.158867	0.290181	0.00014534	0.000309234
							8d_Pt2_Monoculture	8d_PtUTEX640	50	-3.81455	-2.95323	-0.104716	-0.0299394	0.0420166	0.0498621
							8d_Pt2_Monoculture	8d_UTEX640_Co-culture	50	14.171	12.9147	0.433236	0.559269	8.01323e-10	2.18543e-08
							8d_Pt2_Co-culture	8d_Pt3_Monoculture	50	-11.6114	-6.6693	-0.314567	-0.190396	1.6869e-07	7.22958e-07
							8d_Pt2_Co-culture	8d_Pt3_Co-culture	50	2.09071	0.924036	-0.0226129	0.0809835	0.684473	0.777811
							8d_Pt2_Co-culture	8d_Pt4_Monoculture	50	-11.5091	-20.7037	-0.36117	-0.308152	1.95778e-06	5.01996e-06
							8d_Pt2_Co-culture	8d_Pt4_Co-culture	50	0.654625	4.05176	-0.0563684	0.133028	0.924591	0.983608
							8d_Pt2_Co-culture	8d_Pt5_Monoculture	50	-10.6254	-8.80571	-0.393186	-0.269725	5.88605e-08	3.82324e-07
							8d_Pt2_Co-culture	8d_Pt5_Co-culture	50	-4.28779	2.27529	-0.0138767	0.0855196	0.141815	0.207534
							8d_Pt2_Co-culture	8d_Pt6_Monoculture	50	-10.6581	-8.40672	-0.363022	-0.244505	5.98974e-08	3.82324e-07
							8d_Pt2_Co-culture	8d_Pt6_Co-culture	50	-0.996939	-4.21258	-0.146118	0.064229	0.610379	0.718093
							8d_Pt2_Co-culture	8d_Pt7_Monoculture	50	-10.5067	-8.53636	-0.363344	-0.246234	1.7494e-07	7.36077e-07
							8d_Pt2_Co-culture	8d_Pt7_Co-culture	50	0.793733	-0.088345	-0.0401829	-0.0160749	0.00922143	0.0151171
							8d_Pt2_Co-culture	8d_Pt8_Monoculture	50	-10.3882	-9.88863	-0.349807	-0.250284	1.6869e-07	7.22958e-07
							8d_Pt2_Co-culture	8d_Pt8_Co-culture	50	-0.920718	1.85667	-0.00630895	0.101805	0.65352	0.748305
							8d_Pt2_Co-culture	8d_Pt9_Monoculture	50	-9.88393	-18.5804	-0.322488	-0.270177	2.06024e-07	8.35232e-07
							8d_Pt2_Co-culture	8d_Pt9_Co-culture	50	-0.22336	0.0110135	-0.0494642	0.050133	0.560017	0.688546
							8d_Pt2_Co-culture	8d_PtCr_Monoculture	50	-5.69978	-3.7849	-0.214161	-0.0846762	0.000752578	0.00141108
							8d_Pt2_Co-culture	8d_PtCr_Co-culture	50	-3.48951	-2.17412	-0.140625	-0.0196935	0.0331707	0.0482419
							8d_Pt2_Co-culture	8d_PtUTEX640	50	-12.8034	-22.3795	-0.399272	-0.34475	1.44546e-08	1.80683e-07
							8d_Pt2_Co-culture	8d_UTEX640_Co-culture	50	5.18214	5.45546	0.133981	0.249157	0.000856842	0.0015966
							8d_Pt3_Monoculture	8d_Pt3_Co-culture	50	13.7021	6.27712	0.208077	0.355256	4.7839e-07	1.63395e-06
							8d_Pt3_Monoculture	8d_Pt4_Monoculture	50	0.102285	-2.29951	-0.140789	0.0235702	0.306608	0.41621
							8d_Pt3_Monoculture	8d_Pt4_Co-culture	50	12.266	8.78399	0.282361	0.411998	1.34249e-07	6.63147e-07
							8d_Pt3_Monoculture	8d_Pt5_Monoculture	50	0.986029	-1.60117	-0.159863	0.00191427	0.583063	0.702485
							8d_Pt3_Monoculture	8d_Pt5_Co-culture	50	7.32362	7.82051	0.238812	0.365547	1.33629e-08	1.80683e-07
							8d_Pt3_Monoculture	8d_Pt6_Monoculture	50	0.953298	-1.06434	-0.1303	0.0277359	0.620594	0.724429
							8d_Pt3_Monoculture	8d_Pt6_Co-culture	50	10.6145	3.63836	0.0809091	0.213706	5.98974e-08	3.82324e-07
							8d_Pt3_Monoculture	8d_Pt7_Monoculture	50	1.10468	-1.09289	-0.1308	0.0261845	0.989307	0.995947
							8d_Pt3_Monoculture	8d_Pt7_Co-culture	50	12.4051	6.34767	0.185727	0.315128	0.000150068	0.000312641
							8d_Pt3_Monoculture	8d_Pt8_Monoculture	50	1.22318	-1.08084	-0.119734	0.0246057	0.998018	0.998018
							8d_Pt3_Monoculture	8d_Pt8_Co-culture	50	10.6907	7.10084	0.235742	0.377335	5.07532e-07	1.63395e-06
							8d_Pt3_Monoculture	8d_Pt9_Monoculture	50	1.72748	-1.23036	-0.102301	0.0145992	0.957727	0.992577
							8d_Pt3_Monoculture	8d_Pt9_Co-culture	50	11.388	5.74291	0.18062	0.325011	5.60854e-08	3.82324e-07
							8d_Pt3_Monoculture	8d_PtCr_Monoculture	50	5.91163	2.03126	0.0198527	0.186273	0.00197168	0.00358487
							8d_Pt3_Monoculture	8d_PtCr_Co-culture	50	8.1219	3.53576	0.0923943	0.25225	3.5174e-05	7.99409e-05
							8d_Pt3_Monoculture	8d_PtUTEX640	50	-1.19196	-3.32513	-0.178483	0.0305767	0.172377	0.242785
							8d_Pt3_Monoculture	8d_UTEX640_Co-culture	50	16.7936	9.36354	0.366277	0.521824	4.67833e-10	1.62854e-08
							8d_Pt3_Co-culture	8d_Pt4_Monoculture	50	-13.5998	-12.5419	-0.411423	-0.31627	6.88193e-06	1.66498e-05
							8d_Pt3_Co-culture	8d_Pt4_Co-culture	50	-1.43608	1.95185	-0.0104677	0.120558	0.590375	0.705627
							8d_Pt3_Co-culture	8d_Pt5_Monoculture	50	-12.7161	-8.0699	-0.433931	-0.287351	1.33561e-07	6.63147e-07
							8d_Pt3_Co-culture	8d_Pt5_Co-culture	50	-6.3785	0.630815	0.0128161	0.0738417	0.0335172	0.0486658
							8d_Pt3_Co-culture	8d_Pt6_Monoculture	50	-12.7488	-7.66678	-0.404169	-0.261728	1.43542e-07	6.63147e-07
							8d_Pt3_Co-culture	8d_Pt6_Co-culture	50	-3.08765	-3.87273	-0.191256	0.077462	0.331027	0.439063
							8d_Pt3_Co-culture	8d_Pt7_Monoculture	50	-12.5974	-7.75395	-0.404611	-0.263338	4.92369e-07	1.63395e-06
							8d_Pt3_Co-culture	8d_Pt7_Co-culture	50	-1.29698	-0.933093	-0.0861448	-0.0236662	0.030748	0.049066
							8d_Pt3_Co-culture	8d_Pt8_Monoculture	50	-12.4789	-8.49791	-0.392768	-0.265694	4.7839e-07	1.63395e-06
							8d_Pt3_Co-culture	8d_Pt8_Co-culture	50	-3.01143	0.658176	-0.0371015	0.086845	0.979343	0.992577
							8d_Pt3_Co-culture	8d_Pt9_Monoculture	50	-11.9746	-11.2672	-0.372898	-0.278137	5.49406e-07	1.69919e-06
							8d_Pt3_Co-culture	8d_Pt9_Co-culture	50	-2.31407	-0.744338	-0.0924174	0.0347156	0.289383	0.398233
							8d_Pt3_Co-culture	8d_PtCr_Monoculture	50	-7.79049	-3.86195	-0.254448	-0.102759	0.00270341	0.00474282
							8d_Pt3_Co-culture	8d_PtCr_Co-culture	50	-5.58022	-2.48273	-0.181573	0.0371165	0.101662	0.151734
							8d_Pt3_Co-culture	8d_PtUTEX640	50	-14.8941	-13.7075	-0.449196	-0.353197	3.23803e-08	2.94366e-07
							8d_Pt3_Co-culture	8d_UTEX640_Co-culture	50	3.09144	3.81326	0.0925468	0.232221	0.00023511	0.000469666
							8d_Pt4_Monoculture	8d_Pt4_Co-culture	50	12.1637	21.7339	0.396961	0.461757	1.35924e-06	3.64083e-06
							8d_Pt4_Monoculture	8d_Pt5_Monoculture	50	0.883744	0.0902634	-0.0550284	0.0614386	0.0937584	0.142058
							8d_Pt4_Monoculture	8d_Pt5_Co-culture	50	7.22133	21.449	0.354971	0.413747	7.70828e-08	4.53428e-07
							8d_Pt4_Monoculture	8d_Pt6_Monoculture	50	0.851012	0.911258	-0.0247084	0.0865032	0.106959	0.158851
							8d_Pt4_Monoculture	8d_Pt6_Co-culture	50	10.5122	10.6155	0.194034	0.264941	5.09333e-07	1.63395e-06
							8d_Pt4_Monoculture	8d_Pt7_Monoculture	50	1.00239	0.893049	-0.0249843	0.0847279	0.314685	0.423342
							8d_Pt4_Monoculture	8d_Pt7_Co-culture	50	12.3029	16.9609	0.300446	0.364767	0.00303147	0.00525688
							8d_Pt4_Monoculture	8d_Pt8_Monoculture	50	1.12089	1.25178	-0.0107349	0.0799656	0.306608	0.41621
							8d_Pt4_Monoculture	8d_Pt8_Co-culture	50	10.5884	14.78	0.345586	0.43185	7.66057e-06	1.82395e-05
							8d_Pt4_Monoculture	8d_Pt9_Monoculture	50	1.6252	3.86436	-0.0120624	0.0545947	0.35346	0.465079
							8d_Pt4_Monoculture	8d_Pt9_Co-culture	50	11.2858	12.1033	0.289604	0.380387	4.52085e-07	1.63395e-06
							8d_Pt4_Monoculture	8d_PtCr_Monoculture	50	5.80934	4.9464	0.123825	0.246659	0.0310401	0.0457475
							8d_Pt4_Monoculture	8d_PtCr_Co-culture	50	8.01961	7.33643	0.19761	0.311393	0.000724773	0.0013675
							8d_Pt4_Monoculture	8d_PtUTEX640	50	-1.29425	-3.40483	-0.0553407	-0.0193601	0.0143011	0.0233171
							8d_Pt4_Monoculture	8d_UTEX640_Co-culture	50	16.6913	16.0343	0.472407	0.580052	2.42493e-09	5.59599e-08
							8d_Pt4_Co-culture	8d_Pt5_Monoculture	50	-11.28	-10.8389	-0.490633	-0.361675	4.66158e-08	3.82324e-07
							8d_Pt4_Co-culture	8d_Pt5_Co-culture	50	-4.94242	-1.82787	-0.0853743	0.00462565	0.184665	0.258876
							8d_Pt4_Co-culture	8d_Pt6_Monoculture	50	-11.3127	-10.5201	-0.460578	-0.336345	5.35848e-08	3.82324e-07
							8d_Pt4_Co-culture	8d_Pt6_Co-culture	50	-1.65156	-7.28705	-0.244854	0.0548898	0.707699	0.795168
							8d_Pt4_Co-culture	8d_Pt7_Monoculture	50	-11.1614	-10.6622	-0.460933	-0.338041	1.38829e-07	6.63147e-07
							8d_Pt4_Co-culture	8d_Pt7_Co-culture	50	0.139108	-3.73917	-0.139187	-0.0543171	0.0063256	0.0106302
							8d_Pt4_Co-culture	8d_Pt8_Monoculture	50	-11.0429	-12.1841	-0.447876	-0.341611	1.34249e-07	6.63147e-07
							8d_Pt4_Co-culture	8d_Pt8_Co-culture	50	-1.57534	-1.30044	-0.0918934	0.0106113	0.566296	0.690605
							8d_Pt4_Co-culture	8d_Pt9_Monoculture	50	-10.5386	-19.9717	-0.42314	-0.358921	1.52568e-07	6.73093e-07
							8d_Pt4_Co-culture	8d_Pt9_Co-culture	50	-0.877985	-2.91069	-0.147532	0.0411959	0.647979	0.748305
							8d_Pt4_Co-culture	8d_PtCr_Monoculture	50	-6.35441	-5.94265	-0.311485	-0.176748	0.000502387	0.000966129
							8d_Pt4_Co-culture	8d_PtCr_Co-culture	50	-4.14414	-4.5324	-0.238127	-0.111588	0.0248267	0.0400431
							8d_Pt4_Co-culture	8d_PtUTEX640	50	-13.458	-23.1822	-0.499726	-0.433693	1.33629e-08	1.80683e-07
							8d_Pt4_Co-culture	8d_UTEX640_Co-culture	50	4.52752	2.62479	0.0363456	0.157396	0.00130483	0.00241636
							8d_Pt5_Monoculture	8d_Pt5_Co-culture	50	6.33759	9.91877	0.318133	0.444174	4.48309e-09	8.59924e-08
							8d_Pt5_Monoculture	8d_Pt6_Monoculture	50	-0.0327312	0.576773	-0.0510473	0.106432	0.972244	0.992577
							8d_Pt5_Monoculture	8d_Pt6_Co-culture	50	9.62844	5.61699	0.160215	0.292349	1.96124e-08	2.02887e-07
							8d_Pt5_Monoculture	8d_Pt7_Monoculture	50	0.118651	0.559158	-0.0515453	0.104879	0.569895	0.69218
							8d_Pt5_Monoculture	8d_Pt7_Co-culture	50	11.4191	8.3936	0.265042	0.393762	2.65802e-05	6.18143e-05
							8d_Pt5_Monoculture	8d_Pt8_Monoculture	50	0.23715	0.716793	-0.0404547	0.103275	0.583063	0.702485
							8d_Pt5_Monoculture	8d_Pt8_Co-culture	50	9.70466	8.96963	0.315027	0.455999	1.39158e-07	6.63147e-07
							8d_Pt5_Monoculture	8d_Pt9_Monoculture	50	0.741454	0.991881	-0.0229498	0.0931968	0.518278	0.642494
							8d_Pt5_Monoculture	8d_Pt9_Co-culture	50	10.402	7.56883	0.259899	0.403681	1.75569e-08	2.02579e-07
							8d_Pt5_Monoculture	8d_PtCr_Monoculture	50	4.9256	3.59919	0.0990913	0.264983	0.000338237	0.000658904
							8d_Pt5_Monoculture	8d_PtCr_Co-culture	50	7.13587	5.17399	0.171644	0.330949	6.19799e-06	1.5241e-05
							8d_Pt5_Monoculture	8d_PtUTEX640	50	-2.17799	-1.13538	-0.0991352	0.0180241	0.478468	0.598085
							8d_Pt5_Monoculture	8d_UTEX640_Co-culture	50	15.8075	11.0691	0.445534	0.600515	3.30107e-10	1.62854e-08
							8d_Pt5_Co-culture	8d_Pt6_Monoculture	50	-6.37032	-9.56541	-0.414062	-0.292861	4.58626e-09	8.59924e-08
							8d_Pt5_Co-culture	8d_Pt6_Co-culture	50	3.29085	-5.92532	-0.197736	0.0320071	0.38435	0.501326
							8d_Pt5_Co-culture	8d_Pt7_Monoculture	50	-6.21894	-9.7032	-0.414401	-0.294574	1.33629e-08	1.80683e-07
							8d_Pt5_Co-culture	8d_Pt7_Co-culture	50	5.08153	-2.11211	-0.0919358	-0.0115684	0.000148822	0.000312641
							8d_Pt5_Co-culture	8d_Pt8_Monoculture	50	-6.10044	-11.1693	-0.401096	-0.298391	1.33629e-08	1.80683e-07
							8d_Pt5_Co-culture	8d_Pt8_Co-culture	50	3.36708	0.144696	0.0150455	0.0537635	0.0332051	0.0484432
							8d_Pt5_Co-culture	8d_Pt9_Monoculture	50	-5.59613	-19.5218	-0.3751	-0.316961	1.44546e-08	1.80683e-07
							8d_Pt5_Co-culture	8d_Pt9_Co-culture	50	4.06443	-1.57535	-0.100753	0.00202515	0.439081	0.558529
							8d_Pt5_Co-culture	8d_PtCr_Monoculture	50	-1.41199	-4.94968	-0.26509	-0.133143	1.1112e-05	2.62489e-05
							8d_Pt5_Co-culture	8d_PtCr_Co-culture	50	0.798279	-3.44701	-0.19164	-0.0680754	0.000624349	0.00118547
							8d_Pt5_Co-culture	8d_PtUTEX640	50	-8.51558	-23.001	-0.451777	-0.391641	9.34577e-10	2.33644e-08
							8d_Pt5_Co-culture	8d_UTEX640_Co-culture	50	9.46994	3.94558	0.0829021	0.20084	0.032562	0.0474432
							8d_Pt6_Monoculture	8d_Pt6_Co-culture	50	9.66117	5.10771	0.134827	0.262353	2.23061e-08	2.23061e-07
							8d_Pt6_Monoculture	8d_Pt7_Monoculture	50	0.151382	-0.022052	-0.0773013	0.07525	0.609576	0.718093
							8d_Pt6_Monoculture	8d_Pt7_Co-culture	50	11.4518	7.98156	0.239717	0.363702	3.20759e-05	7.40213e-05
							8d_Pt6_Monoculture	8d_Pt8_Monoculture	50	0.269881	0.0874141	-0.0660347	0.0734706	0.620594	0.724429
							8d_Pt6_Monoculture	8d_Pt8_Co-culture	50	9.73739	8.58786	0.289489	0.426152	1.52568e-07	6.73093e-07
							8d_Pt6_Monoculture	8d_Pt9_Monoculture	50	0.774185	0.21983	-0.0480069	0.0628692	0.565651	0.690605
							8d_Pt6_Monoculture	8d_Pt9_Co-culture	50	10.4348	7.14702	0.234318	0.373877	1.91616e-08	2.02887e-07
							8d_Pt6_Monoculture	8d_PtCr_Monoculture	50	4.95833	3.12025	0.0732222	0.235467	0.000409379	0.000792346
							8d_Pt6_Monoculture	8d_PtCr_Co-culture	50	7.1686	4.71635	0.145852	0.301356	7.32953e-06	1.75909e-05
							8d_Pt6_Monoculture	8d_PtUTEX640	50	-2.14526	-1.9998	-0.124216	0.0122797	0.439081	0.558529
							8d_Pt6_Monoculture	8d_UTEX640_Co-culture	50	15.8403	10.7543	0.419797	0.570868	3.30107e-10	1.62854e-08
							8d_Pt6_Co-culture	8d_Pt7_Monoculture	50	-9.50979	-5.18719	-0.262726	-0.136505	5.98974e-08	3.82324e-07
							8d_Pt6_Co-culture	8d_Pt7_Co-culture	50	1.79067	3.77395	0.0583087	0.147931	0.00200682	0.00362678
							8d_Pt6_Co-culture	8d_Pt8_Monoculture	50	-9.39129	-5.8055	-0.249921	-0.139823	5.98974e-08	3.82324e-07
							8d_Pt6_Co-culture	8d_Pt8_Co-culture	50	0.0762214	4.90522	-0.0559945	0.212467	0.31051	0.419609
							8d_Pt6_Co-culture	8d_Pt9_Monoculture	50	-8.88699	-8.90876	-0.226348	-0.155969	6.85819e-08	4.11491e-07
							8d_Pt6_Co-culture	8d_Pt9_Co-culture	50	0.773579	3.1413	-0.0504253	0.160591	0.95984	0.992577
							8d_Pt6_Co-culture	8d_PtCr_Monoculture	50	-4.70284	-1.05329	-0.113135	-0.0246447	0.00015269	0.00031591
							8d_Pt6_Co-culture	8d_PtCr_Co-culture	50	-2.49258	0.63222	0.0398728	0.0899013	0.00803155	0.0132388
							8d_Pt6_Co-culture	8d_PtUTEX640	50	-11.8064	-12.1493	-0.302857	-0.230818	5.31553e-09	9.38034e-08
							8d_Pt6_Co-culture	8d_UTEX640_Co-culture	50	6.17908	7.82221	0.234528	0.358957	0.00412162	0.00702549
							8d_Pt7_Monoculture	8d_Pt7_Co-culture	50	11.3005	8.09641	0.241414	0.364056	0.000156654	0.000321893
							8d_Pt7_Monoculture	8d_Pt8_Monoculture	50	0.118499	0.11249	-0.0644129	0.0739001	0.989307	0.995947
							8d_Pt7_Monoculture	8d_Pt8_Co-culture	50	9.58601	8.68989	0.291124	0.426569	5.11971e-07	1.63395e-06
							8d_Pt7_Monoculture	8d_Pt9_Monoculture	50	0.622803	0.253611	-0.0462292	0.0631428	0.965733	0.992577
							8d_Pt7_Monoculture	8d_Pt9_Co-culture	50	10.2834	7.23289	0.23594	0.374307	5.7355e-08	3.82324e-07
							8d_Pt7_Monoculture	8d_PtCr_Monoculture	50	4.80695	3.16094	0.0747599	0.235981	0.00205919	0.00369915
							8d_Pt7_Monoculture	8d_PtCr_Co-culture	50	7.01722	4.77078	0.147412	0.301847	3.69311e-05	8.33033e-05
							8d_Pt7_Monoculture	8d_PtUTEX640	50	-2.29664	-1.99631	-0.122446	0.0119988	0.167218	0.238882
							8d_Pt7_Monoculture	8d_UTEX640_Co-culture	50	15.6889	10.8557	0.421372	0.571344	4.67833e-10	1.62854e-08
							8d_Pt7_Co-culture	8d_Pt8_Monoculture	50	-11.182	-9.22286	-0.350979	-0.245003	0.000150068	0.000312641
							8d_Pt7_Co-culture	8d_Pt8_Co-culture	50	-1.71445	1.80073	0.00500881	0.107213	0.0350401	0.0497475
							8d_Pt7_Co-culture	8d_Pt9_Monoculture	50	-10.6777	-15.1434	-0.326148	-0.262409	0.00019437	0.000393994
							8d_Pt7_Co-culture	8d_Pt9_Co-culture	50	-1.01709	0.0738725	0.0106348	0.0554116	0.00157033	0.00289018
							8d_Pt7_Co-culture	8d_PtCr_Monoculture	50	-6.49352	-3.59345	-0.214619	0.0801103	0.393074	0.510485
							8d_Pt7_Co-culture	8d_PtCr_Co-culture	50	-4.28325	-2.02843	-0.141253	0.0149573	0.647895	0.748305
							8d_Pt7_Co-culture	8d_PtUTEX640	50	-13.5971	-18.5072	-0.40274	-0.337174	3.02612e-06	7.56529e-06
							8d_Pt7_Co-culture	8d_UTEX640_Co-culture	50	4.38841	5.2574	0.133225	0.254021	6.41305e-07	1.92238e-06
							8d_Pt8_Monoculture	8d_Pt8_Co-culture	50	9.46751	9.63358	0.293822	0.414384	5.07532e-07	1.63395e-06
							8d_Pt8_Monoculture	8d_Pt9_Monoculture	50	0.504304	0.134891	-0.0414312	0.0488576	0.957727	0.992577
							8d_Pt8_Monoculture	8d_Pt9_Co-culture	50	10.1649	7.956	0.238462	0.362298	5.60854e-08	3.82324e-07
							8d_Pt8_Monoculture	8d_PtCr_Monoculture	50	4.68845	3.31719	0.0761587	0.225095	0.00197112	0.00358487
							8d_Pt8_Monoculture	8d_PtCr_Co-culture	50	6.89872	5.09467	0.149104	0.290668	3.5174e-05	7.99409e-05
							8d_Pt8_Monoculture	8d_PtUTEX640	50	-2.41514	-2.57726	-0.11776	0.0261719	0.172377	0.242785
							8d_Pt8_Monoculture	8d_UTEX640_Co-culture	50	15.5704	11.7975	0.423275	0.559954	4.67833e-10	1.62854e-08
							8d_Pt8_Co-culture	8d_Pt9_Monoculture	50	-8.96321	-13.3899	-0.393305	-0.307474	6.06743e-07	1.85738e-06
							8d_Pt8_Co-culture	8d_Pt9_Co-culture	50	0.697357	-1.46081	-0.114035	0.00658925	0.269455	0.374243
							8d_Pt8_Co-culture	8d_PtCr_Monoculture	50	-4.77907	-4.56254	-0.276614	-0.130337	0.00303147	0.00525688
							8d_Pt8_Co-culture	8d_PtCr_Co-culture	50	-2.5688	-3.17251	-0.203598	0.0648353	0.110846	0.163811
							8d_Pt8_Co-culture	8d_PtUTEX640	50	-11.8827	-16.0269	-0.469667	-0.38247	3.49422e-08	3.08313e-07
							8d_Pt8_Co-culture	8d_UTEX640_Co-culture	50	6.10286	3.37155	0.0706237	0.2044	0.000208525	0.00041985
							8d_Pt9_Monoculture	8d_Pt9_Co-culture	50	9.66057	10.7673	0.251481	0.341852	5.98974e-08	3.82324e-07
							8d_Pt9_Monoculture	8d_PtCr_Monoculture	50	4.18414	3.93266	0.0856483	0.208179	0.00254441	0.00451671
							8d_Pt9_Monoculture	8d_PtCr_Co-culture	50	6.39441	6.24955	0.159446	0.2729	4.53534e-05	0.000100044
							8d_Pt9_Monoculture	8d_PtUTEX640	50	-2.91945	-7.1064	-0.0931439	0.0182142	0.143929	0.208592
							8d_Pt9_Monoculture	8d_UTEX640_Co-culture	50	15.0661	14.9144	0.434252	0.54155	4.67833e-10	1.62854e-08
							8d_Pt9_Co-culture	8d_PtCr_Monoculture	50	-5.47642	-3.29684	-0.224246	-0.0752599	0.000120872	0.00025901
							8d_Pt9_Co-culture	8d_PtCr_Co-culture	50	-3.26615	-1.86432	-0.151302	-0.00968588	0.00634268	0.0106302
							8d_Pt9_Co-culture	8d_PtUTEX640	50	-12.58	-13.3227	-0.41818	-0.326511	4.58626e-09	8.59924e-08
							8d_Pt9_Co-culture	8d_UTEX640_Co-culture	50	5.4055	4.58732	0.122868	0.259601	0.00529048	0.00896692
							8d_PtCr_Monoculture	8d_PtCr_Co-culture	50	2.21027	1.38502	-0.0127496	0.151268	0.16074	0.230727
							8d_PtCr_Monoculture	8d_PtUTEX640	50	-7.10359	-5.91214	-0.284338	-0.160847	3.89965e-05	8.73057e-05
							8d_PtCr_Monoculture	8d_UTEX640_Co-culture	50	10.8819	6.99798	0.261077	0.420898	9.97514e-08	5.44099e-07
							8d_PtCr_Co-culture	8d_PtUTEX640	50	-9.31386	-8.36105	-0.349097	-0.234606	8.20369e-07	2.37782e-06
							8d_PtCr_Co-culture	8d_UTEX640_Co-culture	50	8.67166	5.82621	0.195241	0.348215	2.28732e-06	5.76635e-06
							8d_UTEX640_Monoculture	8d_UTEX640_Co-culture	50	17.9855	17.0538	0.509383	0.617777	1.93562e-10	1.62854e-08

## Sheet: Fig. 4a
Fig. 4a
Sites	Latitude	Longitude	Loktanella	Janibacter	Diatoms
TARA_X000000368	36.5533	-6.5669	13	0	5
TARA_Y200000002	36.5533	-6.5669	2	0	1
TARA_A200000159	37.0541	1.9478	17	0	6
TARA_A200000113	37.051	1.9378	2	0	2
TARA_X000001036	39.0609	5.9422	14	0	0
TARA_X000000950	39.1633	5.916	12	0	14
TARA_S200000501	35.7528	14.2765	0	0	4
TARA_A100000164	35.759	14.2574	1	0	1
TARA_E500000081	42.1735	17.7252	1	0	0
TARA_E500000075	42.2038	17.715	0	0	2
TARA_E500000331	39.3991	19.3997	0	0	0
TARA_E500000178	39.3888	19.3905	2	0	0
TARA_A100001011	33.9235	32.8118	1	0	1
TARA_A100001015	33.9179	32.898	0	0	2
TARA_A100001388	27.16	34.835	2	0	0
TARA_A100001037	23.4183	37.245	4	0	0
TARA_A100001035	23.36	37.2183	1	0	0
TARA_A100001234	21.9467	38.2517	5	0	1
TARA_B100000029	18.4417	39.8567	7	0	4
TARA_B100000003	18.3967	39.875	12	0	4
TARA_B100000035	20.8222	63.5133	8	0	2
TARA_Y100000022	20.8183	63.5047	2	0	1
TARA_B100000315	20.8457	63.5851	0	0	0
TARA_B100000073	19.0284	64.5126	12	0	8
TARA_Y100000294	19.0351	64.5638	0	0	0
TARA_Y100000287	19.0393	64.4913	2	0	0
TARA_B100000085	18.5839	66.4727	7	0	0
TARA_Y100000031	18.7341	66.3896	0	0	0
TARA_B100000287	14.5536	70.0128	27	0	1
TARA_B100000282	14.6059	69.9776	0	0	5
TARA_B100000131	5.9998	73.9067	10	0	1
TARA_B100000123	6.0001	73.8955	1	0	3
TARA_B100000161	0.0033	71.6428	0	0	3
TARA_B100000242	-9.3921	66.4228	0	0	6
TARA_B100000214	-16.9534	53.9601	0	0	1
TARA_B100000212	-16.957	53.9801	0	0	2
TARA_B100000378	-15.3379	43.2948	4	0	0
TARA_B000000609	-15.3424	43.2965	0	0	0
TARA_B000000565	-17.0248	42.7401	4	0	4
TARA_B000000557	-17.2855	42.2866	1	0	0
TARA_B000000532	-22.3368	40.3412	0	0	4
TARA_B100000405	-29.5333	37.9117	9	0	19
TARA_B100000408	-29.5046	37.9599	1	0	2
TARA_B100000401	-29.5019	37.9889	3	0	16
TARA_B000000441	-35.2421	26.3048	11	0	14
TARA_B000000460	-35.1889	26.2905	0	0	76
TARA_B000000437	-35.1728	26.2868	8	0	11
TARA_B000000477	-34.8901	18.0459	127	0	9
TARA_B000000475	-34.9449	17.9189	254	0	7
TARA_B100000497	-32.2401	17.7103	53	0	41
TARA_B100000482	-31.027	4.6802	1	0	37
TARA_B100000470	-31.0198	4.6685	0	0	4
TARA_B100000475	-31.0266	4.665	0	0	45
TARA_B100000446	-20.4075	-3.1641	1	1	0
TARA_B100000459	-20.4091	-3.1759	1	0	10
TARA_B100000427	-8.7296	-17.9604	0	0	1
TARA_B100000508	-8.7986	-17.9034	0	0	1
TARA_B100000424	-8.7789	-17.9099	0	0	3
TARA_B100000519	-21.0292	-35.3498	0	0	11
TARA_B100000749	-20.9315	-35.1794	1	0	0
TARA_B100000513	-20.9354	-35.1803	0	0	7
TARA_B100000530	-30.1484	-43.2705	1	0	8
TARA_B100000745	-30.1471	-43.2915	1	0	1
TARA_B100000524	-30.1367	-43.2899	1	0	5
TARA_B100000767	-47.2007	-57.9446	6	0	128
TARA_B100000768	-47.1863	-58.2902	5	0	122
TARA_B100000780	-60.2287	-60.6476	16	0	685
TARA_B100000795	-62.2231	-49.2139	0	0	76
TARA_B100000809	-61.9689	-49.5017	19	2	242
TARA_B100000787	-62.0385	-49.529	1	0	182
TARA_B100001059	-33.9116	-73.0537	104	0	0
TARA_B100001063	-34.0614	-73.1066	3	0	0
TARA_B100001057	-32.7971	-87.0693	1	0	1
TARA_B100000989	-29.7238	-101.16	0	0	4
TARA_B100001029	-25.826	-111.729	0	0	0
TARA_B100001013	-25.8076	-111.691	1	0	0
TARA_B100001027	-25.8051	-111.72	0	0	1
TARA_B100000886	-21.146	-104.787	0	0	1
TARA_B100000965	-12.9723	-96.0122	0	0	1
TARA_B100000959	-12.9794	-96.0232	1	0	0
TARA_B100000963	-13.0023	-95.9759	2	0	1
TARA_B100000902	-5.2669	-85.2732	3	0	1
TARA_B100000953	-5.261	-85.1678	0	0	1
TARA_B100000900	-5.2529	-85.1545	0	0	1
TARA_B100000927	2.0299	-84.5546	0	0	5
TARA_B100000929	2.0649	-84.5546	2	0	1
TARA_B100000925	1.9928	-84.5766	3	0	1
TARA_B100001113	-1.9002	-84.6265	30	0	6
TARA_B100001079	-1.8902	-84.6141	2	0	3
TARA_B100001109	-2.0133	-84.589	1	0	3
TARA_B100000579	-16.9587	-100.675	0	0	1
TARA_B100000586	-16.9486	-100.671	1	0	1
TARA_B100000575	-16.9601	-100.633	0	0	2
TARA_B100000945	-23.2189	-129.5	0	0	0
TARA_B100000949	-23.2232	-129.599	7	0	0
TARA_B100000941	-23.2811	-129.395	3	0	2
TARA_B100000700	-9.0063	-139.139	2	0	1
TARA_B100000678	-8.9729	-139.239	3	0	2
TARA_B100001115	-8.9971	-139.196	0	0	1
TARA_B100000686	-8.9109	-140.285	0	0	3
TARA_B100000683	-8.9068	-140.283	46	0	33
TARA_B100000676	-9.0714	-140.597	1	0	1
TARA_B100000674	-9.1504	-140.522	23	0	7
TARA_B100001123	-8.8999	-142.546	1	0	0
TARA_B100001121	-8.9111	-142.557	0	0	3
TARA_B100000614	0.0222	-153.686	1	0	3
TARA_B100000609	0.0003	-153.676	0	0	3
TARA_B100001250	31.5168	-159.046	2	0	4
TARA_B100001245	31.528	-159.022	6	0	0
TARA_B100001248	31.5213	-158.996	0	0	4
TARA_B100001094	35.4002	-127.75	0	0	31
TARA_B100001105	35.2698	-127.727	16	2	4
TARA_B100001093	35.3671	-127.742	1	0	10
TARA_B100001964	14.2075	-116.647	0	0	0
TARA_B100001971	14.2025	-116.643	1	0	1
TARA_B100001287	14.2035	-116.626	0	0	6
TARA_B100001996	6.3378	-102.954	6	0	1
TARA_B100002003	6.3559	-103.06	0	0	0
TARA_B100001989	6.3332	-102.943	0	0	4
TARA_B100002019	7.4122	-79.3017	1	0	3
TARA_B100001939	9.8481	-80.0454	1	0	4
TARA_B100002052	25.6168	-88.4532	1	0	8
TARA_B100002049	25.6236	-88.45	38	0	4
TARA_B100002051	25.5264	-88.394	0	0	5
TARA_B100001146	39.2392	-70.0343	2	1	6
TARA_B100001142	39.2305	-70.0377	53	0	53
TARA_B100001167	34.6663	-71.2907	1	1	1
TARA_B100001540	34.6712	-71.3093	21	0	3
TARA_B100001741	31.6948	-64.2489	5	0	1
TARA_B100001750	34.1504	-56.9684	2	0	1
TARA_B100001765	34.0771	-49.8233	4	0	5
TARA_B100001758	34.1132	-49.9181	44	0	25
TARA_B100001778	35.8427	-37.1526	17	0	4
TARA_B100001769	35.9346	-37.3032	15	0	6
TARA_B100001559	36.1811	-28.9373	3	0	10
TARA_B100001564	36.1715	-29.023	4	0	0
TARA_B100001179	43.7182	-16.8714	4	0	1
TARA_B100001175	43.7056	-16.8794	3	0	6
TARA_B100001173	43.6792	-16.8344	1	0	3
TARA_B110000008	54.5451	-16.7943	487	0	46
TARA_B110000014	54.5742	-16.8345	2	0	8
TARA_B110000003	54.5305	-16.9377	2151	2	81
TARA_B110001452	67.161	0.3964	2	0	21
TARA_B110001454	67.1675	0.2177	1	0	17
TARA_B110001450	67.141	0.2355	4	0	31
TARA_B110000196	76.1246	1.3648	0	0	68
TARA_B110001469	76.1825	1.3918	0	0	63
TARA_B110000046	72.5432	44.102	5	0	204
TARA_B110000037	72.5199	44.0552	1	0	64
TARA_B110000027	72.5128	44.0775	0	0	47
TARA_B110000093	79.3349	66.2954	1	0	478
TARA_B110000091	78.9354	79.0604	1	0	157
TARA_B110000090	78.9564	79.4201	2	0	57
TARA_B110000114	79.2233	66.3435	2	0	392
TARA_B110000116	79.2026	66.4827	1	0	1236
TARA_B110000208	77.1604	73.2057	0	0	18
TARA_B110000503	74.8023	76.1478	58	0	79
TARA_B110000211	74.8283	76.2096	2	0	303
TARA_B110000240	78.3555	91.6084	7	0	208
TARA_B110000238	78.2518	91.8557	3	0	295
TARA_B110000261	77.9668	116.656	0	0	325
TARA_B110000263	78.0391	116.41	0	0	37
TARA_B110000259	77.9028	117.154	37	0	134
TARA_B110000285	71.5955	160.938	5	0	666
TARA_B110000977	71.0704	174.992	24	0	432
TARA_B110000967	73.3275	-168.814	2	0	401
TARA_B110000971	73.3833	-168.133	10	1	356
TARA_B110000305	71.8895	-154.91	5	0	139
TARA_B110000908	74.3386	-85.6208	35	0	901
TARA_B110000914	74.305	-85.6552	5	0	110
TARA_B110000902	74.2987	-85.7806	40	0	1117
TARA_B110000881	72.4456	-71.8814	15	0	238
TARA_B110000879	72.4693	-71.892	7	0	135
TARA_B110000495	70.9433	-53.5127	7	0	21
TARA_B110000483	70.9574	-53.5989	0	0	37
TARA_B110000858	69.1136	-51.5086	0	0	1
TARA_B110000467	64.7	-52.996	2	0	14
TARA_B110000459	64.7127	-53.0106	3	0	103
TARA_B110000438	61.5754	-55.9846	3	0	8
TARA_B110000444	61.5427	-55.9869	15	0	16

## Sheet: Fig. 4b
Fig. 4b
Group	Number of sites	Percentage of overlap with diatoms (%)
Diatoms	151	100
Loktanella-Diatoms	107	70.8609
Janibacter-Diatoms	6	3.97351

## Sheet: Fig. 4c
Fig. 4c
Diatoms	Janibacter	Loktanella
Achnanthes	-0.00175636	-0.0328978
Achnanthidium	-0.00804105	-7.39285e-06
Amphiprora	-0.000350423	-0.0308478
Amphora	0.000314628	-7.29558e-06
Berkeleya	-0.00178449	-0.0747665
Campylodiscus	-0.000180916	-0.0425385
Cylindrotheca	-0.0116704	1.67105e-05
Cymbellonitzschia	-1.03656e-05	-4.6197e-06
Cymbopleura	-0.0050375	0.0037562
Epithemia	7.61729e-06	0.0018335
Eunotia	-0.0126834	-0.0816831
Fistulifera	1.45078e-05	-7.47193e-05
Fragilariopsis	-0.00626805	0.00173579
Frustulia	-1.33117e-06	-0.0286068
Hantzschia	0.00343769	-0.0315633
Haslea	-0.0040165	0.0101762
Navicula	-0.0137384	-0.116785
CCMP2297	-8.39121e-06	-4.28754e-05
Nitzschia	0.0275535	-0.00271799
Pinnularia	4.08215e-06	-0.00956486
Placoneis	-3.27903e-06	-2.83658e-05
Planothidium	-0.00401649	0.00445928
Pleurosigma	-0.00602581	-0.0577912
Pseudo-nitzschia	-0.0158904	-0.141598
Rhaphoneis	-0.0147436	-0.0509678
Scoliopleura	-6.91441e-08	-6.65643e-07
Sellaphora	0	0
Surirella	-2.65669e-05	-0.0219383
Attheya	5.85044e-05	-0.0504155
Biddulphia	-4.54063e-05	-5.58694e-08
Biddulphiopsis	-0.00410196	0.000580799
Campylosira	-2.66926e-06	-0.00813962
Chaetoceros	-0.0707286	-0.476597
Discostella	-5.31162e-06	-0.024671
Eucampia	-0.00535912	-0.0211367
Eunotogramma	-0.000145208	-2.5806e-07
Extubocellulus	1.59464e-05	-0.00165788
Hemiaulus	-0.000136785	-0.000667495
Lithodesmium	1.86088e-05	3.0671e-07
Mastodiscus	-0.00401654	0.0135205
ME-Euk-DBT116	-3.9252e-07	-6.09463e-05
Odontella	1.25771e-08	-1.02455e-05
Papiliocellulus	-0.0108803	-0.153362
Pierrecomperia	0.0878603	7.71645e-06
Plagiogrammopsis	-7.51394e-06	-0.0814003
Pleurosira	1.19253e-05	-0.0215084
Psammoneis	5.05232e-06	2.32576e-05
Roundia	8.11663e-06	1.05454e-07
Skeletonema	-0.0280012	-0.1373
Thalassiosira	-0.0553542	-0.130667
Actinocyclus	-0.00520051	-0.11491
Actinoptychus	-6.32881e-07	-4.70651e-05
Corethron	-0.00345684	-0.0124497
Coscinodiscus	2.68077e-05	-0.0360681
Cyclophora	1.0218e-08	-2.7125e-07
Hyalosira	-0.00864933	-0.0383648
Licmophora	-0.0138426	-0.0889013
Staurosira	0.260503	5.03599e-07
Tabularia	-2.63822e-07	-0.000235555
Thalassionema	-0.00739959	-6.46451e-07
Aulacoseira	0	0
Melosira	0	0
Stephanopyxis	-2.29549e-05	-0.00030672
Guinardia	-3.47619e-07	-0.0264637
Leptocylindrus	-0.0253675	-0.0743432
Proboscia	0.166553	-0.00753317
Rhizosolenia	-0.0131996	-0.0419449

## Sheet: Fig. 4d
Fig. 4d
Days	Strains	Conditions	Cell density (106 cells/mL)	Error
0	C. muelleri	Algal monoculture	0.2	0
2	C. muelleri	Algal monoculture	0.415	0.0212132
4	C. muelleri	Algal monoculture	0.665	0.0353553
6	C. muelleri	Algal monoculture	0.63	0
8	C. muelleri	Algal monoculture	0.78	0.0989949
0	C. muelleri	Co-culture	0.2	0
2	C. muelleri	Co-culture	0.86	0.0565685
4	C. muelleri	Co-culture	1.425	0.162635
6	C. muelleri	Co-culture	1.94	0.0989949
8	C. muelleri	Co-culture	2.75	0.226274
0	T. pseudonana	Algal monoculture	0.2	0
2	T. pseudonana	Algal monoculture	0.375	0.0353553
4	T. pseudonana	Algal monoculture	0.66	0.0282843
6	T. pseudonana	Algal monoculture	0.9625	0.0176777
8	T. pseudonana	Algal monoculture	1.005	0.148492
0	T. pseudonana	Co-culture	0.2	0
2	T. pseudonana	Co-culture	0.455	0.00707107
4	T. pseudonana	Co-culture	1.205	0.00707107
6	T. pseudonana	Co-culture	2.5875	0.0176777
8	T. pseudonana	Co-culture	2.855	0.13435

## Sheet: Fig. 4e
Fig. 4e
Days	Strains	Conditions	Glucose concentration (g/L)	Error
0	C. muelleri	Algal monoculture	2.76403	0.0397012
2	C. muelleri	Algal monoculture	2.75367	0.047243
4	C. muelleri	Algal monoculture	2.77168	0.052508
6	C. muelleri	Algal monoculture	2.69934	0.0170758
8	C. muelleri	Algal monoculture	2.70718	0.0626112
0	C. muelleri	Co-culture	2.76403	0.0397012
2	C. muelleri	Co-culture	2.67297	0.0173604
4	C. muelleri	Co-culture	2.65255	0.0152259
6	C. muelleri	Co-culture	2.55112	0.00611882
8	C. muelleri	Co-culture	2.4502	0.0253291
0	T. pseudonana	Algal monoculture	2.81	0.0143421
2	T. pseudonana	Algal monoculture	2.77054	0.00227202
4	T. pseudonana	Algal monoculture	2.77948	0.0285422
6	T. pseudonana	Algal monoculture	2.80327	0.0151941
8	T. pseudonana	Algal monoculture	2.75648	0.0129221
0	T. pseudonana	Co-culture	2.81	0.0143421
2	T. pseudonana	Co-culture	2.77887	0.0174661
4	T. pseudonana	Co-culture	2.7374	0.0323763
6	T. pseudonana	Co-culture	2.65246	0.00724206
8	T. pseudonana	Co-culture	2.44612	0.0309563

[truncated: 24 more sheets: Fig. 5, Fig. 6, Supplementary Fig. 1a, Supplementary Fig. 1b, Supplementary Fig. 1c, Supplementary Fig. 2, Supplementary Fig. 3a, Supplementary Fig. 3b, Supplementary Fig. 4, Supplementary Fig. 5, Supplementary Fig. 6a, Supplementary Fig. 6b, Supplementary Fig. 6c, Supplementary Fig. 6d, Supplementary Fig. 6e, Supplementary Fig. 7a-d, Supplementary Fig. 7e,f, Supplementary Fig. 8, Supplementary Fig. 9, Supplementary Fig. 10 …]
